# Supplementary material for: Proteomic and Transcriptomic Analyses in the Slipper Snail Crepidulafornicata Uncover Shell Matrix Genes Expressed During Adult and Larval Biomineralization
Source: Integr Org Biol. 2022 Aug 10;4(1):obac023. doi: 10.1093/iob/obac023 (PMC9365450; doi:10.1093/iob/obac023)
Supplement: obac023_Supplemental_Files [file obac023_supplemental_files.zip]

Archive with 2 entries (2 files):
- Peptide_Protein_Nucleotide_Sequences.xlsx
- CLEAN_IOB_Revision_Supplemental_Figures_Tables.pdf
