# Supplementary material for: Proteomic and Transcriptomic Analyses in the Slipper Snail Crepidulafornicata Uncover Shell Matrix Genes Expressed During Adult and Larval Biomineralization
Source: Integr Org Biol. 2022 Aug 10;4(1):obac023. doi: 10.1093/iob/obac023 (PMC9365450; doi:10.1093/iob/obac023)
Supplement: obac023_Supplemental_Files [file obac023_supplemental_files.zip › Peptide_Protein_Nucleotide_Sequences.xlsx]

## Sheet: Peptides identified by LC-MS-MS
Peptides identified by LC/MS/MS analysis. Mascot (Matrix Science) was used to search mantle assembly transcriptome
Experiment name	MS/MS sample name	Protein name	Protein accession numbers	Database sources	Protein molecular weight (Da)	Protein identification probability	Exclusive unique peptide count	Exclusive unique spectrum count	Exclusive spectrum count	Percentage of total spectra	Peptide sequence	Best Peptide identification probability	Best Mascot Ion Score	Best Mascot Identity Score	Best Mascot Homology Score	Best Mascot Delta Ion Score	Number of identified +1H spectra	Number of identified +2H spectra	Number of identified +3H spectra	Number of identified +4H spectra	Number of enzymatic termini	Calculated +1H Peptide Mass (AMU)	Median Retention Time	Total TIC
MSB-6681 CSULB Livingston 051218	MSB32201InSolBand_01 (F140143)	TRINITY_DN164727_c0_g2_i1 len=1347	142223	CSULB-Mantle_051118.fasta	109310	0.997	2	2	2	0.0005	HALHDFQR	0.948	28.6	59.3	41.1	1.72	0	0	1	0	2	1023.51	846	279833
MSB-6681 CSULB Livingston 051218	MSB32201InSolBand_01 (F140143)	TRINITY_DN164727_c0_g2_i1 len=1347	142223	CSULB-Mantle_051118.fasta	109310	0.997	2	2	2	0.0005	QAMASALAGR	0.916	50.9	60.4	47.9	18.8	0	1	0	0	2	991.499	880	425505
MSB-6681 CSULB Livingston 051218	MSB32201InSolBand_01 (F140143)	TRINITY_DN166114_c1_g2_i1 len=1426	270002270004	CSULB-Mantle_051118.fasta	118638	1	12	25	28	0.0066	AKDMVTGMITSK	0.985	72	59.9	40.4	48.8	0	3	2	0	2	1297.65	1031	3427640
MSB-6681 CSULB Livingston 051218	MSB32201InSolBand_01 (F140143)	TRINITY_DN166114_c1_g2_i1 len=1426	270002270004	CSULB-Mantle_051118.fasta	118638	1	12	25	28	0.0066	DMHMYQVPLNPR	0.956	46.1	58.2	43.5	18.5	0	2	3	0	2	1500.71	1238	7897010
MSB-6681 CSULB Livingston 051218	MSB32201InSolBand_01 (F140143)	TRINITY_DN166114_c1_g2_i1 len=1426	270002270004	CSULB-Mantle_051118.fasta	118638	1	12	25	28	0.0066	DMVTGMITSK	0.951	52.9	59.4	43.9	25.1	0	3	0	0	2	1098.52	1157	8547360
MSB-6681 CSULB Livingston 051218	MSB32201InSolBand_01 (F140143)	TRINITY_DN166114_c1_g2_i1 len=1426	270002270004	CSULB-Mantle_051118.fasta	118638	1	12	25	28	0.0066	GTWSTEER	0.937	46.7	58.8	45.9	15.9	0	1	0	0	2	965.432	948	2104810
MSB-6681 CSULB Livingston 051218	MSB32201InSolBand_01 (F140143)	TRINITY_DN166114_c1_g2_i1 len=1426	270002270004	CSULB-Mantle_051118.fasta	118638	1	12	25	28	0.0066	GTWSTEERK	0.941	48.8	59.8	41.6	22.6	0	1	0	0	2	1093.53	835	198974
MSB-6681 CSULB Livingston 051218	MSB32201InSolBand_01 (F140143)	TRINITY_DN166114_c1_g2_i1 len=1426	270002270004	CSULB-Mantle_051118.fasta	118638	1	12	25	28	0.0066	KLNLDRDPYLSR	0.981	45.4	59	28.8	32	0	0	2	0	2	1489.81	1197.5	5786120
MSB-6681 CSULB Livingston 051218	MSB32201InSolBand_01 (F140143)	TRINITY_DN166114_c1_g2_i1 len=1426	270002270004	CSULB-Mantle_051118.fasta	118638	1	12	25	28	0.0066	QLLQHVLPLILK	0.963	49.9	43.5	33.4	32.3	0	1	1	0	2	1414.91	1425	1532290
MSB-6681 CSULB Livingston 051218	MSB32201InSolBand_01 (F140143)	TRINITY_DN166114_c1_g2_i1 len=1426	270002270004	CSULB-Mantle_051118.fasta	118638	1	12	25	28	0.0066	QVPLNPR	0.9	34.3	53.4	43	5.98	0	1	0	0	2	823.479	960	1587120
MSB-6681 CSULB Livingston 051218	MSB32201InSolBand_01 (F140143)	TRINITY_DN166114_c1_g2_i1 len=1426	270002270004	CSULB-Mantle_051118.fasta	118638	1	12	25	28	0.0066	SGGFGMMDGGNK	0.985	68.8	53.9	30.2	1.7	0	4	0	0	2	1173.47	917	3300580
MSB-6681 CSULB Livingston 051218	MSB32201InSolBand_01 (F140143)	TRINITY_DN166114_c1_g2_i1 len=1426	270002270004	CSULB-Mantle_051118.fasta	118638	1	12	25	28	0.0066	SGGFGMMDGGNKDAEILR	0.989	57.2	57.1	21.5	52.3	0	0	1	0	2	1887.82	1202	1323340
MSB-6681 CSULB Livingston 051218	MSB32201InSolBand_01 (F140143)	TRINITY_DN166114_c1_g2_i1 len=1426	270002270004	CSULB-Mantle_051118.fasta	118638	1	12	25	28	0.0066	SVNSFVASQNWSLNDR	0.992	56.5	60.5	32.6	40.3	0	1	1	0	2	1823.87	1353.5	984947
MSB-6681 CSULB Livingston 051218	MSB32201InSolBand_01 (F140143)	TRINITY_DN166114_c1_g2_i1 len=1426	270002270004	CSULB-Mantle_051118.fasta	118638	1	12	25	28	0.0066	VASQNWSLNDR	0.93	50.6	59.9	32.6	34	0	1	0	0	2	1289.62	1205	1559170
MSB-6681 CSULB Livingston 051218	MSB32201InSolBand_01 (F140143)	TRINITY_DN151382_c3_g1_i1 len=1507	126061	CSULB-Mantle_051118.fasta	125787	1	5	11	11	0.0026	KNTMALLQR	0.986	40.9	58.7	47.3	8.56	0	0	3	0	2	1090.6	1034	1596380
MSB-6681 CSULB Livingston 051218	MSB32201InSolBand_01 (F140143)	TRINITY_DN151382_c3_g1_i1 len=1507	126061	CSULB-Mantle_051118.fasta	125787	1	5	11	11	0.0026	LFQIIMAR	0.971	45.3	56.1	44	16.2	0	2	1	0	2	1007.57	1347	10000000
MSB-6681 CSULB Livingston 051218	MSB32201InSolBand_01 (F140143)	TRINITY_DN151382_c3_g1_i1 len=1507	126061	CSULB-Mantle_051118.fasta	125787	1	5	11	11	0.0026	NTMALLQR	0.961	46	60.1	45.1	16	0	2	0	0	2	963.493	1173	2849290
MSB-6681 CSULB Livingston 051218	MSB32201InSolBand_01 (F140143)	TRINITY_DN151382_c3_g1_i1 len=1507	126061	CSULB-Mantle_051118.fasta	125787	1	5	11	11	0.0026	TDLCCSNDVWPK	0.977	84.5	56.6	38.8	63.8	0	1	0	0	2	1494.64	1283	631641
MSB-6681 CSULB Livingston 051218	MSB32201InSolBand_01 (F140143)	TRINITY_DN151382_c3_g1_i1 len=1507	126061	CSULB-Mantle_051118.fasta	125787	1	5	11	11	0.0026	TFIDETSAICCDGEMR	0.986	75.9	53.6	27.4	66.3	0	1	1	0	2	1920.78	1294.5	594592
MSB-6681 CSULB Livingston 051218	MSB32201InSolBand_01 (F140143)	TRINITY_DN164371_c0_g1_i4 len=2026	68799	CSULB-Mantle_051118.fasta	168471	1	8	8	8	0.0019	GIFLIDFK	0.923	38.8	56.3	38.8	0	0	1	0	0	2	952.55	1452	341724
MSB-6681 CSULB Livingston 051218	MSB32201InSolBand_01 (F140143)	TRINITY_DN164371_c0_g1_i4 len=2026	68799	CSULB-Mantle_051118.fasta	168471	1	8	8	8	0.0019	GTYWVGISSMR	0.951	42.2	59.4	31.9	25.5	0	1	0	0	2	1272.6	1312	594980
MSB-6681 CSULB Livingston 051218	MSB32201InSolBand_01 (F140143)	TRINITY_DN164371_c0_g1_i4 len=2026	68799	CSULB-Mantle_051118.fasta	168471	1	8	8	8	0.0019	IVEIAPGK	0.971	63.5	51	60.2	19.7	0	1	0	0	2	826.503	1054	735387
MSB-6681 CSULB Livingston 051218	MSB32201InSolBand_01 (F140143)	TRINITY_DN164371_c0_g1_i4 len=2026	68799	CSULB-Mantle_051118.fasta	168471	1	8	8	8	0.0019	LTANLYR	0.9	42.7	57.2	46.7	0	0	1	0	0	2	850.478	1121	549257
MSB-6681 CSULB Livingston 051218	MSB32201InSolBand_01 (F140143)	TRINITY_DN164371_c0_g1_i4 len=2026	68799	CSULB-Mantle_051118.fasta	168471	1	8	8	8	0.0019	SFSFVNGIGVTK	0.932	40.6	58.8	34.1	21.9	0	1	0	0	2	1255.67	1369	283222
MSB-6681 CSULB Livingston 051218	MSB32201InSolBand_01 (F140143)	TRINITY_DN164371_c0_g1_i4 len=2026	68799	CSULB-Mantle_051118.fasta	168471	1	8	8	8	0.0019	TGEVKEFGR	0.98	39.7	59.7	40.1	14.6	0	0	1	0	2	1022.53	907	152755
MSB-6681 CSULB Livingston 051218	MSB32201InSolBand_01 (F140143)	TRINITY_DN164371_c0_g1_i4 len=2026	68799	CSULB-Mantle_051118.fasta	168471	1	8	8	8	0.0019	TVLQQAFK	0.873	37	57	47.1	4.77	0	1	0	0	2	934.536	1260	840110
MSB-6681 CSULB Livingston 051218	MSB32201InSolBand_01 (F140143)	TRINITY_DN164371_c0_g1_i4 len=2026	68799	CSULB-Mantle_051118.fasta	168471	1	8	8	8	0.0019	YLFFADAYK	0.952	56.4	59.7	55.5	16.5	0	1	0	0	2	1137.56	1412	224013
MSB-6681 CSULB Livingston 051218	MSB32201InSolBand_01 (F140143)	TRINITY_DN164325_c1_g2_i1 len=1707	6.89257e+19	CSULB-Mantle_051118.fasta	140784	1	3	3	3	0.0007	AATLTPVVEPHK	0.989	42.8	57.3	31.2	27.3	0	0	1	0	2	1262.71	1079	665259
MSB-6681 CSULB Livingston 051218	MSB32201InSolBand_01 (F140143)	TRINITY_DN164325_c1_g2_i1 len=1707	6.89257e+19	CSULB-Mantle_051118.fasta	140784	1	3	3	3	0.0007	IAPAGGAAPAPAAAPAAAGAAGAAGAAATGAR	0.981	45.8	59.9	21.5	40.2	0	0	1	0	2	2469.3	1249	194398
MSB-6681 CSULB Livingston 051218	MSB32201InSolBand_01 (F140143)	TRINITY_DN164325_c1_g2_i1 len=1707	6.89257e+19	CSULB-Mantle_051118.fasta	140784	1	3	3	3	0.0007	SHHQNSYYR	0.959	33.7	56.7	38	2.03	0	0	1	0	2	1192.51	710	217349
MSB-6681 CSULB Livingston 051218	MSB32201InSolBand_01 (F140143)	TRINITY_DN163252_c1_g1_i2 len=2994	242120	CSULB-Mantle_051118.fasta	249109	1	3	3	3	0.0007	DGTIFFTSSSAK	0.947	51.6	59.8	47.8	19.5	0	1	0	0	2	1260.61	1330	359210
MSB-6681 CSULB Livingston 051218	MSB32201InSolBand_01 (F140143)	TRINITY_DN163252_c1_g1_i2 len=2994	242120	CSULB-Mantle_051118.fasta	249109	1	3	3	3	0.0007	TFIGFVK	0.9	41.7	56.1	43.6	0	0	1	0	0	2	811.471	1342	518592
MSB-6681 CSULB Livingston 051218	MSB32201InSolBand_01 (F140143)	TRINITY_DN163252_c1_g1_i2 len=2994	242120	CSULB-Mantle_051118.fasta	249109	1	3	3	3	0.0007	YVNDVAVAR	0.961	64.5	59.3	46.1	34.8	0	1	0	0	2	1006.53	1026	274347
MSB-6681 CSULB Livingston 051218	MSB32201InSolBand_01 (F140143)	TRINITY_DN153208_c0_g1_i1 len=1493	253413	CSULB-Mantle_051118.fasta	121368	1	15	22	22	0.0052	AFFDDDDEEVLCR	0.991	104	54.8	40.1	83.3	0	1	1	0	2	1630.67	1360	2766900
MSB-6681 CSULB Livingston 051218	MSB32201InSolBand_01 (F140143)	TRINITY_DN153208_c0_g1_i1 len=1493	253413	CSULB-Mantle_051118.fasta	121368	1	15	22	22	0.0052	EAMHELR	0.9	50.4	58.5	48.3	17.9	0	2	0	0	2	885.425	769.5	7520250
MSB-6681 CSULB Livingston 051218	MSB32201InSolBand_01 (F140143)	TRINITY_DN153208_c0_g1_i1 len=1493	253413	CSULB-Mantle_051118.fasta	121368	1	15	22	22	0.0052	EDIREQAR	0.958	30.1	59.7	33.7	0	0	0	1	0	2	1016.51	750	550343
MSB-6681 CSULB Livingston 051218	MSB32201InSolBand_01 (F140143)	TRINITY_DN153208_c0_g1_i1 len=1493	253413	CSULB-Mantle_051118.fasta	121368	1	15	22	22	0.0052	GANPGLQLAFR	0.995	59.2	58.7	43.4	32.2	0	1	1	0	2	1143.63	1344	1297570
MSB-6681 CSULB Livingston 051218	MSB32201InSolBand_01 (F140143)	TRINITY_DN153208_c0_g1_i1 len=1493	253413	CSULB-Mantle_051118.fasta	121368	1	15	22	22	0.0052	GTAFSADEFGEK	0.939	48.9	58.3	39.8	25	0	1	0	0	2	1258.56	1267	8790700
MSB-6681 CSULB Livingston 051218	MSB32201InSolBand_01 (F140143)	TRINITY_DN153208_c0_g1_i1 len=1493	253413	CSULB-Mantle_051118.fasta	121368	1	15	22	22	0.0052	LSESSMGCMK	0.943	52.3	53.2	42.7	25.6	0	2	0	0	2	1145.46	795.5	706865
MSB-6681 CSULB Livingston 051218	MSB32201InSolBand_01 (F140143)	TRINITY_DN153208_c0_g1_i1 len=1493	253413	CSULB-Mantle_051118.fasta	121368	1	15	22	22	0.0052	MKQAQPSGPLQIGR	0.996	63.9	59.5	36.1	44.5	0	0	2	0	2	1526.81	1103	543546
MSB-6681 CSULB Livingston 051218	MSB32201InSolBand_01 (F140143)	TRINITY_DN153208_c0_g1_i1 len=1493	253413	CSULB-Mantle_051118.fasta	121368	1	15	22	22	0.0052	PGLQLAFR	0.961	53.1	58	51.8	17.2	0	1	0	0	2	901.525	1346	317238
MSB-6681 CSULB Livingston 051218	MSB32201InSolBand_01 (F140143)	TRINITY_DN153208_c0_g1_i1 len=1493	253413	CSULB-Mantle_051118.fasta	121368	1	15	22	22	0.0052	QAGDDSADHGTIPAFR	0.958	52.1	58.6	26	42.3	0	1	0	0	2	1640.73	1275	507000
MSB-6681 CSULB Livingston 051218	MSB32201InSolBand_01 (F140143)	TRINITY_DN153208_c0_g1_i1 len=1493	253413	CSULB-Mantle_051118.fasta	121368	1	15	22	22	0.0052	QAQPSGPLQIGR	0.982	61.2	58.6	45.5	32.2	0	3	1	0	2	1251.68	1214	2717010
MSB-6681 CSULB Livingston 051218	MSB32201InSolBand_01 (F140143)	TRINITY_DN153208_c0_g1_i1 len=1493	253413	CSULB-Mantle_051118.fasta	121368	1	15	22	22	0.0052	QGLGQLDSSAITMMGR	0.973	75.1	60.5	40.8	0	0	2	0	0	2	1696.8	1296.5	2066000
MSB-6681 CSULB Livingston 051218	MSB32201InSolBand_01 (F140143)	TRINITY_DN153208_c0_g1_i1 len=1493	253413	CSULB-Mantle_051118.fasta	121368	1	15	22	22	0.0052	QKSPNTWTSQDLQR	0.969	34.5	60.6	30.4	19.1	0	0	1	0	2	1688.84	1084	999803
MSB-6681 CSULB Livingston 051218	MSB32201InSolBand_01 (F140143)	TRINITY_DN153208_c0_g1_i1 len=1493	253413	CSULB-Mantle_051118.fasta	121368	1	15	22	22	0.0052	QLSHQSSR	0.902	34.5	58.7	40.8	8.71	0	1	0	0	2	925.449	770	888049
MSB-6681 CSULB Livingston 051218	MSB32201InSolBand_01 (F140143)	TRINITY_DN153208_c0_g1_i1 len=1493	253413	CSULB-Mantle_051118.fasta	121368	1	15	22	22	0.0052	RGANPGLQLAFR	0.994	60.5	57.2	51.6	25.2	0	0	1	0	2	1299.73	1287	3917200
MSB-6681 CSULB Livingston 051218	MSB32201InSolBand_01 (F140143)	TRINITY_DN153208_c0_g1_i1 len=1493	253413	CSULB-Mantle_051118.fasta	121368	1	15	22	22	0.0052	RGTAFSADEFGEK	0.949	33.8	59.6	33.8	14.8	0	0	1	0	2	1414.66	1184	934689
MSB-6681 CSULB Livingston 051218	MSB32201InSolBand_01 (F140143)	TRINITY_DN153208_c0_g1_i1 len=1493	253413	CSULB-Mantle_051118.fasta	121368	1	15	22	22	0.0052	SPNTWTSQDLQR	0.991	68.3	59.8	36.5	48.6	0	2	1	0	2	1432.68	1185	3284560
MSB-6681 CSULB Livingston 051218	MSB32201InSolBand_01 (F140143)	TRINITY_DN153208_c0_g1_i1 len=1493	253413	CSULB-Mantle_051118.fasta	121368	1	15	22	22	0.0052	VVKPGPK	0.9	40.8	47.8	37.1	19.3	0	1	0	0	2	724.472	655	344067
MSB-6681 CSULB Livingston 051218	MSB32201InSolBand_01 (F140143)	TRINITY_DN165709_c2_g2_i2 len=1962	149847	CSULB-Mantle_051118.fasta	160594	1	4	7	7	0.0016	PAVVAPQPQPR	0.968	37.9	57.4	50.2	2.94	0	2	1	0	2	1159.66	986	3276080
MSB-6681 CSULB Livingston 051218	MSB32201InSolBand_01 (F140143)	TRINITY_DN165709_c2_g2_i2 len=1962	149847	CSULB-Mantle_051118.fasta	160594	1	4	7	7	0.0016	PQPHPQPQPQPQPQPQPQPR	0.968	32.8	60.8	20	27.7	0	0	1	0	2	2307.17	893	115968
MSB-6681 CSULB Livingston 051218	MSB32201InSolBand_01 (F140143)	TRINITY_DN165709_c2_g2_i2 len=1962	149847	CSULB-Mantle_051118.fasta	160594	1	4	7	7	0.0016	PRPAVVAPQPQPR	0.981	34.1	55.9	22.4	26.9	0	0	2	0	2	1412.81	968	1740270
MSB-6681 CSULB Livingston 051218	MSB32201InSolBand_01 (F140143)	TRINITY_DN165709_c2_g2_i2 len=1962	149847	CSULB-Mantle_051118.fasta	160594	1	4	7	7	0.0016	SPWGHASPVVPAR	0.98	45.5	60	46.4	14.3	0	0	1	0	2	1360.71	1173	326982
MSB-6681 CSULB Livingston 051218	MSB32201InSolBand_01 (F140143)	TRINITY_DN157672_c1_g4_i1 len=290	100852100856	CSULB-Mantle_051118.fasta	24790.5	1	2	2	2	0.0005	DGCTVVIHLSDR	0.991	53.2	59.8	31.4	38	0	1	1	0	2	1371.67	1242	3371230
MSB-6681 CSULB Livingston 051218	MSB32201InSolBand_01 (F140143)	TRINITY_DN157672_c1_g4_i1 len=290	100852100856	CSULB-Mantle_051118.fasta	24790.5	1	2	2	2	0.0005	SISTLTNEEAR	0.947	50.9	60.2	44.2	22.3	0	3	0	0	2	1220.61	1089	2853750
MSB-6681 CSULB Livingston 051218	MSB32201InSolBand_01 (F140143)	TRINITY_DN157672_c1_g4_i1 len=290	100852100856	CSULB-Mantle_051118.fasta	24790.5	1	2	2	2	0.0005	SPFISQMSSSGAGR	0.984	71	59.4	61.3	26.4	0	1	0	0	2	1427.66	1061	398398
MSB-6681 CSULB Livingston 051218	MSB32201InSolBand_01 (F140143)	TRINITY_DN157672_c1_g4_i1 len=290	100852100856	CSULB-Mantle_051118.fasta	24790.5	1	2	2	2	0.0005	YPINILPTR	0.945	50	56.8	53.1	12.5	0	1	0	0	2	1086.63	1348	2491030
MSB-6681 CSULB Livingston 051218	MSB32201InSolBand_01 (F140143)	TRINITY_DN157672_c1_g5_i2 len=407	100854100855	CSULB-Mantle_051118.fasta	34239.1	0.998	2	3	3	0.0007	GLATQVDDINDKISDDASPK	0.982	39.6	60.6	25.5	23	0	0	1	0	2	2103.01	1248	228418
MSB-6681 CSULB Livingston 051218	MSB32201InSolBand_01 (F140143)	TRINITY_DN157672_c1_g5_i2 len=407	100854100855	CSULB-Mantle_051118.fasta	34239.1	0.998	2	3	3	0.0007	GLTTQVDDVDDK	0.983	84.6	59.4	53.2	49.5	0	2	0	0	2	1306.6	1136	1650670
MSB-6681 CSULB Livingston 051218	MSB32201InSolBand_01 (F140143)	TRINITY_DN157672_c1_g5_i2 len=407	100854100855	CSULB-Mantle_051118.fasta	34239.1	0.998	2	3	3	0.0007	ISDDIPK	0.9	39.9	57.4	46.6	0	0	1	0	0	2	787.42	1001	1307560
MSB-6681 CSULB Livingston 051218	MSB32201InSolBand_01 (F140143)	TRINITY_DN157672_c1_g5_i1 len=781	100853	CSULB-Mantle_051118.fasta	66419.1	1	4	6	7	0.0016	DGCTVVIHLSDR	0.991	53.2	59.8	31.4	38	0	1	1	0	2	1371.67	1242	3371230
MSB-6681 CSULB Livingston 051218	MSB32201InSolBand_01 (F140143)	TRINITY_DN157672_c1_g5_i1 len=781	100853	CSULB-Mantle_051118.fasta	66419.1	1	4	6	7	0.0016	GLATQVDDINDKISDDASPK	0.982	39.6	60.6	25.5	23	0	0	1	0	2	2103.01	1248	228418
MSB-6681 CSULB Livingston 051218	MSB32201InSolBand_01 (F140143)	TRINITY_DN157672_c1_g5_i1 len=781	100853	CSULB-Mantle_051118.fasta	66419.1	1	4	6	7	0.0016	GLDTLVEDIDDK	0.98	74.6	60.1	44.7	46.7	0	1	0	0	2	1332.65	1386	1506490
MSB-6681 CSULB Livingston 051218	MSB32201InSolBand_01 (F140143)	TRINITY_DN157672_c1_g5_i1 len=781	100853	CSULB-Mantle_051118.fasta	66419.1	1	4	6	7	0.0016	SISTLTNEEAR	0.947	50.9	60.2	44.2	22.3	0	3	0	0	2	1220.61	1089	2853750
MSB-6681 CSULB Livingston 051218	MSB32201InSolBand_01 (F140143)	TRINITY_DN160675_c0_g2_i1 len=1045	325029	CSULB-Mantle_051118.fasta	85902.3	1	5	7	7	0.0016	AAGSATPNAMGGSLPATNAFQPAR	0.975	42.5	60.9	25.4	32.7	0	0	1	0	2	2274.09	1266	469073
MSB-6681 CSULB Livingston 051218	MSB32201InSolBand_01 (F140143)	TRINITY_DN160675_c0_g2_i1 len=1045	325029	CSULB-Mantle_051118.fasta	85902.3	1	5	7	7	0.0016	CLLQSAVNPAAR	0.936	62.9	59.2	38.2	41	0	1	0	0	2	1299.68	1263	811447
MSB-6681 CSULB Livingston 051218	MSB32201InSolBand_01 (F140143)	TRINITY_DN160675_c0_g2_i1 len=1045	325029	CSULB-Mantle_051118.fasta	85902.3	1	5	7	7	0.0016	QILQQVQR	0.944	49	55.2	51.5	12.8	0	1	0	0	2	1012.59	1059	859739
MSB-6681 CSULB Livingston 051218	MSB32201InSolBand_01 (F140143)	TRINITY_DN160675_c0_g2_i1 len=1045	325029	CSULB-Mantle_051118.fasta	85902.3	1	5	7	7	0.0016	SAAMIGGHTDQMSDAMGK	0.97	26.7	54.3	23.7	17.6	0	0	1	0	2	1855.76	787	518777
MSB-6681 CSULB Livingston 051218	MSB32201InSolBand_01 (F140143)	TRINITY_DN160675_c0_g2_i1 len=1045	325029	CSULB-Mantle_051118.fasta	85902.3	1	5	7	7	0.0016	SMNGLQSLAHR	0.981	62.8	59.6	31.8	29.7	0	1	2	0	2	1230.59	1073	557265
MSB-6681 CSULB Livingston 051218	MSB32201InSolBand_01 (F140143)	TRINITY_DN166715_c6_g2_i1 len=596	300352	CSULB-Mantle_051118.fasta	47997.1	1	4	5	5	0.0012	DHSGNHLWVHNEGVSLKPK	0.997	43	60.9	17.6	41	0	0	1	1	2	2154.08	1116.5	1154610
MSB-6681 CSULB Livingston 051218	MSB32201InSolBand_01 (F140143)	TRINITY_DN166715_c6_g2_i1 len=596	300352	CSULB-Mantle_051118.fasta	47997.1	1	4	5	5	0.0012	HALVSNGDCQER	0.978	87.5	57.8	42.2	24.8	0	1	0	0	2	1386.61	832	168805
MSB-6681 CSULB Livingston 051218	MSB32201InSolBand_01 (F140143)	TRINITY_DN166715_c6_g2_i1 len=596	300352	CSULB-Mantle_051118.fasta	47997.1	1	4	5	5	0.0012	SYHAVTAK	0.898	41.2	60.4	30.8	25.6	0	1	0	0	2	876.457	717	1338650
MSB-6681 CSULB Livingston 051218	MSB32201InSolBand_01 (F140143)	TRINITY_DN166715_c6_g2_i1 len=596	300352	CSULB-Mantle_051118.fasta	47997.1	1	4	5	5	0.0012	YLPQAYPSILR	0.945	39.2	57.9	40.2	14.1	0	1	0	0	2	1320.73	1358	2400270
MSB-6681 CSULB Livingston 051218	MSB32201InSolBand_01 (F140143)	TRINITY_DN157667_c0_g1_i1 len=366	101039101040	CSULB-Mantle_051118.fasta	31023.1	1	4	4	4	0.0009	MMGLLDSK	0.941	48.2	59.1	39.6	13.2	0	1	0	0	2	910.438	1220	3493570
MSB-6681 CSULB Livingston 051218	MSB32201InSolBand_01 (F140143)	TRINITY_DN157667_c0_g1_i1 len=366	101039101040	CSULB-Mantle_051118.fasta	31023.1	1	4	4	4	0.0009	SGSIAPLTYDPVER	0.908	42.4	60.4	33.4	24.4	0	1	0	0	2	1504.76	1321	2128760
MSB-6681 CSULB Livingston 051218	MSB32201InSolBand_01 (F140143)	TRINITY_DN157667_c0_g1_i1 len=366	101039101040	CSULB-Mantle_051118.fasta	31023.1	1	4	4	4	0.0009	SIAPLTYDPVER	0.958	57.7	59.8	36.3	37.6	0	1	0	0	2	1360.71	1322	3077710
MSB-6681 CSULB Livingston 051218	MSB32201InSolBand_01 (F140143)	TRINITY_DN157667_c0_g1_i1 len=366	101039101040	CSULB-Mantle_051118.fasta	31023.1	1	4	4	4	0.0009	SSGSIAPLTYDPVER	0.956	84	60.4	34.7	67.2	0	1	0	0	2	1591.8	1320	1644790
MSB-6681 CSULB Livingston 051218	MSB32201InSolBand_01 (F140143)	TRINITY_DN159590_c2_g10_i1 len=889	1.16784e+17	CSULB-Mantle_051118.fasta	73750.1	1	3	5	5	0.0012	GQGMSSNPMQAIMQVVR	0.987	46.8	59.4	20.7	42	0	1	1	0	2	1881.86	1273.5	942124
MSB-6681 CSULB Livingston 051218	MSB32201InSolBand_01 (F140143)	TRINITY_DN159590_c2_g10_i1 len=889	1.16784e+17	CSULB-Mantle_051118.fasta	73750.1	1	3	5	5	0.0012	LPCTFEDLFSK	0.949	52.8	59.9	32.7	36.1	0	1	0	0	2	1356.65	1429	97917
MSB-6681 CSULB Livingston 051218	MSB32201InSolBand_01 (F140143)	TRINITY_DN159590_c2_g10_i1 len=889	1.16784e+17	CSULB-Mantle_051118.fasta	73750.1	1	3	5	5	0.0012	TSVELVTADKR	0.975	51	58	41.7	25	0	1	1	0	2	1218.67	1022	3696750
MSB-6681 CSULB Livingston 051218	MSB32201InSolBand_01 (F140143)	TRINITY_DN134774_c0_g1_i1 len=2668	138667	CSULB-Mantle_051118.fasta	221389	1	3	3	3	0.0007	AISLVFK	0.9	38.8	53.9	40.8	0	0	1	0	0	2	777.487	1343	4330390
MSB-6681 CSULB Livingston 051218	MSB32201InSolBand_01 (F140143)	TRINITY_DN134774_c0_g1_i1 len=2668	138667	CSULB-Mantle_051118.fasta	221389	1	3	3	3	0.0007	LYTSSSLDLER	0.981	76.3	59.7	52.9	40.3	0	1	0	0	2	1283.65	1278	1582100
MSB-6681 CSULB Livingston 051218	MSB32201InSolBand_01 (F140143)	TRINITY_DN134774_c0_g1_i1 len=2668	138667	CSULB-Mantle_051118.fasta	221389	1	3	3	3	0.0007	VDAVELNPVDFK	0.878	74	59.7	42.7	48.3	0	1	0	0	2	1345.7	1356	607479
MSB-6681 CSULB Livingston 051218	MSB32201InSolBand_01 (F140143)	TRINITY_DN160912_c0_g1_i1 len=1175	250163	CSULB-Mantle_051118.fasta	97859.5	1	2	2	2	0.0005	ATQPCEHDITK	0.988	39.6	59	21.4	33.7	0	0	1	0	2	1299.6	800	274345
MSB-6681 CSULB Livingston 051218	MSB32201InSolBand_01 (F140143)	TRINITY_DN160912_c0_g1_i1 len=1175	250163	CSULB-Mantle_051118.fasta	97859.5	1	2	2	2	0.0005	LLIHNAFFGK	0.955	44.9	57.2	38.6	21.5	0	1	0	0	2	1159.66	1339	455754
MSB-6681 CSULB Livingston 051218	MSB32201InSolBand_01 (F140143)	TRINITY_DN157604_c2_g1_i1 len=1732	1.01327e+29	CSULB-Mantle_051118.fasta	142044	0.996	2	3	3	0.0007	IMASLLQNR	0.89	52.5	58.2	52.3	0	0	1	0	0	2	1045.58	1292	663417
MSB-6681 CSULB Livingston 051218	MSB32201InSolBand_01 (F140143)	TRINITY_DN157604_c2_g1_i1 len=1732	1.01327e+29	CSULB-Mantle_051118.fasta	142044	0.996	2	3	3	0.0007	QQQQNQNQPQTVR	0.961	45.7	60.5	24.4	37	0	1	1	0	2	1596.78	736	286378
MSB-6681 CSULB Livingston 051218	MSB32201InSolBand_01 (F140143)	TRINITY_DN167515_c1_g1_i1 len=5866	211121	CSULB-Mantle_051118.fasta	484682	1	4	4	4	0.0009	DSAGLPATIGR	0.947	43.2	58.1	42.4	16	0	1	0	0	2	1057.56	1203	590018
MSB-6681 CSULB Livingston 051218	MSB32201InSolBand_01 (F140143)	TRINITY_DN167515_c1_g1_i1 len=5866	211121	CSULB-Mantle_051118.fasta	484682	1	4	4	4	0.0009	NPEVLQLTTR	0.92	42.8	57.3	46.9	11.5	0	1	0	0	2	1170.65	1286	496757
MSB-6681 CSULB Livingston 051218	MSB32201InSolBand_01 (F140143)	TRINITY_DN167515_c1_g1_i1 len=5866	211121	CSULB-Mantle_051118.fasta	484682	1	4	4	4	0.0009	SATSNPVYVR	0.935	49	59.7	35.9	28.9	0	1	0	0	2	1093.56	1020	283721
MSB-6681 CSULB Livingston 051218	MSB32201InSolBand_01 (F140143)	TRINITY_DN167515_c1_g1_i1 len=5866	211121	CSULB-Mantle_051118.fasta	484682	1	4	4	4	0.0009	VVSQEASLR	0.955	64	59.3	43.8	36.5	0	1	0	0	2	988.542	935	368321
MSB-6681 CSULB Livingston 051218	MSB32201InSolBand_01 (F140143)	TRINITY_DN161784_c0_g11_i5 len=475	273880	CSULB-Mantle_051118.fasta	39642.5	1	4	4	4	0.0009	KMEAAGAGL	0.926	51.8	60.6	47.4	19.6	0	1	0	0	2	863.429	910	2751510
MSB-6681 CSULB Livingston 051218	MSB32201InSolBand_01 (F140143)	TRINITY_DN161784_c0_g11_i5 len=475	273880	CSULB-Mantle_051118.fasta	39642.5	1	4	4	4	0.0009	MEAAGAGL	0.914	49	59.2	55.4	1.75	0	1	0	0	2	735.334	1053	459887
MSB-6681 CSULB Livingston 051218	MSB32201InSolBand_01 (F140143)	TRINITY_DN161784_c0_g11_i5 len=475	273880	CSULB-Mantle_051118.fasta	39642.5	1	4	4	4	0.0009	NINQALEAQLELMQK	0.894	28.3	60.4	22.4	20.7	0	0	1	0	2	1758.91	1349	186237
MSB-6681 CSULB Livingston 051218	MSB32201InSolBand_01 (F140143)	TRINITY_DN161784_c0_g11_i5 len=475	273880	CSULB-Mantle_051118.fasta	39642.5	1	4	4	4	0.0009	YLRNQKPSAR	0.885	24.9	59.1	31.5	0.33	0	0	1	0	2	1233.67	724	385418
MSB-6681 CSULB Livingston 051218	MSB32201InSolBand_01 (F140143)	TRINITY_DN165536_c5_g3_i3 len=1254	8094080944	CSULB-Mantle_051118.fasta	104662	1	7	9	9	0.0021	AGFAGDDAPR	0.986	79.1	58.9	60.1	36	0	1	0	0	2	976.448	973	745325
MSB-6681 CSULB Livingston 051218	MSB32201InSolBand_01 (F140143)	TRINITY_DN165536_c5_g3_i3 len=1254	8094080944	CSULB-Mantle_051118.fasta	104662	1	7	9	9	0.0021	AVFPSIVGRPR	0.987	46.2	54.7	40.3	21.3	0	1	1	0	2	1198.71	1279.5	2306420
MSB-6681 CSULB Livingston 051218	MSB32201InSolBand_01 (F140143)	TRINITY_DN165536_c5_g3_i3 len=1254	8094080944	CSULB-Mantle_051118.fasta	104662	1	7	9	9	0.0021	DSYVGDEAQSKR	0.987	46.3	59.2	35.3	26.5	0	1	1	0	2	1354.62	843	629590
MSB-6681 CSULB Livingston 051218	MSB32201InSolBand_01 (F140143)	TRINITY_DN165536_c5_g3_i3 len=1254	8094080944	CSULB-Mantle_051118.fasta	104662	1	7	9	9	0.0021	GYSFTTTAER	0.95	48.9	59.3	47.1	17.3	0	1	0	0	2	1132.53	1156	2021140
MSB-6681 CSULB Livingston 051218	MSB32201InSolBand_01 (F140143)	TRINITY_DN165536_c5_g3_i3 len=1254	8094080944	CSULB-Mantle_051118.fasta	104662	1	7	9	9	0.0021	IIAPPER	0.9	37.5	53.1	46.9	0	0	1	0	0	2	795.472	998	1151230
MSB-6681 CSULB Livingston 051218	MSB32201InSolBand_01 (F140143)	TRINITY_DN165536_c5_g3_i3 len=1254	8094080944	CSULB-Mantle_051118.fasta	104662	1	7	9	9	0.0021	RGILTLK	0.883	32.9	48.6	44.3	0	0	1	0	0	2	800.535	1155	304486
MSB-6681 CSULB Livingston 051218	MSB32201InSolBand_01 (F140143)	TRINITY_DN165536_c5_g3_i3 len=1254	8094080944	CSULB-Mantle_051118.fasta	104662	1	7	9	9	0.0021	VAPEEHPVLLTEAPLNPK	0.976	34.8	58.2	20.9	29.2	0	0	1	0	2	1954.06	1305	922267
MSB-6681 CSULB Livingston 051218	MSB32201InSolBand_01 (F140143)	TRINITY_DN158394_c1_g2_i3 len=416	151743	CSULB-Mantle_051118.fasta	34630.5	0.995	2	2	2	0.0005	NNGCVCVPR	0.93	40.9	57.1	33.6	9.48	0	1	0	0	2	1076.46	995	433895
MSB-6681 CSULB Livingston 051218	MSB32201InSolBand_01 (F140143)	TRINITY_DN158394_c1_g2_i3 len=416	151743	CSULB-Mantle_051118.fasta	34630.5	0.995	2	2	2	0.0005	SPGFSCVPNQR	0.929	43.1	59.4	37.8	20.6	0	1	0	0	2	1248.58	1090	204709
MSB-6681 CSULB Livingston 051218	MSB32201InSolBand_01 (F140143)	TRINITY_DN164811_c0_g3_i1 len=575	163409	CSULB-Mantle_051118.fasta	46528.9	0.992	2	2	2	0.0005	GNYNSAVR	0.865	43.3	59.1	33.7	25.4	0	1	0	0	2	880.427	797	489797
MSB-6681 CSULB Livingston 051218	MSB32201InSolBand_01 (F140143)	TRINITY_DN164811_c0_g3_i1 len=575	163409	CSULB-Mantle_051118.fasta	46528.9	0.992	2	2	2	0.0005	TGQHVHFPLTSMDR	0.913	28.2	60.2	28.1	14.4	0	0	1	0	2	1641.78	1119	436649
MSB-6681 CSULB Livingston 051218	MSB32201InSolBand_01 (F140143)	TRINITY_DN75744_c0_g2_i1 len=1013	3475234753	CSULB-Mantle_051118.fasta	68773	1	3	3	3	0.0007	GLFTSCCGSR	0.906	45.2	57	48.1	12.6	0	1	0	0	2	1144.49	1187	937557
MSB-6681 CSULB Livingston 051218	MSB32201InSolBand_01 (F140143)	TRINITY_DN75744_c0_g2_i1 len=1013	3475234753	CSULB-Mantle_051118.fasta	68773	1	3	3	3	0.0007	GLFTSCCGSRPY	0.975	86.8	57.2	38.5	66.3	0	1	0	0	2	1404.6	1305	288501
MSB-6681 CSULB Livingston 051218	MSB32201InSolBand_01 (F140143)	TRINITY_DN75744_c0_g2_i1 len=1013	3475234753	CSULB-Mantle_051118.fasta	68773	1	3	3	3	0.0007	NTHICCYGVTYTK	0.954	30.2	58.5	16	29.1	0	0	1	0	2	1616.72	1107	255533
MSB-6681 CSULB Livingston 051218	MSB32201InSolBand_01 (F140143)	TRINITY_DN125772_c0_g1_i1 len=1284	145573	CSULB-Mantle_051118.fasta	106978	1	5	6	6	0.0014	FCCGATPYNPTTQHCCER	0.965	23	50	25.1	12.3	0	0	1	0	2	2258.88	1080	476136
MSB-6681 CSULB Livingston 051218	MSB32201InSolBand_01 (F140143)	TRINITY_DN125772_c0_g1_i1 len=1284	145573	CSULB-Mantle_051118.fasta	106978	1	5	6	6	0.0014	GDNNYCCGR	0.977	46.8	49.5	35.4	27.4	0	1	0	0	2	1115.4	756	222941
MSB-6681 CSULB Livingston 051218	MSB32201InSolBand_01 (F140143)	TRINITY_DN125772_c0_g1_i1 len=1284	145573	CSULB-Mantle_051118.fasta	106978	1	5	6	6	0.0014	ICCQQTLHNR	0.988	81	58.9	46.8	51.7	0	1	1	0	2	1329.62	798.5	1559190
MSB-6681 CSULB Livingston 051218	MSB32201InSolBand_01 (F140143)	TRINITY_DN125772_c0_g1_i1 len=1284	145573	CSULB-Mantle_051118.fasta	106978	1	5	6	6	0.0014	SHVCCNYR	0.907	23.3	55.6	29	8.5	0	0	1	0	2	1095.45	745	272783
MSB-6681 CSULB Livingston 051218	MSB32201InSolBand_01 (F140143)	TRINITY_DN125772_c0_g1_i1 len=1284	145573	CSULB-Mantle_051118.fasta	106978	1	5	6	6	0.0014	VSSYMCCSGQLYPR	0.966	55.4	55.9	22.6	49.2	0	1	0	0	2	1723.72	1185	109496
MSB-6681 CSULB Livingston 051218	MSB32201InSolBand_01 (F140143)	TRINITY_DN156479_c1_g2_i1 len=1543	286175	CSULB-Mantle_051118.fasta	126696	0.998	2	2	2	0.0005	DLNGNLVTSPK	0.872	42.1	59.2	36.6	9.46	0	1	0	0	2	1158.6	1196	296163
MSB-6681 CSULB Livingston 051218	MSB32201InSolBand_01 (F140143)	TRINITY_DN156479_c1_g2_i1 len=1543	286175	CSULB-Mantle_051118.fasta	126696	0.998	2	2	2	0.0005	VVYSDYR	0.9	41	59.2	41.6	15	0	1	0	0	2	901.441	1013	274758
MSB-6681 CSULB Livingston 051218	MSB32201InSolBand_01 (F140143)	TRINITY_DN157957_c0_g1_i1 len=1021	158313	CSULB-Mantle_051118.fasta	83984.9	0.987	2	2	2	0.0005	LAQQLQEEQR	0.878	59.7	59.4	50.6	25.4	0	1	0	0	2	1242.64	952	176997
MSB-6681 CSULB Livingston 051218	MSB32201InSolBand_01 (F140143)	TRINITY_DN157957_c0_g1_i1 len=1021	158313	CSULB-Mantle_051118.fasta	83984.9	0.987	2	2	2	0.0005	QTLQLAQQR	0.89	38.6	57.4	38.7	14.8	0	1	0	0	2	1085.61	1057	193533
MSB-6681 CSULB Livingston 051218	MSB32201InSolBand_01 (F140143)	TRINITY_DN157115_c3_g1_i1 len=1116	166764166765	CSULB-Mantle_051118.fasta	93693.1	1	2	5	6	0.0014	MFAAMANGGR	0.979	58.6	56.9	32.1	42.9	0	3	0	0	2	1042.44	1193	1934310
MSB-6681 CSULB Livingston 051218	MSB32201InSolBand_01 (F140143)	TRINITY_DN157115_c3_g1_i1 len=1116	166764166765	CSULB-Mantle_051118.fasta	93693.1	1	2	5	6	0.0014	MFAAMANGGRR	0.987	42.1	59	42.6	14.9	0	0	3	0	2	1198.55	920	1613700
MSB-6681 CSULB Livingston 051218	MSB32201InSolBand_01 (F140143)	TRINITY_DN142301_c1_g1_i2 len=1829	277483	CSULB-Mantle_051118.fasta	156364	1	3	3	3	0.0007	CDDVTEGDLQK	0.976	63.1	57.2	51.7	28	0	1	0	0	2	1279.55	981	339015
MSB-6681 CSULB Livingston 051218	MSB32201InSolBand_01 (F140143)	TRINITY_DN142301_c1_g1_i2 len=1829	277483	CSULB-Mantle_051118.fasta	156364	1	3	3	3	0.0007	LKCDDVTEGDLQK	0.973	53.4	60.2	34.7	34.7	0	1	0	0	2	1520.73	1002	161429
MSB-6681 CSULB Livingston 051218	MSB32201InSolBand_01 (F140143)	TRINITY_DN142301_c1_g1_i2 len=1829	277483	CSULB-Mantle_051118.fasta	156364	1	3	3	3	0.0007	LKDDIQGFK	0.914	35.5	58.7	44.8	5.24	0	1	0	0	2	1063.58	1102	170780
MSB-6681 CSULB Livingston 051218	MSB32201InSolBand_01 (F140143)	TRINITY_DN161784_c0_g7_i1 len=213	273872273875	CSULB-Mantle_051118.fasta	17398	1	3	3	4	0.0009	AAAMNAMGAHR	0.97	50.2	58.9	37	29.2	0	1	0	0	2	1100.51	871	120880
MSB-6681 CSULB Livingston 051218	MSB32201InSolBand_01 (F140143)	TRINITY_DN161784_c0_g7_i1 len=213	273872273875	CSULB-Mantle_051118.fasta	17398	1	3	3	4	0.0009	APPTAPVALEPEK	0.948	47.4	58.6	37.6	25.6	0	1	0	0	2	1319.72	1215	1066590
MSB-6681 CSULB Livingston 051218	MSB32201InSolBand_01 (F140143)	TRINITY_DN161784_c0_g7_i1 len=213	273872273875	CSULB-Mantle_051118.fasta	17398	1	3	3	4	0.0009	VFPQYAGGAR	0.934	46.7	59.7	45.2	16.8	0	2	0	0	2	1065.55	1155	4540920
MSB-6681 CSULB Livingston 051218	MSB32201InSolBand_01 (F140143)	TRINITY_DN161784_c0_g1_i1 len=369	2.73866e+41	CSULB-Mantle_051118.fasta	31460.1	0.999	2	2	2	0.0005	QMPVGPPPPGPH	0.881	46.3	59.9	35.4	26.7	0	1	0	0	2	1209.57	1108	290347
MSB-6681 CSULB Livingston 051218	MSB32201InSolBand_01 (F140143)	TRINITY_DN161784_c0_g1_i1 len=369	2.73866e+41	CSULB-Mantle_051118.fasta	31460.1	0.999	2	2	2	0.0005	QMPVGPPPPGPHSPH	0.956	43.8	59.6	26.8	32.7	0	1	0	0	2	1530.72	1039	580532
MSB-6681 CSULB Livingston 051218	MSB32201InSolBand_01 (F140143)	TRINITY_DN159885_c3_g1_i1 len=1224	823388233982340	CSULB-Mantle_051118.fasta	103053	1	4	5	6	0.0014	LSGGSNTGLLLLAK	0.992	122	54.9	41.4	101	0	1	1	0	2	1343.79	1371.5	4667010
MSB-6681 CSULB Livingston 051218	MSB32201InSolBand_01 (F140143)	TRINITY_DN159885_c3_g1_i1 len=1224	823388233982340	CSULB-Mantle_051118.fasta	103053	1	4	5	6	0.0014	SGYFQDPQTLVGR	0.977	68.6	60.3	36.2	49.6	0	1	0	0	2	1467.72	1326	1792080
MSB-6681 CSULB Livingston 051218	MSB32201InSolBand_01 (F140143)	TRINITY_DN159885_c3_g1_i1 len=1224	823388233982340	CSULB-Mantle_051118.fasta	103053	1	4	5	6	0.0014	SNTGLLLLAK	0.986	76.5	54.2	50.7	43.6	0	2	0	0	2	1029.63	1361	524735
MSB-6681 CSULB Livingston 051218	MSB32201InSolBand_01 (F140143)	TRINITY_DN159885_c3_g1_i1 len=1224	823388233982340	CSULB-Mantle_051118.fasta	103053	1	4	5	6	0.0014	TGLLLLAK	0.958	67.2	50	63.7	0	0	1	0	0	2	828.556	1369	395642
MSB-6681 CSULB Livingston 051218	MSB32201InSolBand_01 (F140143)	TRINITY_DN166970_c1_g5_i2 len=3919	87323	CSULB-Mantle_051118.fasta	324229	1	36	61	62	0.0145	ALGLTANR	0.92	40.7	56.8	49.4	6.31	0	1	0	0	2	815.473	1066	555720
MSB-6681 CSULB Livingston 051218	MSB32201InSolBand_01 (F140143)	TRINITY_DN166970_c1_g5_i2 len=3919	87323	CSULB-Mantle_051118.fasta	324229	1	36	61	62	0.0145	ALNAANNQGVGK	0.954	54.6	59.6	28.5	7.55	0	3	0	0	2	1158.58	886	798667
MSB-6681 CSULB Livingston 051218	MSB32201InSolBand_01 (F140143)	TRINITY_DN166970_c1_g5_i2 len=3919	87323	CSULB-Mantle_051118.fasta	324229	1	36	61	62	0.0145	AQATAVLAR	0.954	51.8	56.3	39.5	28.1	0	1	0	0	2	900.526	994	1005460
MSB-6681 CSULB Livingston 051218	MSB32201InSolBand_01 (F140143)	TRINITY_DN166970_c1_g5_i2 len=3919	87323	CSULB-Mantle_051118.fasta	324229	1	36	61	62	0.0145	ASQASALVSK	0.98	73.9	58.5	37.3	53.6	0	1	0	0	2	961.531	929	622290
MSB-6681 CSULB Livingston 051218	MSB32201InSolBand_01 (F140143)	TRINITY_DN166970_c1_g5_i2 len=3919	87323	CSULB-Mantle_051118.fasta	324229	1	36	61	62	0.0145	DIDFEESQSR	0.971	37.2	57.5	38.4	13.6	0	0	1	0	2	1225.53	1172	186613
MSB-6681 CSULB Livingston 051218	MSB32201InSolBand_01 (F140143)	TRINITY_DN166970_c1_g5_i2 len=3919	87323	CSULB-Mantle_051118.fasta	324229	1	36	61	62	0.0145	EILEDMFDDDNEVR	0.996	108	55.8	41.6	85.6	0	1	1	0	2	1755.74	1311	2864560
MSB-6681 CSULB Livingston 051218	MSB32201InSolBand_01 (F140143)	TRINITY_DN166970_c1_g5_i2 len=3919	87323	CSULB-Mantle_051118.fasta	324229	1	36	61	62	0.0145	ELPDWECDGR	0.922	43.9	55.5	38	21.7	0	1	0	0	2	1276.53	1282	787135
MSB-6681 CSULB Livingston 051218	MSB32201InSolBand_01 (F140143)	TRINITY_DN166970_c1_g5_i2 len=3919	87323	CSULB-Mantle_051118.fasta	324229	1	36	61	62	0.0145	FALGLTANR	0.967	66.7	58	76.6	5.89	0	1	0	0	2	962.542	1315	884786
MSB-6681 CSULB Livingston 051218	MSB32201InSolBand_01 (F140143)	TRINITY_DN166970_c1_g5_i2 len=3919	87323	CSULB-Mantle_051118.fasta	324229	1	36	61	62	0.0145	FGLSDAQKR	0.938	55.4	59.5	53.8	16.8	0	1	0	0	2	1021.54	1011	834098
MSB-6681 CSULB Livingston 051218	MSB32201InSolBand_01 (F140143)	TRINITY_DN166970_c1_g5_i2 len=3919	87323	CSULB-Mantle_051118.fasta	324229	1	36	61	62	0.0145	FPALNQFSR	0.948	55.6	59.5	45.7	25.5	0	1	0	0	2	1079.56	1328	2584250
MSB-6681 CSULB Livingston 051218	MSB32201InSolBand_01 (F140143)	TRINITY_DN166970_c1_g5_i2 len=3919	87323	CSULB-Mantle_051118.fasta	324229	1	36	61	62	0.0145	GLDLDDDDAANIFQR	0.985	75.4	59	33.1	28.3	0	1	1	0	2	1677.77	1391.5	653038
MSB-6681 CSULB Livingston 051218	MSB32201InSolBand_01 (F140143)	TRINITY_DN166970_c1_g5_i2 len=3919	87323	CSULB-Mantle_051118.fasta	324229	1	36	61	62	0.0145	GMTAIQLR	0.939	45.4	59.5	40.3	20.7	0	2	0	0	2	905.487	1092	2065550
MSB-6681 CSULB Livingston 051218	MSB32201InSolBand_01 (F140143)	TRINITY_DN166970_c1_g5_i2 len=3919	87323	CSULB-Mantle_051118.fasta	324229	1	36	61	62	0.0145	GVFLAYLPPSK	0.97	54.1	57	48.3	21.2	0	1	0	0	2	1191.68	1379	814284
MSB-6681 CSULB Livingston 051218	MSB32201InSolBand_01 (F140143)	TRINITY_DN166970_c1_g5_i2 len=3919	87323	CSULB-Mantle_051118.fasta	324229	1	36	61	62	0.0145	HDAGLWR	0.9	43.3	59.2	45	13.1	0	1	0	0	2	854.427	1071	2026070
MSB-6681 CSULB Livingston 051218	MSB32201InSolBand_01 (F140143)	TRINITY_DN166970_c1_g5_i2 len=3919	87323	CSULB-Mantle_051118.fasta	324229	1	36	61	62	0.0145	IRNMSPQALIK	0.988	43	58.4	29.8	28.5	0	0	1	0	2	1287.71	1107	394554
MSB-6681 CSULB Livingston 051218	MSB32201InSolBand_01 (F140143)	TRINITY_DN166970_c1_g5_i2 len=3919	87323	CSULB-Mantle_051118.fasta	324229	1	36	61	62	0.0145	KMILAALISR	0.989	40.1	52	53	0	0	0	1	0	2	1131.69	1319	1165730
MSB-6681 CSULB Livingston 051218	MSB32201InSolBand_01 (F140143)	TRINITY_DN166970_c1_g5_i2 len=3919	87323	CSULB-Mantle_051118.fasta	324229	1	36	61	62	0.0145	LCDNELASSMSVIEK	0.975	83.2	59.9	29.5	71.9	0	2	0	0	2	1695.79	1303.5	1329460
MSB-6681 CSULB Livingston 051218	MSB32201InSolBand_01 (F140143)	TRINITY_DN166970_c1_g5_i2 len=3919	87323	CSULB-Mantle_051118.fasta	324229	1	36	61	62	0.0145	LEFDDGGK	0.972	51.7	59	56.9	9.8	0	2	0	0	2	880.405	1065	1425940
MSB-6681 CSULB Livingston 051218	MSB32201InSolBand_01 (F140143)	TRINITY_DN166970_c1_g5_i2 len=3919	87323	CSULB-Mantle_051118.fasta	324229	1	36	61	62	0.0145	LLEMIEK	0.9	43.7	58.3	44.8	0	0	2	0	0	2	875.491	1211.5	9462740
MSB-6681 CSULB Livingston 051218	MSB32201InSolBand_01 (F140143)	TRINITY_DN166970_c1_g5_i2 len=3919	87323	CSULB-Mantle_051118.fasta	324229	1	36	61	62	0.0145	LLEMIEKTDDMDTQPEIK	0.983	41.2	60.5	24	32.8	0	0	1	0	2	2181.03	1231	1034970
MSB-6681 CSULB Livingston 051218	MSB32201InSolBand_01 (F140143)	TRINITY_DN166970_c1_g5_i2 len=3919	87323	CSULB-Mantle_051118.fasta	324229	1	36	61	62	0.0145	LQSVMPGMQLSQIR	0.994	80.2	60.4	30	68	0	3	1	0	2	1619.82	1267	5305490
MSB-6681 CSULB Livingston 051218	MSB32201InSolBand_01 (F140143)	TRINITY_DN166970_c1_g5_i2 len=3919	87323	CSULB-Mantle_051118.fasta	324229	1	36	61	62	0.0145	MILAALISR	0.958	55.7	53.8	43.8	27.6	0	2	0	0	2	987.602	1390.5	7329400
MSB-6681 CSULB Livingston 051218	MSB32201InSolBand_01 (F140143)	TRINITY_DN166970_c1_g5_i2 len=3919	87323	CSULB-Mantle_051118.fasta	324229	1	36	61	62	0.0145	MKQAQPSGPLQIGR	0.996	63.9	59.5	36.1	44.5	0	0	2	0	2	1526.81	1103	543546
MSB-6681 CSULB Livingston 051218	MSB32201InSolBand_01 (F140143)	TRINITY_DN166970_c1_g5_i2 len=3919	87323	CSULB-Mantle_051118.fasta	324229	1	36	61	62	0.0145	MSQSSKFPALNQFSR	0.993	59	60.6	34.1	41.3	0	0	1	0	2	1743.85	1288	469198
MSB-6681 CSULB Livingston 051218	MSB32201InSolBand_01 (F140143)	TRINITY_DN166970_c1_g5_i2 len=3919	87323	CSULB-Mantle_051118.fasta	324229	1	36	61	62	0.0145	NMSPQALIK	0.944	53.6	59.6	31.7	38.3	0	2	0	0	2	1017.54	1180.5	8379070
MSB-6681 CSULB Livingston 051218	MSB32201InSolBand_01 (F140143)	TRINITY_DN166970_c1_g5_i2 len=3919	87323	CSULB-Mantle_051118.fasta	324229	1	36	61	62	0.0145	QAFVSLLAK	0.957	59.9	57	58.2	18	0	1	0	0	2	977.567	1375	732570
MSB-6681 CSULB Livingston 051218	MSB32201InSolBand_01 (F140143)	TRINITY_DN166970_c1_g5_i2 len=3919	87323	CSULB-Mantle_051118.fasta	324229	1	36	61	62	0.0145	QAQPSGPLQIGR	0.982	61.2	58.6	45.5	32.2	0	3	1	0	2	1251.68	1214	2717010
MSB-6681 CSULB Livingston 051218	MSB32201InSolBand_01 (F140143)	TRINITY_DN166970_c1_g5_i2 len=3919	87323	CSULB-Mantle_051118.fasta	324229	1	36	61	62	0.0145	QLGHFALGLTANR	0.996	70.7	58.1	49.7	38	0	1	1	0	2	1397.76	1312	7006450
MSB-6681 CSULB Livingston 051218	MSB32201InSolBand_01 (F140143)	TRINITY_DN166970_c1_g5_i2 len=3919	87323	CSULB-Mantle_051118.fasta	324229	1	36	61	62	0.0145	SMPALGTLPFNR	0.96	54.8	60	31.2	39.7	0	1	1	0	2	1319.68	1337	7960470
MSB-6681 CSULB Livingston 051218	MSB32201InSolBand_01 (F140143)	TRINITY_DN166970_c1_g5_i2 len=3919	87323	CSULB-Mantle_051118.fasta	324229	1	36	61	62	0.0145	SSLAELR	0.9	44	58.7	52.3	0	0	1	0	0	2	775.431	1107	3985260
MSB-6681 CSULB Livingston 051218	MSB32201InSolBand_01 (F140143)	TRINITY_DN166970_c1_g5_i2 len=3919	87323	CSULB-Mantle_051118.fasta	324229	1	36	61	62	0.0145	TDDMDTQPEIK	0.961	81.5	56	39.4	60	0	3	0	0	2	1308.56	954	958301
MSB-6681 CSULB Livingston 051218	MSB32201InSolBand_01 (F140143)	TRINITY_DN166970_c1_g5_i2 len=3919	87323	CSULB-Mantle_051118.fasta	324229	1	36	61	62	0.0145	TFSASTAINWR	0.969	70.6	59.8	42.1	45.2	0	1	0	0	2	1253.63	1331	2947030
MSB-6681 CSULB Livingston 051218	MSB32201InSolBand_01 (F140143)	TRINITY_DN166970_c1_g5_i2 len=3919	87323	CSULB-Mantle_051118.fasta	324229	1	36	61	62	0.0145	VGESNDDADLR	0.982	78.8	57.3	52.8	43.3	0	2	0	0	2	1191.51	924	790894
MSB-6681 CSULB Livingston 051218	MSB32201InSolBand_01 (F140143)	TRINITY_DN166970_c1_g5_i2 len=3919	87323	CSULB-Mantle_051118.fasta	324229	1	36	61	62	0.0145	VGESNDDADLRK	0.994	76.6	59.6	44.3	49.5	0	1	2	0	2	1318.62	805	1130100
MSB-6681 CSULB Livingston 051218	MSB32201InSolBand_01 (F140143)	TRINITY_DN166970_c1_g5_i2 len=3919	87323	CSULB-Mantle_051118.fasta	324229	1	36	61	62	0.0145	VLANAGPMLMFADDDTIEK	0.992	65.8	60.2	24.1	58.8	0	1	1	0	2	2082.97	1338.5	774206
MSB-6681 CSULB Livingston 051218	MSB32201InSolBand_01 (F140143)	TRINITY_DN166970_c1_g5_i2 len=3919	87323	CSULB-Mantle_051118.fasta	324229	1	36	61	62	0.0145	VTAHYVAQK	0.965	52.8	60.3	41.7	26.7	0	2	0	0	2	1016.55	789	548341
MSB-6681 CSULB Livingston 051218	MSB32201InSolBand_01 (F140143)	TRINITY_DN163877_c0_g3_i1 len=1719	117188	CSULB-Mantle_051118.fasta	140346	1	7	7	7	0.0016	DGYIDFVPASHK	0.973	36.9	60.1	41.4	10.5	0	0	1	0	2	1348.65	1300	1298730
MSB-6681 CSULB Livingston 051218	MSB32201InSolBand_01 (F140143)	TRINITY_DN163877_c0_g3_i1 len=1719	117188	CSULB-Mantle_051118.fasta	140346	1	7	7	7	0.0016	LKQDIETQKR	0.993	55.8	57.8	57.9	13.7	0	0	1	0	2	1258.71	740	708478
MSB-6681 CSULB Livingston 051218	MSB32201InSolBand_01 (F140143)	TRINITY_DN163877_c0_g3_i1 len=1719	117188	CSULB-Mantle_051118.fasta	140346	1	7	7	7	0.0016	QPTAQATPVGSGSLLDAASGR	0.996	64.3	60.6	32.7	48.6	0	0	1	0	2	1984.01	1310	423238
MSB-6681 CSULB Livingston 051218	MSB32201InSolBand_01 (F140143)	TRINITY_DN163877_c0_g3_i1 len=1719	117188	CSULB-Mantle_051118.fasta	140346	1	7	7	7	0.0016	SPPPQQPPPPPR	0.908	26.4	59.6	37.4	0	0	0	1	0	2	1295.67	935	269140
MSB-6681 CSULB Livingston 051218	MSB32201InSolBand_01 (F140143)	TRINITY_DN163877_c0_g3_i1 len=1719	117188	CSULB-Mantle_051118.fasta	140346	1	7	7	7	0.0016	TLVGGVPTQWYAR	0.973	78.1	59.4	45.4	50.2	0	1	0	0	2	1447.77	1359	602786
MSB-6681 CSULB Livingston 051218	MSB32201InSolBand_01 (F140143)	TRINITY_DN163877_c0_g3_i1 len=1719	117188	CSULB-Mantle_051118.fasta	140346	1	7	7	7	0.0016	VPGGMGVNAR	0.89	47.5	59.6	36.1	27	0	1	0	0	2	973.489	814	664800
MSB-6681 CSULB Livingston 051218	MSB32201InSolBand_01 (F140143)	TRINITY_DN163877_c0_g3_i1 len=1719	117188	CSULB-Mantle_051118.fasta	140346	1	7	7	7	0.0016	VSSSGLPLTK	0.954	56.9	57.1	48.9	24	0	1	0	0	2	988.567	1124	494621
MSB-6681 CSULB Livingston 051218	MSB32201InSolBand_01 (F140143)	TRINITY_DN166715_c6_g4_i1 len=1724	300354300355	CSULB-Mantle_051118.fasta	143953	1	4	7	7	0.0016	CVDDICR	0.9	40.3	56.3	47.5	0	0	1	0	0	2	937.387	936	218092
MSB-6681 CSULB Livingston 051218	MSB32201InSolBand_01 (F140143)	TRINITY_DN166715_c6_g4_i1 len=1724	300354300355	CSULB-Mantle_051118.fasta	143953	1	4	7	7	0.0016	GFWDCDSGTAIAR	0.986	82.2	57.9	44.9	55.1	0	1	1	0	2	1455.63	1337.5	3843380
MSB-6681 CSULB Livingston 051218	MSB32201InSolBand_01 (F140143)	TRINITY_DN166715_c6_g4_i1 len=1724	300354300355	CSULB-Mantle_051118.fasta	143953	1	4	7	7	0.0016	MGVDGVPVVAAVK	0.986	67.2	58.6	48.6	35.8	0	2	1	0	2	1257.69	1288	16200000
MSB-6681 CSULB Livingston 051218	MSB32201InSolBand_01 (F140143)	TRINITY_DN166715_c6_g4_i1 len=1724	300354300355	CSULB-Mantle_051118.fasta	143953	1	4	7	7	0.0016	VQCVDDICR	0.974	53.1	58.4	43.8	25.1	0	1	0	0	2	1164.51	1036	671487
MSB-6681 CSULB Livingston 051218	MSB32201InSolBand_01 (F140143)	TRINITY_DN162679_c0_g1_i1 len=4736	239624	CSULB-Mantle_051118.fasta	391494	1	11	11	11	0.0026	FAPYVYVIK	0.879	36.1	57	30.3	20.8	0	1	0	0	2	1099.62	1371	810146
MSB-6681 CSULB Livingston 051218	MSB32201InSolBand_01 (F140143)	TRINITY_DN162679_c0_g1_i1 len=4736	239624	CSULB-Mantle_051118.fasta	391494	1	11	11	11	0.0026	GLSVIDDTVK	0.947	43.7	58.7	48.1	10.8	0	1	0	0	2	1046.57	1282	1999910
MSB-6681 CSULB Livingston 051218	MSB32201InSolBand_01 (F140143)	TRINITY_DN162679_c0_g1_i1 len=4736	239624	CSULB-Mantle_051118.fasta	391494	1	11	11	11	0.0026	GYQHQLTYQR	0.951	31	60.1	41	4.69	0	0	1	0	2	1293.63	959	185766
MSB-6681 CSULB Livingston 051218	MSB32201InSolBand_01 (F140143)	TRINITY_DN162679_c0_g1_i1 len=4736	239624	CSULB-Mantle_051118.fasta	391494	1	11	11	11	0.0026	LAIEDDVIYR	0.939	65.1	59.5	64.5	17.2	0	1	0	0	2	1206.64	1334	811754
MSB-6681 CSULB Livingston 051218	MSB32201InSolBand_01 (F140143)	TRINITY_DN162679_c0_g1_i1 len=4736	239624	CSULB-Mantle_051118.fasta	391494	1	11	11	11	0.0026	LIVPLEVFSAAK	0.952	50.8	53.7	55.6	11.4	0	1	0	0	2	1286.77	1461	621676
MSB-6681 CSULB Livingston 051218	MSB32201InSolBand_01 (F140143)	TRINITY_DN162679_c0_g1_i1 len=4736	239624	CSULB-Mantle_051118.fasta	391494	1	11	11	11	0.0026	LNNYYVR	0.9	46	58.1	51.2	10.3	0	1	0	0	2	941.484	1081	267162
MSB-6681 CSULB Livingston 051218	MSB32201InSolBand_01 (F140143)	TRINITY_DN162679_c0_g1_i1 len=4736	239624	CSULB-Mantle_051118.fasta	391494	1	11	11	11	0.0026	MEIVDYDGLR	0.915	44.9	59.6	37.8	22.4	0	1	0	0	2	1226.57	1283	537421
MSB-6681 CSULB Livingston 051218	MSB32201InSolBand_01 (F140143)	TRINITY_DN162679_c0_g1_i1 len=4736	239624	CSULB-Mantle_051118.fasta	391494	1	11	11	11	0.0026	MIHSGLQMGSASDMR	0.984	34.3	56.7	25.5	24	0	0	1	0	2	1668.71	855	60113
MSB-6681 CSULB Livingston 051218	MSB32201InSolBand_01 (F140143)	TRINITY_DN162679_c0_g1_i1 len=4736	239624	CSULB-Mantle_051118.fasta	391494	1	11	11	11	0.0026	SLGVLMPLDR	0.888	38.5	58.6	39	14.3	0	1	0	0	2	1116.61	1337	1160060
MSB-6681 CSULB Livingston 051218	MSB32201InSolBand_01 (F140143)	TRINITY_DN162679_c0_g1_i1 len=4736	239624	CSULB-Mantle_051118.fasta	391494	1	11	11	11	0.0026	VAVLVQTDR	0.971	55.7	57	67.1	4.4	0	1	0	0	2	1000.58	1115	677880
MSB-6681 CSULB Livingston 051218	MSB32201InSolBand_01 (F140143)	TRINITY_DN162679_c0_g1_i1 len=4736	239624	CSULB-Mantle_051118.fasta	391494	1	11	11	11	0.0026	VTASVSLQK	0.956	53.7	56.7	51.8	17.5	0	1	0	0	2	932.541	1004	555253
MSB-6681 CSULB Livingston 051218	MSB32201InSolBand_01 (F140143)	TRINITY_DN157574_c4_g1_i1 len=1643	125573	CSULB-Mantle_051118.fasta	136589	1	3	4	4	0.0009	ASVTCTATTIK	0.971	58.7	59.8	38.3	36.6	0	1	0	0	2	1152.59	987	361192
MSB-6681 CSULB Livingston 051218	MSB32201InSolBand_01 (F140143)	TRINITY_DN157574_c4_g1_i1 len=1643	125573	CSULB-Mantle_051118.fasta	136589	1	3	4	4	0.0009	DSGSGTGTFNPLTTK	0.987	105	60	41.2	83.3	0	1	0	0	2	1482.71	1280	1201160
MSB-6681 CSULB Livingston 051218	MSB32201InSolBand_01 (F140143)	TRINITY_DN157574_c4_g1_i1 len=1643	125573	CSULB-Mantle_051118.fasta	136589	1	3	4	4	0.0009	ILMEDNPAFTK	0.95	68.1	60.2	52	32.7	0	2	0	0	2	1278.64	1251.5	901544
MSB-6681 CSULB Livingston 051218	MSB32201InSolBand_01 (F140143)	TRINITY_DN163873_c1_g1_i1 len=2101	1.17463e+17	CSULB-Mantle_051118.fasta	175570	1	3	4	4	0.0009	DPTLTFECNVK	0.964	63.8	60.1	47.8	32.5	0	1	0	0	2	1323.63	1300	526456
MSB-6681 CSULB Livingston 051218	MSB32201InSolBand_01 (F140143)	TRINITY_DN163873_c1_g1_i1 len=2101	1.17463e+17	CSULB-Mantle_051118.fasta	175570	1	3	4	4	0.0009	GQLVDRPR	0.942	55.9	54.3	63.7	7.83	0	1	0	0	2	940.532	828	456226
MSB-6681 CSULB Livingston 051218	MSB32201InSolBand_01 (F140143)	TRINITY_DN163873_c1_g1_i1 len=2101	1.17463e+17	CSULB-Mantle_051118.fasta	175570	1	3	4	4	0.0009	TATAGPSAVLFSVTDAR	0.971	94.4	60.1	38	75	0	1	1	0	2	1663.87	1388.5	691285
MSB-6681 CSULB Livingston 051218	MSB32201InSolBand_01 (F140143)	TRINITY_DN156259_c1_g3_i1 len=1065	257255257256	CSULB-Mantle_051118.fasta	89344.2	0.999	2	4	4	0.0009	GLTHTGSTLK	0.934	45.4	58.1	36.8	23.9	0	1	1	0	2	1014.56	828	708329
MSB-6681 CSULB Livingston 051218	MSB32201InSolBand_01 (F140143)	TRINITY_DN156259_c1_g3_i1 len=1065	257255257256	CSULB-Mantle_051118.fasta	89344.2	0.999	2	4	4	0.0009	NPLNKPTPFK	0.952	43.5	56.7	42.4	16.3	0	1	1	0	2	1155.65	1072	1160410
MSB-6681 CSULB Livingston 051218	MSB32201InSolBand_01 (F140143)	TRINITY_DN159348_c0_g1_i1 len=2121	309863	CSULB-Mantle_051118.fasta	173601	0.999	2	2	2	0.0005	GAGAPAEPGMGGGFGGLGGAGGAL	0.906	41.8	59.7	17.8	39.6	0	1	0	0	2	1901.88	1386	2687270
MSB-6681 CSULB Livingston 051218	MSB32201InSolBand_01 (F140143)	TRINITY_DN159348_c0_g1_i1 len=2121	309863	CSULB-Mantle_051118.fasta	173601	0.999	2	2	2	0.0005	QMGPMMGDR	0.947	40.5	49.3	25.4	30.7	0	1	0	0	2	1053.38	767	1015450
MSB-6681 CSULB Livingston 051218	MSB32201InSolBand_01 (F140143)	TRINITY_DN158789_c1_g2_i1 len=1617	2.02986e+17	CSULB-Mantle_051118.fasta	134940	1	7	14	14	0.0033	AGMGGAGGGGMNLMAR	0.985	73	57.4	34.6	24.2	0	3	1	0	2	1439.62	912.5	1257700
MSB-6681 CSULB Livingston 051218	MSB32201InSolBand_01 (F140143)	TRINITY_DN158789_c1_g2_i1 len=1617	2.02986e+17	CSULB-Mantle_051118.fasta	134940	1	7	14	14	0.0033	ASMGISPLAMGGNNK	0.923	42.2	59.8	32.9	24.5	0	1	0	0	2	1479.69	1071	1357570
MSB-6681 CSULB Livingston 051218	MSB32201InSolBand_01 (F140143)	TRINITY_DN158789_c1_g2_i1 len=1617	2.02986e+17	CSULB-Mantle_051118.fasta	134940	1	7	14	14	0.0033	FAVDFGR	0.9	47.8	58.9	51.1	12.1	0	1	0	0	2	811.41	1307	5134050
MSB-6681 CSULB Livingston 051218	MSB32201InSolBand_01 (F140143)	TRINITY_DN158789_c1_g2_i1 len=1617	2.02986e+17	CSULB-Mantle_051118.fasta	134940	1	7	14	14	0.0033	SAVSQSGVSDHLSDVMR	0.994	89.3	60.1	36.5	71.1	0	2	2	0	2	1790.83	1108	2455460
MSB-6681 CSULB Livingston 051218	MSB32201InSolBand_01 (F140143)	TRINITY_DN158789_c1_g2_i1 len=1617	2.02986e+17	CSULB-Mantle_051118.fasta	134940	1	7	14	14	0.0033	SMPLSPSMLSSFGNK	0.96	63.3	59.8	35.3	44.5	0	1	0	0	2	1614.75	1291	2212290
MSB-6681 CSULB Livingston 051218	MSB32201InSolBand_01 (F140143)	TRINITY_DN158789_c1_g2_i1 len=1617	2.02986e+17	CSULB-Mantle_051118.fasta	134940	1	7	14	14	0.0033	STMMQEMLK	0.956	55.3	58.3	33.1	17.5	0	2	0	0	2	1114.49	1085.5	832797
MSB-6681 CSULB Livingston 051218	MSB32201InSolBand_01 (F140143)	TRINITY_DN158789_c1_g2_i1 len=1617	2.02986e+17	CSULB-Mantle_051118.fasta	134940	1	7	14	14	0.0033	VPQAASVPAPQAPQASAGTR	0.967	35.4	60.4	28	4.84	0	0	1	0	2	1904.98	1124	1119280
MSB-6681 CSULB Livingston 051218	MSB32201InSolBand_01 (F140143)	TRINITY_DN151338_c1_g1_i1 len=1001	126455	CSULB-Mantle_051118.fasta	84230.8	0.999	2	2	2	0.0005	FTDTCPNVNK	0.968	60.7	58.5	45.8	30.9	0	1	0	0	2	1195.54	943	436522
MSB-6681 CSULB Livingston 051218	MSB32201InSolBand_01 (F140143)	TRINITY_DN151338_c1_g1_i1 len=1001	126455	CSULB-Mantle_051118.fasta	84230.8	0.999	2	2	2	0.0005	YLIVAYECR	0.89	43.7	59.8	42.7	16.4	0	1	0	0	2	1186.59	1319	1409390
MSB-6681 CSULB Livingston 051218	MSB32201InSolBand_01 (F140143)	TRINITY_DN165067_c0_g1_i1 len=2240	297467	CSULB-Mantle_051118.fasta	188592	1	4	4	4	0.0009	LMAAMMR	0.9	44.5	60.1	42.5	17.3	0	1	0	0	2	823.399	1227	962119
MSB-6681 CSULB Livingston 051218	MSB32201InSolBand_01 (F140143)	TRINITY_DN165067_c0_g1_i1 len=2240	297467	CSULB-Mantle_051118.fasta	188592	1	4	4	4	0.0009	NSAIGNSQTSTK	0.943	55.6	59.9	35.2	36.8	0	1	0	0	2	1207.59	729	251975
MSB-6681 CSULB Livingston 051218	MSB32201InSolBand_01 (F140143)	TRINITY_DN165067_c0_g1_i1 len=2240	297467	CSULB-Mantle_051118.fasta	188592	1	4	4	4	0.0009	TANSLTGNSR	0.9	40.7	59.7	41.3	0	0	1	0	0	2	1020.51	788	101694
MSB-6681 CSULB Livingston 051218	MSB32201InSolBand_01 (F140143)	TRINITY_DN165067_c0_g1_i1 len=2240	297467	CSULB-Mantle_051118.fasta	188592	1	4	4	4	0.0009	TPSGTNMVMSR	0.968	47.9	58.2	36	27.6	0	1	0	0	2	1212.53	740	970050
MSB-6681 CSULB Livingston 051218	MSB32201InSolBand_02 (F140144)	TRINITY_DN162679_c0_g1_i1 len=4736	239624	CSULB-Mantle_051118.fasta	391494	1	6	6	6	0.0026	LNNYYVR	0.9	45.1	58.2	43.9	0	0	1	0	0	2	941.484	1089	56171
MSB-6681 CSULB Livingston 051218	MSB32201InSolBand_02 (F140144)	TRINITY_DN162679_c0_g1_i1 len=4736	239624	CSULB-Mantle_051118.fasta	391494	1	6	6	6	0.0026	LTAFGYNPEK	0.944	48.3	59.7	37.4	26.2	0	1	0	0	2	1139.57	1285	111707
MSB-6681 CSULB Livingston 051218	MSB32201InSolBand_02 (F140144)	TRINITY_DN162679_c0_g1_i1 len=4736	239624	CSULB-Mantle_051118.fasta	391494	1	6	6	6	0.0026	MEIVDYDGLR	0.945	47.2	59.3	32.9	30.2	0	1	0	0	2	1226.57	1289	188102
MSB-6681 CSULB Livingston 051218	MSB32201InSolBand_02 (F140144)	TRINITY_DN162679_c0_g1_i1 len=4736	239624	CSULB-Mantle_051118.fasta	391494	1	6	6	6	0.0026	NAASTSSFFNIR	0.954	55.1	59.7	40.5	31.1	0	1	0	0	2	1314.64	1360	124874
MSB-6681 CSULB Livingston 051218	MSB32201InSolBand_02 (F140144)	TRINITY_DN162679_c0_g1_i1 len=4736	239624	CSULB-Mantle_051118.fasta	391494	1	6	6	6	0.0026	VAVLVQTDR	0.873	30	56.8	39.6	5.29	0	1	0	0	2	1000.58	1123	78391
MSB-6681 CSULB Livingston 051218	MSB32201InSolBand_02 (F140144)	TRINITY_DN162679_c0_g1_i1 len=4736	239624	CSULB-Mantle_051118.fasta	391494	1	6	6	6	0.0026	YGALTETEYK	0.941	42.1	59.8	43.2	13.9	0	1	0	0	2	1174.56	1157	158337
MSB-6681 CSULB Livingston 051218	MSB32201InSolBand_02 (F140144)	TRINITY_DN134774_c0_g1_i1 len=2668	138667	CSULB-Mantle_051118.fasta	221389	1	2	2	2	0.0009	LYTSSSLDLER	0.969	76.6	59.7	50.2	43.3	0	1	0	0	2	1283.65	1284	460315
MSB-6681 CSULB Livingston 051218	MSB32201InSolBand_02 (F140144)	TRINITY_DN134774_c0_g1_i1 len=2668	138667	CSULB-Mantle_051118.fasta	221389	1	2	2	2	0.0009	VDAVELNPVDFK	0.96	51.2	59.7	38.4	28.6	0	1	0	0	2	1345.7	1361	161647
MSB-6681 CSULB Livingston 051218	MSB32201InSolBand_02 (F140144)	TRINITY_DN166970_c1_g5_i2 len=3919	87323	CSULB-Mantle_051118.fasta	324229	1	25	30	30	0.0129	AQATAVLAR	0.918	45.3	58.5	41.9	18.8	0	2	0	0	2	901.51	1025.5	654927
MSB-6681 CSULB Livingston 051218	MSB32201InSolBand_02 (F140144)	TRINITY_DN166970_c1_g5_i2 len=3919	87323	CSULB-Mantle_051118.fasta	324229	1	25	30	30	0.0129	ASQASALVSK	0.967	58.5	58.6	42.6	32.1	0	1	0	0	2	962.515	986	129552
MSB-6681 CSULB Livingston 051218	MSB32201InSolBand_02 (F140144)	TRINITY_DN166970_c1_g5_i2 len=3919	87323	CSULB-Mantle_051118.fasta	324229	1	25	30	30	0.0129	DIDFEESQSR	0.919	45	57.8	51.5	8.51	0	1	0	0	2	1225.53	1177	1020040
MSB-6681 CSULB Livingston 051218	MSB32201InSolBand_02 (F140144)	TRINITY_DN166970_c1_g5_i2 len=3919	87323	CSULB-Mantle_051118.fasta	324229	1	25	30	30	0.0129	EILEDMFDDDNEVR	0.972	80.3	56	49.5	48.6	0	1	0	0	2	1755.74	1315	158444
MSB-6681 CSULB Livingston 051218	MSB32201InSolBand_02 (F140144)	TRINITY_DN166970_c1_g5_i2 len=3919	87323	CSULB-Mantle_051118.fasta	324229	1	25	30	30	0.0129	ELPDWECDGR	0.914	35.8	55.5	38	12.9	0	1	0	0	2	1276.53	1287	153336
MSB-6681 CSULB Livingston 051218	MSB32201InSolBand_02 (F140144)	TRINITY_DN166970_c1_g5_i2 len=3919	87323	CSULB-Mantle_051118.fasta	324229	1	25	30	30	0.0129	FGLSDAQK	0.963	54.3	60	64.1	5.56	0	1	0	0	2	865.442	1111	438700
MSB-6681 CSULB Livingston 051218	MSB32201InSolBand_02 (F140144)	TRINITY_DN166970_c1_g5_i2 len=3919	87323	CSULB-Mantle_051118.fasta	324229	1	25	30	30	0.0129	FGLSDAQKR	0.924	40.5	59.3	51	4.15	0	1	0	0	2	1021.54	1023	123348
MSB-6681 CSULB Livingston 051218	MSB32201InSolBand_02 (F140144)	TRINITY_DN166970_c1_g5_i2 len=3919	87323	CSULB-Mantle_051118.fasta	324229	1	25	30	30	0.0129	FPALNQFSR	0.937	44.3	59.7	46.2	13.2	0	1	0	0	2	1079.56	1333	240865
MSB-6681 CSULB Livingston 051218	MSB32201InSolBand_02 (F140144)	TRINITY_DN166970_c1_g5_i2 len=3919	87323	CSULB-Mantle_051118.fasta	324229	1	25	30	30	0.0129	GMTAIQLR	0.927	48.9	59.5	45.9	18.9	0	2	0	0	2	905.487	1102	277737
MSB-6681 CSULB Livingston 051218	MSB32201InSolBand_02 (F140144)	TRINITY_DN166970_c1_g5_i2 len=3919	87323	CSULB-Mantle_051118.fasta	324229	1	25	30	30	0.0129	GVFLAYLPPSK	0.917	40.4	55.8	41.4	14	0	1	0	0	2	1191.68	1385	191222
MSB-6681 CSULB Livingston 051218	MSB32201InSolBand_02 (F140144)	TRINITY_DN166970_c1_g5_i2 len=3919	87323	CSULB-Mantle_051118.fasta	324229	1	25	30	30	0.0129	IKELPDWECDGR	0.928	41.9	59.6	30.3	27	0	1	0	0	2	1517.71	1259	290679
MSB-6681 CSULB Livingston 051218	MSB32201InSolBand_02 (F140144)	TRINITY_DN166970_c1_g5_i2 len=3919	87323	CSULB-Mantle_051118.fasta	324229	1	25	30	30	0.0129	KMILAALISR	0.987	35.9	52.1	46.1	4.71	0	1	1	0	2	1131.69	1325.5	323008
MSB-6681 CSULB Livingston 051218	MSB32201InSolBand_02 (F140144)	TRINITY_DN166970_c1_g5_i2 len=3919	87323	CSULB-Mantle_051118.fasta	324229	1	25	30	30	0.0129	LCDNELASSMSVIEK	0.987	52.5	59.6	27.1	41.7	0	0	1	0	2	1711.79	1261	113936
MSB-6681 CSULB Livingston 051218	MSB32201InSolBand_02 (F140144)	TRINITY_DN166970_c1_g5_i2 len=3919	87323	CSULB-Mantle_051118.fasta	324229	1	25	30	30	0.0129	LEFDDGGK	0.963	53.1	59	59.6	8.76	0	1	0	0	2	880.405	1058	216978
MSB-6681 CSULB Livingston 051218	MSB32201InSolBand_02 (F140144)	TRINITY_DN166970_c1_g5_i2 len=3919	87323	CSULB-Mantle_051118.fasta	324229	1	25	30	30	0.0129	LLEMIEK	0.9	38.9	58.3	51.2	0	0	1	0	0	2	875.491	1296	916514
MSB-6681 CSULB Livingston 051218	MSB32201InSolBand_02 (F140144)	TRINITY_DN166970_c1_g5_i2 len=3919	87323	CSULB-Mantle_051118.fasta	324229	1	25	30	30	0.0129	LQSVMPGMQLSQIR	0.963	38.9	60.4	22.6	31.8	0	0	1	0	2	1619.82	1259	231189
MSB-6681 CSULB Livingston 051218	MSB32201InSolBand_02 (F140144)	TRINITY_DN166970_c1_g5_i2 len=3919	87323	CSULB-Mantle_051118.fasta	324229	1	25	30	30	0.0129	MILAALISR	0.951	51	55	37.2	29.6	0	2	0	0	2	987.602	1397	3156170
MSB-6681 CSULB Livingston 051218	MSB32201InSolBand_02 (F140144)	TRINITY_DN166970_c1_g5_i2 len=3919	87323	CSULB-Mantle_051118.fasta	324229	1	25	30	30	0.0129	QAFVSLLAK	0.965	63.6	55.4	45	35	0	2	0	0	2	976.583	1368.5	941765
MSB-6681 CSULB Livingston 051218	MSB32201InSolBand_02 (F140144)	TRINITY_DN166970_c1_g5_i2 len=3919	87323	CSULB-Mantle_051118.fasta	324229	1	25	30	30	0.0129	QAQPSGPLQIGR	0.866	44	58.5	36.6	23	0	1	0	0	2	1251.68	1206	186065
MSB-6681 CSULB Livingston 051218	MSB32201InSolBand_02 (F140144)	TRINITY_DN166970_c1_g5_i2 len=3919	87323	CSULB-Mantle_051118.fasta	324229	1	25	30	30	0.0129	QLGHFALGLTANR	0.997	84.7	57.6	51	51.6	0	0	1	0	2	1397.76	1317	369837
MSB-6681 CSULB Livingston 051218	MSB32201InSolBand_02 (F140144)	TRINITY_DN166970_c1_g5_i2 len=3919	87323	CSULB-Mantle_051118.fasta	324229	1	25	30	30	0.0129	SSLAELR	0.9	38.4	58.7	46.1	0	0	1	0	0	2	775.431	1118	988280
MSB-6681 CSULB Livingston 051218	MSB32201InSolBand_02 (F140144)	TRINITY_DN166970_c1_g5_i2 len=3919	87323	CSULB-Mantle_051118.fasta	324229	1	25	30	30	0.0129	TDDMDTQPEIK	0.963	52.7	57.9	41.9	27.1	0	1	0	0	2	1292.57	1057	78059
MSB-6681 CSULB Livingston 051218	MSB32201InSolBand_02 (F140144)	TRINITY_DN166970_c1_g5_i2 len=3919	87323	CSULB-Mantle_051118.fasta	324229	1	25	30	30	0.0129	TFSASTAINWR	0.963	63.1	59.9	47.5	31.8	0	1	0	0	2	1253.63	1336	498839
MSB-6681 CSULB Livingston 051218	MSB32201InSolBand_02 (F140144)	TRINITY_DN166970_c1_g5_i2 len=3919	87323	CSULB-Mantle_051118.fasta	324229	1	25	30	30	0.0129	VGESNDDADLR	0.869	32.4	58.2	33.3	0	0	1	0	0	2	1190.53	917	143683
MSB-6681 CSULB Livingston 051218	MSB32201InSolBand_02 (F140144)	TRINITY_DN166970_c1_g5_i2 len=3919	87323	CSULB-Mantle_051118.fasta	324229	1	25	30	30	0.0129	VTAHYVAQK	0.895	24.8	59.7	29	9.96	0	0	1	0	2	1016.55	787	226586
MSB-6681 CSULB Livingston 051218	MSB32201InSolBand_02 (F140144)	TRINITY_DN165709_c2_g2_i2 len=1962	149847	CSULB-Mantle_051118.fasta	160594	0.989	2	3	3	0.0013	PAVVAPQPQPR	0.887	33.4	57.7	38.8	9.54	0	1	0	0	2	1159.66	990	116934
MSB-6681 CSULB Livingston 051218	MSB32201InSolBand_02 (F140144)	TRINITY_DN165709_c2_g2_i2 len=1962	149847	CSULB-Mantle_051118.fasta	160594	0.989	2	3	3	0.0013	PRPAVVAPQPQPR	0.9	21	55.7	20.3	15	0	0	2	0	2	1412.81	981	351848
MSB-6681 CSULB Livingston 051218	MSB32201InSolBand_02 (F140144)	TRINITY_DN163252_c1_g1_i2 len=2994	242120	CSULB-Mantle_051118.fasta	249109	1	4	4	4	0.0017	DGTIFFTSSSAK	0.931	39.8	59.9	41.4	13.6	0	1	0	0	2	1260.61	1334	152299
MSB-6681 CSULB Livingston 051218	MSB32201InSolBand_02 (F140144)	TRINITY_DN163252_c1_g1_i2 len=2994	242120	CSULB-Mantle_051118.fasta	249109	1	4	4	4	0.0017	TFIGFVK	0.892	32.7	56.5	39.3	0	0	1	0	0	2	811.471	1346	338265
MSB-6681 CSULB Livingston 051218	MSB32201InSolBand_02 (F140144)	TRINITY_DN163252_c1_g1_i2 len=2994	242120	CSULB-Mantle_051118.fasta	249109	1	4	4	4	0.0017	VLAFLTK	0.9	38.8	49.4	51	0	0	1	0	0	2	791.503	1346	316353
MSB-6681 CSULB Livingston 051218	MSB32201InSolBand_02 (F140144)	TRINITY_DN163252_c1_g1_i2 len=2994	242120	CSULB-Mantle_051118.fasta	249109	1	4	4	4	0.0017	VVLHLVK	0.876	19	44.3	27.8	0	0	1	0	0	2	807.545	1162	86613
MSB-6681 CSULB Livingston 051218	MSB32201InSolBand_02 (F140144)	TRINITY_DN157672_c1_g4_i1 len=290	100852100856	CSULB-Mantle_051118.fasta	24790.5	0.996	2	2	2	0.0009	DGCTVVIHLSDR	0.957	42.5	60.2	32	26.2	0	1	1	0	2	1371.67	1250.5	1262060
MSB-6681 CSULB Livingston 051218	MSB32201InSolBand_02 (F140144)	TRINITY_DN157672_c1_g4_i1 len=290	100852100856	CSULB-Mantle_051118.fasta	24790.5	0.996	2	2	2	0.0009	SISTLTNEEAR	0.959	56.3	60.3	48	24.2	0	2	1	0	2	1220.61	1103	2859170
MSB-6681 CSULB Livingston 051218	MSB32201InSolBand_02 (F140144)	TRINITY_DN157672_c1_g4_i1 len=290	100852100856	CSULB-Mantle_051118.fasta	24790.5	0.996	2	2	2	0.0009	SPFISQMSSSGAGR	0.916	38.7	59.5	45.1	8.02	0	1	0	0	2	1427.66	1069	136422
MSB-6681 CSULB Livingston 051218	MSB32201InSolBand_02 (F140144)	TRINITY_DN157672_c1_g4_i1 len=290	100852100856	CSULB-Mantle_051118.fasta	24790.5	0.996	2	2	2	0.0009	YPINILPTR	0.95	47.1	56.8	47.7	14.7	0	1	0	0	2	1086.63	1352	230615
MSB-6681 CSULB Livingston 051218	MSB32201InSolBand_02 (F140144)	TRINITY_DN157672_c1_g5_i1 len=781	100853	CSULB-Mantle_051118.fasta	66419.1	1	2	5	5	0.0022	DGCTVVIHLSDR	0.957	42.5	60.2	32	26.2	0	1	1	0	2	1371.67	1250.5	1262060
MSB-6681 CSULB Livingston 051218	MSB32201InSolBand_02 (F140144)	TRINITY_DN157672_c1_g5_i1 len=781	100853	CSULB-Mantle_051118.fasta	66419.1	1	2	5	5	0.0022	SISTLTNEEAR	0.959	56.3	60.3	48	24.2	0	2	1	0	2	1220.61	1103	2859170
MSB-6681 CSULB Livingston 051218	MSB32201InSolBand_02 (F140144)	TRINITY_DN125772_c0_g1_i1 len=1284	145573	CSULB-Mantle_051118.fasta	106978	0.994	2	2	2	0.0009	GDNNYCCGR	0.889	25.3	49.4	27.2	0	0	1	0	0	2	1115.4	771	25999
MSB-6681 CSULB Livingston 051218	MSB32201InSolBand_02 (F140144)	TRINITY_DN125772_c0_g1_i1 len=1284	145573	CSULB-Mantle_051118.fasta	106978	0.994	2	2	2	0.0009	ICCQQTLHNR	0.893	51.3	59	39.2	28.2	0	1	0	0	2	1329.62	813	71639
MSB-6681 CSULB Livingston 051218	MSB32201InSolBand_02 (F140144)	TRINITY_DN166114_c1_g2_i1 len=1426	270002270004	CSULB-Mantle_051118.fasta	118638	1	3	3	3	0.0013	AKDMVTGMITSK	0.888	45.2	59.9	35.7	25.1	0	1	0	0	2	1297.65	1044	134006
MSB-6681 CSULB Livingston 051218	MSB32201InSolBand_02 (F140144)	TRINITY_DN166114_c1_g2_i1 len=1426	270002270004	CSULB-Mantle_051118.fasta	118638	1	3	3	3	0.0013	DMVTGMITSK	0.911	51.2	59.4	39.6	27.7	0	1	0	0	2	1082.52	1304	797332
MSB-6681 CSULB Livingston 051218	MSB32201InSolBand_02 (F140144)	TRINITY_DN166114_c1_g2_i1 len=1426	270002270004	CSULB-Mantle_051118.fasta	118638	1	3	3	3	0.0013	GTWSTEER	0.903	48	59	47.4	15.8	0	1	0	0	2	965.432	961	122386
MSB-6681 CSULB Livingston 051218	MSB32201InSolBand_02 (F140144)	TRINITY_DN158789_c1_g2_i1 len=1617	2.02986e+17	CSULB-Mantle_051118.fasta	134940	0.99	2	2	2	0.0009	FAVDFGR	0.9	41.2	59	56.6	-6.87	0	1	0	0	2	811.41	1311	240335
MSB-6681 CSULB Livingston 051218	MSB32201InSolBand_02 (F140144)	TRINITY_DN158789_c1_g2_i1 len=1617	2.02986e+17	CSULB-Mantle_051118.fasta	134940	0.99	2	2	2	0.0009	SAVSQSGVSDHLSDVMR	0.901	29.2	59.9	25.8	18	0	0	1	0	2	1790.83	1097	153307
MSB-6681 CSULB Livingston 051218	MSB32201InSolBand_02 (F140144)	TRINITY_DN153208_c0_g1_i1 len=1493	253413	CSULB-Mantle_051118.fasta	121368	1	10	12	12	0.0052	AFFDDDDEEVLCR	0.978	103	55	41.2	81.5	0	1	0	0	2	1630.67	1363	311982
MSB-6681 CSULB Livingston 051218	MSB32201InSolBand_02 (F140144)	TRINITY_DN153208_c0_g1_i1 len=1493	253413	CSULB-Mantle_051118.fasta	121368	1	10	12	12	0.0052	EAMHELR	0.9	43.4	58.9	55.6	2.83	0	1	0	0	2	885.425	857	1250780
MSB-6681 CSULB Livingston 051218	MSB32201InSolBand_02 (F140144)	TRINITY_DN153208_c0_g1_i1 len=1493	253413	CSULB-Mantle_051118.fasta	121368	1	10	12	12	0.0052	EDIREQAR	0.908	25.6	59.7	30.8	0	0	0	1	0	2	1016.51	764	274982
MSB-6681 CSULB Livingston 051218	MSB32201InSolBand_02 (F140144)	TRINITY_DN153208_c0_g1_i1 len=1493	253413	CSULB-Mantle_051118.fasta	121368	1	10	12	12	0.0052	GANPGLQLAFR	0.966	65.4	58.3	65.1	16.9	0	1	0	0	2	1143.63	1343	2353010
MSB-6681 CSULB Livingston 051218	MSB32201InSolBand_02 (F140144)	TRINITY_DN153208_c0_g1_i1 len=1493	253413	CSULB-Mantle_051118.fasta	121368	1	10	12	12	0.0052	GTAFSADEFGEK	0.945	45.7	58.1	39.5	22.1	0	1	0	0	2	1258.56	1275	3522890
MSB-6681 CSULB Livingston 051218	MSB32201InSolBand_02 (F140144)	TRINITY_DN153208_c0_g1_i1 len=1493	253413	CSULB-Mantle_051118.fasta	121368	1	10	12	12	0.0052	LSESSMGCMK	0.965	52.6	56.3	39.3	29.6	0	2	0	0	2	1129.47	974.5	350185
MSB-6681 CSULB Livingston 051218	MSB32201InSolBand_02 (F140144)	TRINITY_DN153208_c0_g1_i1 len=1493	253413	CSULB-Mantle_051118.fasta	121368	1	10	12	12	0.0052	QAGDDSADHGTIPAFR	0.964	63	58.6	31.7	48.3	0	1	0	0	2	1640.73	1282	275992
MSB-6681 CSULB Livingston 051218	MSB32201InSolBand_02 (F140144)	TRINITY_DN153208_c0_g1_i1 len=1493	253413	CSULB-Mantle_051118.fasta	121368	1	10	12	12	0.0052	QAQPSGPLQIGR	0.866	44	58.5	36.6	23	0	1	0	0	2	1251.68	1206	186065
MSB-6681 CSULB Livingston 051218	MSB32201InSolBand_02 (F140144)	TRINITY_DN153208_c0_g1_i1 len=1493	253413	CSULB-Mantle_051118.fasta	121368	1	10	12	12	0.0052	QGLGQLDSSAITMMGR	0.953	60.8	60.2	27	50.5	0	1	0	0	2	1696.8	1283	493830
MSB-6681 CSULB Livingston 051218	MSB32201InSolBand_02 (F140144)	TRINITY_DN153208_c0_g1_i1 len=1493	253413	CSULB-Mantle_051118.fasta	121368	1	10	12	12	0.0052	QKSPNTWTSQDLQR	0.946	30.2	60.6	33.7	11.2	0	0	1	0	2	1688.84	1094	114433
MSB-6681 CSULB Livingston 051218	MSB32201InSolBand_02 (F140144)	TRINITY_DN153208_c0_g1_i1 len=1493	253413	CSULB-Mantle_051118.fasta	121368	1	10	12	12	0.0052	SPNTWTSQDLQR	0.959	67.9	59.9	37.1	47.7	0	2	0	0	2	1433.67	1208.5	439012
MSB-6681 CSULB Livingston 051218	MSB32201InSolBand_02 (F140144)	TRINITY_DN151382_c3_g1_i1 len=1507	126061	CSULB-Mantle_051118.fasta	125787	0.997	2	2	2	0.0009	LFQIIMAR	0.95	48.2	56.1	45.7	17.5	0	1	0	0	2	1007.57	1351	1763390
MSB-6681 CSULB Livingston 051218	MSB32201InSolBand_02 (F140144)	TRINITY_DN151382_c3_g1_i1 len=1507	126061	CSULB-Mantle_051118.fasta	125787	0.997	2	2	2	0.0009	NTMALLQR	0.932	42.5	60	48.1	9.73	0	1	0	0	2	963.493	1098	49673
MSB-6681 CSULB Livingston 051218	MSB32201InSolBand_02 (F140144)	TRINITY_DN166715_c6_g4_i1 len=1724	300354300355	CSULB-Mantle_051118.fasta	143953	1	5	8	8	0.0035	CVDDICR	0.882	40.4	56.3	42.8	0	0	1	0	0	2	937.387	945	118611
MSB-6681 CSULB Livingston 051218	MSB32201InSolBand_02 (F140144)	TRINITY_DN166715_c6_g4_i1 len=1724	300354300355	CSULB-Mantle_051118.fasta	143953	1	5	8	8	0.0035	GFWDCDSGTAIAR	0.975	91.8	57.7	43.1	67	0	1	0	0	2	1455.63	1340	901805
MSB-6681 CSULB Livingston 051218	MSB32201InSolBand_02 (F140144)	TRINITY_DN166715_c6_g4_i1 len=1724	300354300355	CSULB-Mantle_051118.fasta	143953	1	5	8	8	0.0035	MGVDGVPVVAAVK	0.972	58.6	58.4	29.1	46.2	0	2	2	0	2	1257.69	1305.5	2266100
MSB-6681 CSULB Livingston 051218	MSB32201InSolBand_02 (F140144)	TRINITY_DN166715_c6_g4_i1 len=1724	300354300355	CSULB-Mantle_051118.fasta	143953	1	5	8	8	0.0035	SCPHGLYWNQDK	0.963	30.5	58	28	17.5	0	0	1	0	2	1504.66	1153	145968
MSB-6681 CSULB Livingston 051218	MSB32201InSolBand_02 (F140144)	TRINITY_DN166715_c6_g4_i1 len=1724	300354300355	CSULB-Mantle_051118.fasta	143953	1	5	8	8	0.0035	VQCVDDICR	0.916	35.8	58.4	40.1	10.6	0	1	0	0	2	1164.51	1044	198715
MSB-6681 CSULB Livingston 051218	MSB32201InSolBand_02 (F140144)	TRINITY_DN160675_c0_g2_i1 len=1045	325029	CSULB-Mantle_051118.fasta	85902.3	0.998	2	2	2	0.0009	CLLQSAVNPAAR	0.912	38.1	59.2	43.3	9.57	0	1	0	0	2	1299.68	1268	93356
MSB-6681 CSULB Livingston 051218	MSB32201InSolBand_02 (F140144)	TRINITY_DN160675_c0_g2_i1 len=1045	325029	CSULB-Mantle_051118.fasta	85902.3	0.998	2	2	2	0.0009	QILQQVQR	0.946	43.3	55.2	52.8	5.59	0	1	0	0	2	1012.59	1069	137190
MSB-6681 CSULB Livingston 051218	MSB32201InSolBand_02 (F140144)	TRINITY_DN163206_c3_g3_i2 len=977	242649	CSULB-Mantle_051118.fasta	82835	0.997	2	3	3	0.0013	QCNAVSADAMR	0.946	44.4	58	35.5	24.6	0	2	0	0	2	1238.53	901	628346
MSB-6681 CSULB Livingston 051218	MSB32201InSolBand_02 (F140144)	TRINITY_DN163206_c3_g3_i2 len=977	242649	CSULB-Mantle_051118.fasta	82835	0.997	2	3	3	0.0013	VTVFPAGNVIR	0.938	41.4	56.5	45	11.3	0	1	0	0	2	1172.68	1337	453558
MSB-6681 CSULB Livingston 051218	MSB32201InSolBand_02 (F140144)	TRINITY_DN167515_c1_g1_i1 len=5866	211121	CSULB-Mantle_051118.fasta	484682	0.992	2	2	2	0.0009	NPEVLQLTTR	0.934	48.1	57.6	42	22.1	0	1	0	0	2	1170.65	1291	115873
MSB-6681 CSULB Livingston 051218	MSB32201InSolBand_02 (F140144)	TRINITY_DN167515_c1_g1_i1 len=5866	211121	CSULB-Mantle_051118.fasta	484682	0.992	2	2	2	0.0009	VVSQEASLR	0.874	38.2	59.3	39.6	0	0	1	0	0	2	988.542	944	144512
MSB-6681 CSULB Livingston 051218	MSB32201InSolBand_03 (F140145)	TRINITY_DN162679_c0_g1_i1 len=4736	239624	CSULB-Mantle_051118.fasta	391494	1	3	3	3	0.0015	LTAFGYNPEK	0.94	52.2	59.4	42.7	25.1	0	1	0	0	2	1139.57	1283	273980
MSB-6681 CSULB Livingston 051218	MSB32201InSolBand_03 (F140145)	TRINITY_DN162679_c0_g1_i1 len=4736	239624	CSULB-Mantle_051118.fasta	391494	1	3	3	3	0.0015	VTASVSLQK	0.943	43.5	56.8	42	16.8	0	1	0	0	2	932.541	1010	238523
MSB-6681 CSULB Livingston 051218	MSB32201InSolBand_03 (F140145)	TRINITY_DN162679_c0_g1_i1 len=4736	239624	CSULB-Mantle_051118.fasta	391494	1	3	3	3	0.0015	YGALTETEYK	0.91	36.6	59.6	38.4	13.2	0	1	0	0	2	1174.56	1152	141049
MSB-6681 CSULB Livingston 051218	MSB32201InSolBand_03 (F140145)	TRINITY_DN164811_c0_g3_i1 len=575	163409	CSULB-Mantle_051118.fasta	46528.9	0.996	2	2	2	0.001	AAFAVGR	0.9	35.4	54.3	40.2	10.4	0	1	0	0	2	691.389	1051	297503
MSB-6681 CSULB Livingston 051218	MSB32201InSolBand_03 (F140145)	TRINITY_DN164811_c0_g3_i1 len=575	163409	CSULB-Mantle_051118.fasta	46528.9	0.996	2	2	2	0.001	GNYNSAVR	0.929	40	59	40.7	14.8	0	1	0	0	2	880.427	809	48800
MSB-6681 CSULB Livingston 051218	MSB32201InSolBand_03 (F140145)	TRINITY_DN127870_c0_g1_i1 len=449	289375	CSULB-Mantle_051118.fasta	39636.8	0.992	2	2	2	0.001	NDIMIIK	0.9	60.3	58.9	58.3	0	0	1	0	0	2	846.476	1304	4135390
MSB-6681 CSULB Livingston 051218	MSB32201InSolBand_03 (F140145)	TRINITY_DN127870_c0_g1_i1 len=449	289375	CSULB-Mantle_051118.fasta	39636.8	0.992	2	2	2	0.001	NNDIMIIK	0.922	38.8	60	39.8	0	0	1	0	0	2	961.503	1334	37908
MSB-6681 CSULB Livingston 051218	MSB32201InSolBand_03 (F140145)	TRINITY_DN166970_c1_g5_i2 len=3919	87323	CSULB-Mantle_051118.fasta	324229	1	24	28	28	0.0143	ALNAANNQGVGK	0.953	57.7	59.2	39.5	34.7	0	2	0	0	2	1156.61	863.5	180652
MSB-6681 CSULB Livingston 051218	MSB32201InSolBand_03 (F140145)	TRINITY_DN166970_c1_g5_i2 len=3919	87323	CSULB-Mantle_051118.fasta	324229	1	24	28	28	0.0143	AQATAVLAR	0.936	41	57.4	35	21.3	0	2	0	0	2	901.51	1021	377380
MSB-6681 CSULB Livingston 051218	MSB32201InSolBand_03 (F140145)	TRINITY_DN166970_c1_g5_i2 len=3919	87323	CSULB-Mantle_051118.fasta	324229	1	24	28	28	0.0143	ASQASALVSK	0.913	36.3	58.4	45	6.54	0	1	0	0	2	962.515	982	54487
MSB-6681 CSULB Livingston 051218	MSB32201InSolBand_03 (F140145)	TRINITY_DN166970_c1_g5_i2 len=3919	87323	CSULB-Mantle_051118.fasta	324229	1	24	28	28	0.0143	DIDFEESQSR	0.913	42.4	57.5	50	7.35	0	1	0	0	2	1225.53	1171	364874
MSB-6681 CSULB Livingston 051218	MSB32201InSolBand_03 (F140145)	TRINITY_DN166970_c1_g5_i2 len=3919	87323	CSULB-Mantle_051118.fasta	324229	1	24	28	28	0.0143	ELPDWECDGR	0.921	36.7	55.4	41.1	10.9	0	1	0	0	2	1276.53	1287	87342
MSB-6681 CSULB Livingston 051218	MSB32201InSolBand_03 (F140145)	TRINITY_DN166970_c1_g5_i2 len=3919	87323	CSULB-Mantle_051118.fasta	324229	1	24	28	28	0.0143	FGLSDAQK	0.95	51.5	60	51.7	15	0	1	0	0	2	865.442	1106	224312
MSB-6681 CSULB Livingston 051218	MSB32201InSolBand_03 (F140145)	TRINITY_DN166970_c1_g5_i2 len=3919	87323	CSULB-Mantle_051118.fasta	324229	1	24	28	28	0.0143	FGLSDAQKR	0.941	52.9	59	53.4	14.7	0	1	0	0	2	1021.54	1023	110978
MSB-6681 CSULB Livingston 051218	MSB32201InSolBand_03 (F140145)	TRINITY_DN166970_c1_g5_i2 len=3919	87323	CSULB-Mantle_051118.fasta	324229	1	24	28	28	0.0143	FPALNQFSR	0.953	64.3	59.6	50.3	30.2	0	1	0	0	2	1079.56	1334	651528
MSB-6681 CSULB Livingston 051218	MSB32201InSolBand_03 (F140145)	TRINITY_DN166970_c1_g5_i2 len=3919	87323	CSULB-Mantle_051118.fasta	324229	1	24	28	28	0.0143	GVFLAYLPPSK	0.941	50.5	57.1	55	10.6	0	1	0	0	2	1191.68	1383	229279
MSB-6681 CSULB Livingston 051218	MSB32201InSolBand_03 (F140145)	TRINITY_DN166970_c1_g5_i2 len=3919	87323	CSULB-Mantle_051118.fasta	324229	1	24	28	28	0.0143	IKELPDWECDGR	0.896	35.4	59.7	29.4	21.1	0	1	0	0	2	1517.71	1258	308788
MSB-6681 CSULB Livingston 051218	MSB32201InSolBand_03 (F140145)	TRINITY_DN166970_c1_g5_i2 len=3919	87323	CSULB-Mantle_051118.fasta	324229	1	24	28	28	0.0143	KMILAALISR	0.972	32.3	52.1	43.2	0	0	0	1	0	2	1131.69	1327	76018
MSB-6681 CSULB Livingston 051218	MSB32201InSolBand_03 (F140145)	TRINITY_DN166970_c1_g5_i2 len=3919	87323	CSULB-Mantle_051118.fasta	324229	1	24	28	28	0.0143	LCDNELASSMSVIEK	0.972	50.8	59.6	33.1	33.8	0	1	1	0	2	1711.79	1259	246211
MSB-6681 CSULB Livingston 051218	MSB32201InSolBand_03 (F140145)	TRINITY_DN166970_c1_g5_i2 len=3919	87323	CSULB-Mantle_051118.fasta	324229	1	24	28	28	0.0143	LEFDDGGK	0.919	37.4	59	45.6	6.57	0	1	0	0	2	880.405	1053	134444
MSB-6681 CSULB Livingston 051218	MSB32201InSolBand_03 (F140145)	TRINITY_DN166970_c1_g5_i2 len=3919	87323	CSULB-Mantle_051118.fasta	324229	1	24	28	28	0.0143	LLEMIEK	0.9	43.5	58.3	44.9	0	0	1	0	0	2	875.491	1298	2062990
MSB-6681 CSULB Livingston 051218	MSB32201InSolBand_03 (F140145)	TRINITY_DN166970_c1_g5_i2 len=3919	87323	CSULB-Mantle_051118.fasta	324229	1	24	28	28	0.0143	LQSVMPGMQLSQIR	0.972	51.5	60.4	29.6	38	0	0	1	0	2	1619.82	1258	166188
MSB-6681 CSULB Livingston 051218	MSB32201InSolBand_03 (F140145)	TRINITY_DN166970_c1_g5_i2 len=3919	87323	CSULB-Mantle_051118.fasta	324229	1	24	28	28	0.0143	MILAALISR	0.953	53.8	54	42.2	27.4	0	2	0	0	2	987.602	1396	2571900
MSB-6681 CSULB Livingston 051218	MSB32201InSolBand_03 (F140145)	TRINITY_DN166970_c1_g5_i2 len=3919	87323	CSULB-Mantle_051118.fasta	324229	1	24	28	28	0.0143	QAFVSLLAK	0.953	65	55.4	45.3	36	0	1	0	0	2	976.583	1358	2724480
MSB-6681 CSULB Livingston 051218	MSB32201InSolBand_03 (F140145)	TRINITY_DN166970_c1_g5_i2 len=3919	87323	CSULB-Mantle_051118.fasta	324229	1	24	28	28	0.0143	QLGHFALGLTANR	0.972	30.4	58	32.7	12.6	0	0	1	0	2	1397.76	1317	297994
MSB-6681 CSULB Livingston 051218	MSB32201InSolBand_03 (F140145)	TRINITY_DN166970_c1_g5_i2 len=3919	87323	CSULB-Mantle_051118.fasta	324229	1	24	28	28	0.0143	SMPALGTLPFNR	0.942	46.1	60.4	33.7	28	0	1	0	0	2	1319.68	1341	1269120
MSB-6681 CSULB Livingston 051218	MSB32201InSolBand_03 (F140145)	TRINITY_DN166970_c1_g5_i2 len=3919	87323	CSULB-Mantle_051118.fasta	324229	1	24	28	28	0.0143	SSLAELR	0.9	37	58.7	49.8	0	0	1	0	0	2	775.431	1114	1377390
MSB-6681 CSULB Livingston 051218	MSB32201InSolBand_03 (F140145)	TRINITY_DN166970_c1_g5_i2 len=3919	87323	CSULB-Mantle_051118.fasta	324229	1	24	28	28	0.0143	TDDMDTQPEIK	0.946	44.8	58.1	44.4	16.3	0	1	0	0	2	1292.57	1053	72617
MSB-6681 CSULB Livingston 051218	MSB32201InSolBand_03 (F140145)	TRINITY_DN166970_c1_g5_i2 len=3919	87323	CSULB-Mantle_051118.fasta	324229	1	24	28	28	0.0143	TFSASTAINWR	0.953	70.5	60.1	45.7	41.3	0	1	0	0	2	1253.63	1334	703141
MSB-6681 CSULB Livingston 051218	MSB32201InSolBand_03 (F140145)	TRINITY_DN166970_c1_g5_i2 len=3919	87323	CSULB-Mantle_051118.fasta	324229	1	24	28	28	0.0143	VGESNDDADLR	0.953	74	58.2	51.4	39.7	0	1	0	0	2	1190.53	918	298210
MSB-6681 CSULB Livingston 051218	MSB32201InSolBand_03 (F140145)	TRINITY_DN166970_c1_g5_i2 len=3919	87323	CSULB-Mantle_051118.fasta	324229	1	24	28	28	0.0143	VTAHYVAQK	0.953	57.5	59.8	42.1	31.2	0	1	0	0	2	1017.54	815	222747
MSB-6681 CSULB Livingston 051218	MSB32201InSolBand_03 (F140145)	TRINITY_DN163252_c1_g1_i2 len=2994	242120	CSULB-Mantle_051118.fasta	249109	1	5	5	5	0.0026	DGTIFFTSSSAK	0.953	61.3	59.8	45	32.7	0	1	0	0	2	1260.61	1334	610890
MSB-6681 CSULB Livingston 051218	MSB32201InSolBand_03 (F140145)	TRINITY_DN163252_c1_g1_i2 len=2994	242120	CSULB-Mantle_051118.fasta	249109	1	5	5	5	0.0026	RVVLHLVK	0.972	20.2	39.4	24.7	0	0	0	1	0	2	963.646	1088	66143
MSB-6681 CSULB Livingston 051218	MSB32201InSolBand_03 (F140145)	TRINITY_DN163252_c1_g1_i2 len=2994	242120	CSULB-Mantle_051118.fasta	249109	1	5	5	5	0.0026	TFIGFVK	0.9	39.9	56.1	42.3	0	0	1	0	0	2	811.471	1344	672185
MSB-6681 CSULB Livingston 051218	MSB32201InSolBand_03 (F140145)	TRINITY_DN163252_c1_g1_i2 len=2994	242120	CSULB-Mantle_051118.fasta	249109	1	5	5	5	0.0026	VLAFLTK	0.9	46.7	49.4	45.3	0	0	1	0	0	2	791.503	1345	624664
MSB-6681 CSULB Livingston 051218	MSB32201InSolBand_03 (F140145)	TRINITY_DN163252_c1_g1_i2 len=2994	242120	CSULB-Mantle_051118.fasta	249109	1	5	5	5	0.0026	VWVGETSPVR	0.941	52.5	58.5	51.5	16.6	0	1	0	0	2	1129.6	1236	171460
MSB-6681 CSULB Livingston 051218	MSB32201InSolBand_03 (F140145)	TRINITY_DN157672_c1_g5_i1 len=781	100853	CSULB-Mantle_051118.fasta	66419.1	1	3	5	5	0.0026	DGCTVVIHLSDR	0.972	46.3	59.8	33.4	28.8	0	1	1	0	2	1371.67	1249	1121980
MSB-6681 CSULB Livingston 051218	MSB32201InSolBand_03 (F140145)	TRINITY_DN157672_c1_g5_i1 len=781	100853	CSULB-Mantle_051118.fasta	66419.1	1	3	5	5	0.0026	GLATQVDDINDK	0.953	71.5	60.2	45	43.4	0	1	0	0	2	1288.64	1168	272582
MSB-6681 CSULB Livingston 051218	MSB32201InSolBand_03 (F140145)	TRINITY_DN157672_c1_g5_i1 len=781	100853	CSULB-Mantle_051118.fasta	66419.1	1	3	5	5	0.0026	SISTLTNEEAR	0.95	52	60.2	50.6	17.2	0	2	0	0	2	1220.61	1117	2316390
MSB-6681 CSULB Livingston 051218	MSB32201InSolBand_03 (F140145)	TRINITY_DN166114_c1_g2_i1 len=1426	270002270004	CSULB-Mantle_051118.fasta	118638	1	4	5	5	0.0026	DMHMYQVPLNPR	0.972	34.9	59.5	26.5	7.51	0	0	1	0	2	1516.7	1246	169526
MSB-6681 CSULB Livingston 051218	MSB32201InSolBand_03 (F140145)	TRINITY_DN166114_c1_g2_i1 len=1426	270002270004	CSULB-Mantle_051118.fasta	118638	1	4	5	5	0.0026	DMVTGMITSK	0.944	44.7	59.4	35.2	25.3	0	2	0	0	2	1082.52	1233.5	613544
MSB-6681 CSULB Livingston 051218	MSB32201InSolBand_03 (F140145)	TRINITY_DN166114_c1_g2_i1 len=1426	270002270004	CSULB-Mantle_051118.fasta	118638	1	4	5	5	0.0026	KLNLDRDPYLSR	0.972	37.2	58.7	30.4	21.6	0	0	1	0	2	1489.81	1190	369439
MSB-6681 CSULB Livingston 051218	MSB32201InSolBand_03 (F140145)	TRINITY_DN166114_c1_g2_i1 len=1426	270002270004	CSULB-Mantle_051118.fasta	118638	1	4	5	5	0.0026	LNLDRDPYLSR	0.972	37.8	60.1	33.5	19.2	0	0	1	0	2	1361.72	1258	426385
MSB-6681 CSULB Livingston 051218	MSB32201InSolBand_03 (F140145)	TRINITY_DN153208_c0_g1_i1 len=1493	253413	CSULB-Mantle_051118.fasta	121368	1	8	10	10	0.0051	EAMHELR	0.9	43.2	58.8	49.4	8.79	0	1	0	0	2	885.425	854	855254
MSB-6681 CSULB Livingston 051218	MSB32201InSolBand_03 (F140145)	TRINITY_DN153208_c0_g1_i1 len=1493	253413	CSULB-Mantle_051118.fasta	121368	1	8	10	10	0.0051	GANPGLQLAFR	0.953	56.9	58.5	64.5	8.69	0	1	0	0	2	1143.63	1342	942143
MSB-6681 CSULB Livingston 051218	MSB32201InSolBand_03 (F140145)	TRINITY_DN153208_c0_g1_i1 len=1493	253413	CSULB-Mantle_051118.fasta	121368	1	8	10	10	0.0051	GTAFSADEFGEK	0.945	44.7	58.2	32.7	27.8	0	1	0	0	2	1258.56	1274	2262370
MSB-6681 CSULB Livingston 051218	MSB32201InSolBand_03 (F140145)	TRINITY_DN153208_c0_g1_i1 len=1493	253413	CSULB-Mantle_051118.fasta	121368	1	8	10	10	0.0051	LLGQVAAR	0.924	35.8	55.5	48.5	0	0	1	0	0	2	828.494	1118	129753
MSB-6681 CSULB Livingston 051218	MSB32201InSolBand_03 (F140145)	TRINITY_DN153208_c0_g1_i1 len=1493	253413	CSULB-Mantle_051118.fasta	121368	1	8	10	10	0.0051	LSESSMGCMK	0.953	58.8	56.4	43.1	32.1	0	3	0	0	2	1129.47	890	327823
MSB-6681 CSULB Livingston 051218	MSB32201InSolBand_03 (F140145)	TRINITY_DN153208_c0_g1_i1 len=1493	253413	CSULB-Mantle_051118.fasta	121368	1	8	10	10	0.0051	QAGDDSADHGTIPAFR	0.937	47.1	58.7	26	37	0	1	0	0	2	1640.73	1281	141114
MSB-6681 CSULB Livingston 051218	MSB32201InSolBand_03 (F140145)	TRINITY_DN153208_c0_g1_i1 len=1493	253413	CSULB-Mantle_051118.fasta	121368	1	8	10	10	0.0051	SPNTWTSQDLQR	0.882	34.7	59.7	22.9	20.8	0	1	0	0	2	1433.67	1221	100936
MSB-6681 CSULB Livingston 051218	MSB32201InSolBand_03 (F140145)	TRINITY_DN153208_c0_g1_i1 len=1493	253413	CSULB-Mantle_051118.fasta	121368	1	8	10	10	0.0051	VVKPGPK	0.894	23.2	47.8	31	6.66	0	1	0	0	2	724.472	666	127149
MSB-6681 CSULB Livingston 051218	MSB32201InSolBand_03 (F140145)	TRINITY_DN151382_c3_g1_i1 len=1507	126061	CSULB-Mantle_051118.fasta	125787	0.999	2	2	2	0.001	LFQIIMAR	0.95	47.4	55.9	45.3	17.2	0	1	0	0	2	1007.57	1349	1006370
MSB-6681 CSULB Livingston 051218	MSB32201InSolBand_03 (F140145)	TRINITY_DN151382_c3_g1_i1 len=1507	126061	CSULB-Mantle_051118.fasta	125787	0.999	2	2	2	0.001	NTMALLQR	0.95	47.1	59.4	44.8	17.8	0	1	0	0	2	946.514	1266	217256
MSB-6681 CSULB Livingston 051218	MSB32201InSolBand_03 (F140145)	TRINITY_DN166715_c6_g4_i1 len=1724	300354300355	CSULB-Mantle_051118.fasta	143953	1	2	4	4	0.002	GFWDCDSGTAIAR	0.953	70.3	57.7	32.3	55.1	0	1	0	0	2	1455.63	1338	262981
MSB-6681 CSULB Livingston 051218	MSB32201InSolBand_03 (F140145)	TRINITY_DN166715_c6_g4_i1 len=1724	300354300355	CSULB-Mantle_051118.fasta	143953	1	2	4	4	0.002	MGVDGVPVVAAVK	0.972	63.1	58.4	29.8	50.3	0	1	2	0	2	1257.69	1293	1807060
MSB-6681 CSULB Livingston 051218	MSB32201InSolBand_03 (F140145)	TRINITY_DN134774_c0_g1_i1 len=2668	138667	CSULB-Mantle_051118.fasta	221389	0.999	2	2	2	0.001	LYTSSSLDLER	0.953	55.8	59.6	43.5	28.2	0	1	0	0	2	1283.65	1283	261076
MSB-6681 CSULB Livingston 051218	MSB32201InSolBand_03 (F140145)	TRINITY_DN134774_c0_g1_i1 len=2668	138667	CSULB-Mantle_051118.fasta	221389	0.999	2	2	2	0.001	VDAVELNPVDFK	0.95	54.6	60.1	40.6	29.8	0	1	0	0	2	1345.7	1358	268679
MSB-6681 CSULB Livingston 051218	MSB32201InSolBand_03 (F140145)	TRINITY_DN166950_c2_g1_i1 len=2836	87787	CSULB-Mantle_051118.fasta	235145	0.996	2	2	2	0.001	GDTQGSLIVK	0.953	55.4	58.4	47.5	24	0	1	0	0	2	1017.56	1082	128552
MSB-6681 CSULB Livingston 051218	MSB32201InSolBand_03 (F140145)	TRINITY_DN166950_c2_g1_i1 len=2836	87787	CSULB-Mantle_051118.fasta	235145	0.996	2	2	2	0.001	QGGYLVSTLR	0.9	34.3	58.3	32	17.4	0	1	0	0	2	1093.6	1296	152023
MSB-6681 CSULB Livingston 051218	MSB32201InSolBand_04 (F140146)	TRINITY_DN166715_c6_g4_i1 len=1724	300354300355	CSULB-Mantle_051118.fasta	143953	1	4	7	7	0.0028	CVDDICR	0.9	37.5	56.3	44.8	0	0	1	0	0	2	937.387	944	182861
MSB-6681 CSULB Livingston 051218	MSB32201InSolBand_04 (F140146)	TRINITY_DN166715_c6_g4_i1 len=1724	300354300355	CSULB-Mantle_051118.fasta	143953	1	4	7	7	0.0028	GFWDCDSGTAIAR	0.996	61.5	57.7	29.3	49	0	0	1	0	2	1455.63	1341	522348
MSB-6681 CSULB Livingston 051218	MSB32201InSolBand_04 (F140146)	TRINITY_DN166715_c6_g4_i1 len=1724	300354300355	CSULB-Mantle_051118.fasta	143953	1	4	7	7	0.0028	MGVDGVPVVAAVK	0.991	66.9	57.3	35	49.1	0	2	2	0	2	1241.69	1303	7844670
MSB-6681 CSULB Livingston 051218	MSB32201InSolBand_04 (F140146)	TRINITY_DN166715_c6_g4_i1 len=1724	300354300355	CSULB-Mantle_051118.fasta	143953	1	4	7	7	0.0028	VQCVDDICR	0.9	39.7	58.4	41	13.6	0	1	0	0	2	1164.51	1041	226133
MSB-6681 CSULB Livingston 051218	MSB32201InSolBand_04 (F140146)	TRINITY_DN166617_c1_g6_i2 len=1814	169471169472	CSULB-Mantle_051118.fasta	147679	0.998	2	2	2	0.0008	ETFDVDAAR	0.956	58.4	59.1	57.1	17.3	0	1	0	0	2	1023.47	1151	208065
MSB-6681 CSULB Livingston 051218	MSB32201InSolBand_04 (F140146)	TRINITY_DN166617_c1_g6_i2 len=1814	169471169472	CSULB-Mantle_051118.fasta	147679	0.998	2	2	2	0.0008	LLSSELVQER	0.948	59	58.9	52.3	22.6	0	1	0	0	2	1173.65	1273	280968
MSB-6681 CSULB Livingston 051218	MSB32201InSolBand_04 (F140146)	TRINITY_DN134774_c0_g1_i1 len=2668	138667	CSULB-Mantle_051118.fasta	221389	1	7	8	8	0.0032	AISLVFK	0.9	38.2	54	42.3	0	0	1	0	0	2	777.487	1348	1680120
MSB-6681 CSULB Livingston 051218	MSB32201InSolBand_04 (F140146)	TRINITY_DN134774_c0_g1_i1 len=2668	138667	CSULB-Mantle_051118.fasta	221389	1	7	8	8	0.0032	EQHLGFLGPVVR	0.992	44.6	57.9	34.8	25.4	0	1	1	0	2	1351.75	1330.5	445151
MSB-6681 CSULB Livingston 051218	MSB32201InSolBand_04 (F140146)	TRINITY_DN134774_c0_g1_i1 len=2668	138667	CSULB-Mantle_051118.fasta	221389	1	7	8	8	0.0032	EYEDPEFITPK	0.924	46.1	59.8	32	29.9	0	1	0	0	2	1367.64	1294	286709
MSB-6681 CSULB Livingston 051218	MSB32201InSolBand_04 (F140146)	TRINITY_DN134774_c0_g1_i1 len=2668	138667	CSULB-Mantle_051118.fasta	221389	1	7	8	8	0.0032	LYTSSSLDLER	0.985	77	59.7	50.7	43.2	0	1	0	0	2	1283.65	1281	1080290
MSB-6681 CSULB Livingston 051218	MSB32201InSolBand_04 (F140146)	TRINITY_DN134774_c0_g1_i1 len=2668	138667	CSULB-Mantle_051118.fasta	221389	1	7	8	8	0.0032	SSTYAIAGYFR	0.891	36	60.2	36.1	14.6	0	1	0	0	2	1235.61	1361	168102
MSB-6681 CSULB Livingston 051218	MSB32201InSolBand_04 (F140146)	TRINITY_DN134774_c0_g1_i1 len=2668	138667	CSULB-Mantle_051118.fasta	221389	1	7	8	8	0.0032	VDAVELNPVDFK	0.926	69.9	60.2	43.1	43.7	0	1	0	0	2	1345.7	1359	829633
MSB-6681 CSULB Livingston 051218	MSB32201InSolBand_04 (F140146)	TRINITY_DN134774_c0_g1_i1 len=2668	138667	CSULB-Mantle_051118.fasta	221389	1	7	8	8	0.0032	YHQYTDSTFR	0.941	25.5	57.7	24.6	15.5	0	0	1	0	2	1317.59	1030	570179
MSB-6681 CSULB Livingston 051218	MSB32201InSolBand_04 (F140146)	TRINITY_DN159885_c3_g1_i1 len=1224	823388233982340	CSULB-Mantle_051118.fasta	103053	1	2	2	2	0.0008	LSGGSNTGLLLLAK	0.989	115	54.9	44.6	89.9	0	1	0	0	2	1343.79	1374	459832
MSB-6681 CSULB Livingston 051218	MSB32201InSolBand_04 (F140146)	TRINITY_DN159885_c3_g1_i1 len=1224	823388233982340	CSULB-Mantle_051118.fasta	103053	1	2	2	2	0.0008	SGYFQDPQTLVGR	0.95	39.7	60.5	38.6	16.6	0	1	0	0	2	1467.72	1335	131281
MSB-6681 CSULB Livingston 051218	MSB32201InSolBand_04 (F140146)	TRINITY_DN166970_c1_g5_i2 len=3919	87323	CSULB-Mantle_051118.fasta	324229	1	29	45	45	0.018	ALNAANNQGVGK	0.965	60.3	60.1	31.9	14.7	0	1	0	0	2	1158.58	895	260474
MSB-6681 CSULB Livingston 051218	MSB32201InSolBand_04 (F140146)	TRINITY_DN166970_c1_g5_i2 len=3919	87323	CSULB-Mantle_051118.fasta	324229	1	29	45	45	0.018	ASQASALVSK	0.985	76.5	58.4	41.1	52.5	0	2	0	0	2	961.531	959.5	3002100
MSB-6681 CSULB Livingston 051218	MSB32201InSolBand_04 (F140146)	TRINITY_DN166970_c1_g5_i2 len=3919	87323	CSULB-Mantle_051118.fasta	324229	1	29	45	45	0.018	EILEDMFDDDNEVR	0.989	94.8	56.2	54.5	58.9	0	1	1	0	2	1755.74	1313	393018
MSB-6681 CSULB Livingston 051218	MSB32201InSolBand_04 (F140146)	TRINITY_DN166970_c1_g5_i2 len=3919	87323	CSULB-Mantle_051118.fasta	324229	1	29	45	45	0.018	ELPDWECDGR	0.967	45.4	55.5	40.9	20.2	0	1	0	0	2	1276.53	1284	276786
MSB-6681 CSULB Livingston 051218	MSB32201InSolBand_04 (F140146)	TRINITY_DN166970_c1_g5_i2 len=3919	87323	CSULB-Mantle_051118.fasta	324229	1	29	45	45	0.018	FALGLTANR	0.984	61.2	56.9	56.2	21	0	1	0	0	2	962.542	1318	127605
MSB-6681 CSULB Livingston 051218	MSB32201InSolBand_04 (F140146)	TRINITY_DN166970_c1_g5_i2 len=3919	87323	CSULB-Mantle_051118.fasta	324229	1	29	45	45	0.018	FGLSDAQK	0.951	54.3	59.1	64	5.6	0	1	0	0	2	865.442	1106	378809
MSB-6681 CSULB Livingston 051218	MSB32201InSolBand_04 (F140146)	TRINITY_DN166970_c1_g5_i2 len=3919	87323	CSULB-Mantle_051118.fasta	324229	1	29	45	45	0.018	FGLSDAQKR	0.99	60.2	59.3	59.4	16.3	0	1	1	0	2	1021.54	1021.5	867256
MSB-6681 CSULB Livingston 051218	MSB32201InSolBand_04 (F140146)	TRINITY_DN166970_c1_g5_i2 len=3919	87323	CSULB-Mantle_051118.fasta	324229	1	29	45	45	0.018	FPALNQFSR	0.949	45.8	59.6	45.2	15.4	0	1	0	0	2	1080.55	1324	212511
MSB-6681 CSULB Livingston 051218	MSB32201InSolBand_04 (F140146)	TRINITY_DN166970_c1_g5_i2 len=3919	87323	CSULB-Mantle_051118.fasta	324229	1	29	45	45	0.018	GMTAIQLR	0.924	42.1	59.7	41.4	15.9	0	1	0	0	2	906.471	1113	79700
MSB-6681 CSULB Livingston 051218	MSB32201InSolBand_04 (F140146)	TRINITY_DN166970_c1_g5_i2 len=3919	87323	CSULB-Mantle_051118.fasta	324229	1	29	45	45	0.018	GVFLAYLPPSK	0.935	39.5	57.1	52.4	1.57	0	1	0	0	2	1191.68	1383	241104
MSB-6681 CSULB Livingston 051218	MSB32201InSolBand_04 (F140146)	TRINITY_DN166970_c1_g5_i2 len=3919	87323	CSULB-Mantle_051118.fasta	324229	1	29	45	45	0.018	IRNMSPQALIK	0.978	28.9	57.6	30.9	12.8	0	0	2	0	2	1286.73	1167.5	389023
MSB-6681 CSULB Livingston 051218	MSB32201InSolBand_04 (F140146)	TRINITY_DN166970_c1_g5_i2 len=3919	87323	CSULB-Mantle_051118.fasta	324229	1	29	45	45	0.018	KMILAALISR	0.992	50.2	52	53	12.7	0	1	1	0	2	1131.69	1322.5	985962
MSB-6681 CSULB Livingston 051218	MSB32201InSolBand_04 (F140146)	TRINITY_DN166970_c1_g5_i2 len=3919	87323	CSULB-Mantle_051118.fasta	324229	1	29	45	45	0.018	LCDNELASSMSVIEK	0.991	98.5	59.7	40.5	77.1	0	2	0	0	2	1711.79	1306.5	425447
MSB-6681 CSULB Livingston 051218	MSB32201InSolBand_04 (F140146)	TRINITY_DN166970_c1_g5_i2 len=3919	87323	CSULB-Mantle_051118.fasta	324229	1	29	45	45	0.018	LEFDDGGK	0.925	41.5	59	49.5	6.65	0	1	0	0	2	880.405	1054	286907
MSB-6681 CSULB Livingston 051218	MSB32201InSolBand_04 (F140146)	TRINITY_DN166970_c1_g5_i2 len=3919	87323	CSULB-Mantle_051118.fasta	324229	1	29	45	45	0.018	LLEMIEK	0.883	38.1	58.7	50.7	0	0	1	0	0	2	891.486	1139	2651770
MSB-6681 CSULB Livingston 051218	MSB32201InSolBand_04 (F140146)	TRINITY_DN166970_c1_g5_i2 len=3919	87323	CSULB-Mantle_051118.fasta	324229	1	29	45	45	0.018	LQSVMPGMQLSQIR	0.989	65.6	60.4	31.5	50.9	0	1	1	0	2	1619.82	1255.5	2407930
MSB-6681 CSULB Livingston 051218	MSB32201InSolBand_04 (F140146)	TRINITY_DN166970_c1_g5_i2 len=3919	87323	CSULB-Mantle_051118.fasta	324229	1	29	45	45	0.018	MILAALISR	0.969	50.4	55.8	36.8	29.3	0	2	0	0	2	987.602	1394	3127240
MSB-6681 CSULB Livingston 051218	MSB32201InSolBand_04 (F140146)	TRINITY_DN166970_c1_g5_i2 len=3919	87323	CSULB-Mantle_051118.fasta	324229	1	29	45	45	0.018	MKQAQPSGPLQIGR	0.988	35.7	59.5	26.7	24.1	0	0	1	0	2	1526.81	1095	92748
MSB-6681 CSULB Livingston 051218	MSB32201InSolBand_04 (F140146)	TRINITY_DN166970_c1_g5_i2 len=3919	87323	CSULB-Mantle_051118.fasta	324229	1	29	45	45	0.018	MSQSSKFPALNQFSR	0.912	26.5	60.4	29.6	11.4	0	0	1	0	2	1743.85	1289	62119
MSB-6681 CSULB Livingston 051218	MSB32201InSolBand_04 (F140146)	TRINITY_DN166970_c1_g5_i2 len=3919	87323	CSULB-Mantle_051118.fasta	324229	1	29	45	45	0.018	NMSPQALIK	0.958	46.8	59.3	44.4	18.4	0	2	0	0	2	1017.54	1191	1309940
MSB-6681 CSULB Livingston 051218	MSB32201InSolBand_04 (F140146)	TRINITY_DN166970_c1_g5_i2 len=3919	87323	CSULB-Mantle_051118.fasta	324229	1	29	45	45	0.018	QAFVSLLAK	0.986	65	55.3	45.3	36.1	0	2	0	0	2	976.583	1421	14000000
MSB-6681 CSULB Livingston 051218	MSB32201InSolBand_04 (F140146)	TRINITY_DN166970_c1_g5_i2 len=3919	87323	CSULB-Mantle_051118.fasta	324229	1	29	45	45	0.018	QAQPSGPLQIGR	0.948	53.2	58.7	35.9	33.5	0	3	0	0	2	1234.65	1231	603476
MSB-6681 CSULB Livingston 051218	MSB32201InSolBand_04 (F140146)	TRINITY_DN166970_c1_g5_i2 len=3919	87323	CSULB-Mantle_051118.fasta	324229	1	29	45	45	0.018	QLGHFALGLTANR	0.994	61	57.9	42.9	34.5	0	1	1	0	2	1397.76	1315	2063690
MSB-6681 CSULB Livingston 051218	MSB32201InSolBand_04 (F140146)	TRINITY_DN166970_c1_g5_i2 len=3919	87323	CSULB-Mantle_051118.fasta	324229	1	29	45	45	0.018	SMPALGTLPFNR	0.959	41.5	60.4	33.4	23.5	0	1	0	0	2	1319.68	1338	1330930
MSB-6681 CSULB Livingston 051218	MSB32201InSolBand_04 (F140146)	TRINITY_DN166970_c1_g5_i2 len=3919	87323	CSULB-Mantle_051118.fasta	324229	1	29	45	45	0.018	SSLAELR	0.9	38.3	58.7	51	0	0	1	0	0	2	775.431	1114	1572430
MSB-6681 CSULB Livingston 051218	MSB32201InSolBand_04 (F140146)	TRINITY_DN166970_c1_g5_i2 len=3919	87323	CSULB-Mantle_051118.fasta	324229	1	29	45	45	0.018	TDDMDTQPEIK	0.983	55.7	56.2	36.3	35.5	0	2	0	0	2	1309.55	1008	250570
MSB-6681 CSULB Livingston 051218	MSB32201InSolBand_04 (F140146)	TRINITY_DN166970_c1_g5_i2 len=3919	87323	CSULB-Mantle_051118.fasta	324229	1	29	45	45	0.018	VGESNDDADLR	0.978	86.8	58.2	49.7	54.9	0	1	0	0	2	1190.53	920	428197
MSB-6681 CSULB Livingston 051218	MSB32201InSolBand_04 (F140146)	TRINITY_DN166970_c1_g5_i2 len=3919	87323	CSULB-Mantle_051118.fasta	324229	1	29	45	45	0.018	VGESNDDADLRK	0.996	57.5	59.6	35.3	38.4	0	0	2	0	2	1318.62	831.5	327220
MSB-6681 CSULB Livingston 051218	MSB32201InSolBand_04 (F140146)	TRINITY_DN166970_c1_g5_i2 len=3919	87323	CSULB-Mantle_051118.fasta	324229	1	29	45	45	0.018	VTAHYVAQK	0.962	56.8	59.8	43.5	29.1	0	2	0	0	2	1017.54	799	403877
MSB-6681 CSULB Livingston 051218	MSB32201InSolBand_04 (F140146)	TRINITY_DN153208_c0_g1_i1 len=1493	253413	CSULB-Mantle_051118.fasta	121368	1	11	16	16	0.0064	AFFDDDDEEVLCR	0.991	98.8	55	40	77.9	0	1	0	0	2	1630.67	1361	1032780
MSB-6681 CSULB Livingston 051218	MSB32201InSolBand_04 (F140146)	TRINITY_DN153208_c0_g1_i1 len=1493	253413	CSULB-Mantle_051118.fasta	121368	1	11	16	16	0.0064	EAMHELR	0.9	41.5	58.9	46.6	9.82	0	1	1	0	2	885.425	783	4506520
MSB-6681 CSULB Livingston 051218	MSB32201InSolBand_04 (F140146)	TRINITY_DN153208_c0_g1_i1 len=1493	253413	CSULB-Mantle_051118.fasta	121368	1	11	16	16	0.0064	EDIREQAR	0.941	25.7	59.7	30.9	0	0	0	1	0	2	1016.51	762	185767
MSB-6681 CSULB Livingston 051218	MSB32201InSolBand_04 (F140146)	TRINITY_DN153208_c0_g1_i1 len=1493	253413	CSULB-Mantle_051118.fasta	121368	1	11	16	16	0.0064	GANPGLQLAFR	0.977	65.2	58.5	64.9	16.9	0	1	0	0	2	1143.63	1341	2717290
MSB-6681 CSULB Livingston 051218	MSB32201InSolBand_04 (F140146)	TRINITY_DN153208_c0_g1_i1 len=1493	253413	CSULB-Mantle_051118.fasta	121368	1	11	16	16	0.0064	GTAFSADEFGEK	0.965	41.3	58.1	31.2	25.6	0	1	0	0	2	1258.56	1273	7846420
MSB-6681 CSULB Livingston 051218	MSB32201InSolBand_04 (F140146)	TRINITY_DN153208_c0_g1_i1 len=1493	253413	CSULB-Mantle_051118.fasta	121368	1	11	16	16	0.0064	LSESSMGCMK	0.955	48.5	56.3	43.5	20.7	0	2	0	0	2	1129.47	972.5	277216
MSB-6681 CSULB Livingston 051218	MSB32201InSolBand_04 (F140146)	TRINITY_DN153208_c0_g1_i1 len=1493	253413	CSULB-Mantle_051118.fasta	121368	1	11	16	16	0.0064	MKQAQPSGPLQIGR	0.988	35.7	59.5	26.7	24.1	0	0	1	0	2	1526.81	1095	92748
MSB-6681 CSULB Livingston 051218	MSB32201InSolBand_04 (F140146)	TRINITY_DN153208_c0_g1_i1 len=1493	253413	CSULB-Mantle_051118.fasta	121368	1	11	16	16	0.0064	QAGDDSADHGTIPAFR	0.949	39.6	58.7	26.4	28.7	0	1	1	0	2	1640.73	1280	297734
MSB-6681 CSULB Livingston 051218	MSB32201InSolBand_04 (F140146)	TRINITY_DN153208_c0_g1_i1 len=1493	253413	CSULB-Mantle_051118.fasta	121368	1	11	16	16	0.0064	QAQPSGPLQIGR	0.948	53.2	58.7	35.9	33.5	0	3	0	0	2	1234.65	1231	603476
MSB-6681 CSULB Livingston 051218	MSB32201InSolBand_04 (F140146)	TRINITY_DN153208_c0_g1_i1 len=1493	253413	CSULB-Mantle_051118.fasta	121368	1	11	16	16	0.0064	QGLGQLDSSAITMMGR	0.994	60.7	60.3	34	43.2	0	1	1	0	2	1696.8	1280	1882340
MSB-6681 CSULB Livingston 051218	MSB32201InSolBand_04 (F140146)	TRINITY_DN153208_c0_g1_i1 len=1493	253413	CSULB-Mantle_051118.fasta	121368	1	11	16	16	0.0064	RGANPGLQLAFR	0.993	52.9	57.4	44.1	24.5	0	0	1	0	2	1299.73	1291	1417070
MSB-6681 CSULB Livingston 051218	MSB32201InSolBand_04 (F140146)	TRINITY_DN153208_c0_g1_i1 len=1493	253413	CSULB-Mantle_051118.fasta	121368	1	11	16	16	0.0064	SPNTWTSQDLQR	0.982	62	60	32.7	45.8	0	2	0	0	2	1433.67	1204	902377
MSB-6681 CSULB Livingston 051218	MSB32201InSolBand_04 (F140146)	TRINITY_DN153208_c0_g1_i1 len=1493	253413	CSULB-Mantle_051118.fasta	121368	1	11	16	16	0.0064	VVKPGPK	0.9	33.1	47.8	37.2	11	0	1	0	0	2	724.472	663	103643
MSB-6681 CSULB Livingston 051218	MSB32201InSolBand_04 (F140146)	TRINITY_DN157672_c1_g4_i1 len=290	100852100856	CSULB-Mantle_051118.fasta	24790.5	1	2	2	2	0.0008	DGCTVVIHLSDR	0.982	59.5	59.8	33.2	42.9	0	1	1	0	2	1371.67	1248	4955180
MSB-6681 CSULB Livingston 051218	MSB32201InSolBand_04 (F140146)	TRINITY_DN157672_c1_g4_i1 len=290	100852100856	CSULB-Mantle_051118.fasta	24790.5	1	2	2	2	0.0008	SISTLTNEEAR	0.989	57.9	60.1	47.7	26.2	0	2	1	0	2	1220.61	1099	3264860
MSB-6681 CSULB Livingston 051218	MSB32201InSolBand_04 (F140146)	TRINITY_DN157672_c1_g4_i1 len=290	100852100856	CSULB-Mantle_051118.fasta	24790.5	1	2	2	2	0.0008	SPFISQMSSSGAGR	0.98	54.8	59.5	49.5	21	0	1	0	0	2	1427.66	1067	442279
MSB-6681 CSULB Livingston 051218	MSB32201InSolBand_04 (F140146)	TRINITY_DN157672_c1_g4_i1 len=290	100852100856	CSULB-Mantle_051118.fasta	24790.5	1	2	2	2	0.0008	YPINILPTR	0.978	50.5	56.8	53.4	12.5	0	1	0	0	2	1086.63	1351	382079
MSB-6681 CSULB Livingston 051218	MSB32201InSolBand_04 (F140146)	TRINITY_DN157672_c1_g5_i1 len=781	100853	CSULB-Mantle_051118.fasta	66419.1	1	4	8	8	0.0032	DGCTVVIHLSDR	0.982	59.5	59.8	33.2	42.9	0	1	1	0	2	1371.67	1248	4955180
MSB-6681 CSULB Livingston 051218	MSB32201InSolBand_04 (F140146)	TRINITY_DN157672_c1_g5_i1 len=781	100853	CSULB-Mantle_051118.fasta	66419.1	1	4	8	8	0.0032	GLATQVDDINDK	0.979	81.1	60.1	49.1	49.6	0	2	0	0	2	1289.62	1203	735721
MSB-6681 CSULB Livingston 051218	MSB32201InSolBand_04 (F140146)	TRINITY_DN157672_c1_g5_i1 len=781	100853	CSULB-Mantle_051118.fasta	66419.1	1	4	8	8	0.0032	GLDTLVEDIDDK	0.971	54	60.2	40.7	29.5	0	1	0	0	2	1332.65	1392	348334
MSB-6681 CSULB Livingston 051218	MSB32201InSolBand_04 (F140146)	TRINITY_DN157672_c1_g5_i1 len=781	100853	CSULB-Mantle_051118.fasta	66419.1	1	4	8	8	0.0032	SISTLTNEEAR	0.989	57.9	60.1	47.7	26.2	0	2	1	0	2	1220.61	1099	3264860
MSB-6681 CSULB Livingston 051218	MSB32201InSolBand_04 (F140146)	TRINITY_DN162679_c0_g1_i1 len=4736	239624	CSULB-Mantle_051118.fasta	391494	1	26	29	29	0.0116	EGNVLDTQK	0.97	45.3	59.4	47.3	13.3	0	1	0	0	2	1003.51	944	290349
MSB-6681 CSULB Livingston 051218	MSB32201InSolBand_04 (F140146)	TRINITY_DN162679_c0_g1_i1 len=4736	239624	CSULB-Mantle_051118.fasta	391494	1	26	29	29	0.0116	EYQLDAK	0.9	40.9	59.7	41.2	0	0	1	0	0	2	866.426	995	308912
MSB-6681 CSULB Livingston 051218	MSB32201InSolBand_04 (F140146)	TRINITY_DN162679_c0_g1_i1 len=4736	239624	CSULB-Mantle_051118.fasta	391494	1	26	29	29	0.0116	FAPYVYVIK	0.975	46.2	57	31	30.6	0	1	0	0	2	1099.62	1374	1697090
MSB-6681 CSULB Livingston 051218	MSB32201InSolBand_04 (F140146)	TRINITY_DN162679_c0_g1_i1 len=4736	239624	CSULB-Mantle_051118.fasta	391494	1	26	29	29	0.0116	FDTSSGYYYK	0.959	51.8	57.3	54.8	12.2	0	1	0	0	2	1230.53	1202	219957
MSB-6681 CSULB Livingston 051218	MSB32201InSolBand_04 (F140146)	TRINITY_DN162679_c0_g1_i1 len=4736	239624	CSULB-Mantle_051118.fasta	391494	1	26	29	29	0.0116	GLSVIDDTVK	0.965	45.3	59.1	48.4	12.1	0	1	0	0	2	1046.57	1283	2342040
MSB-6681 CSULB Livingston 051218	MSB32201InSolBand_04 (F140146)	TRINITY_DN162679_c0_g1_i1 len=4736	239624	CSULB-Mantle_051118.fasta	391494	1	26	29	29	0.0116	GYQHQLTYQR	0.986	35.1	60.1	36	14.2	0	0	1	0	2	1293.63	965	387369
MSB-6681 CSULB Livingston 051218	MSB32201InSolBand_04 (F140146)	TRINITY_DN162679_c0_g1_i1 len=4736	239624	CSULB-Mantle_051118.fasta	391494	1	26	29	29	0.0116	HCVSSLQSK	0.921	34.3	59.2	37.1	12.1	0	1	0	0	2	1045.51	752	137645
MSB-6681 CSULB Livingston 051218	MSB32201InSolBand_04 (F140146)	TRINITY_DN162679_c0_g1_i1 len=4736	239624	CSULB-Mantle_051118.fasta	391494	1	26	29	29	0.0116	KEEIMSNLIK	0.987	78.2	58.8	50.5	44.4	0	1	2	0	2	1204.66	1266	612181
MSB-6681 CSULB Livingston 051218	MSB32201InSolBand_04 (F140146)	TRINITY_DN162679_c0_g1_i1 len=4736	239624	CSULB-Mantle_051118.fasta	391494	1	26	29	29	0.0116	KLTPGQPIK	0.956	31.5	50.6	36	10.5	0	1	0	0	2	981.609	913	73637
MSB-6681 CSULB Livingston 051218	MSB32201InSolBand_04 (F140146)	TRINITY_DN162679_c0_g1_i1 len=4736	239624	CSULB-Mantle_051118.fasta	391494	1	26	29	29	0.0116	KSLGVLMPLDR	0.988	58.2	57.6	44.6	29.5	0	1	1	0	2	1244.7	1267.5	540372
MSB-6681 CSULB Livingston 051218	MSB32201InSolBand_04 (F140146)	TRINITY_DN162679_c0_g1_i1 len=4736	239624	CSULB-Mantle_051118.fasta	391494	1	26	29	29	0.0116	LIVPLEVFSAAK	0.95	34.8	53.7	37.3	0	0	1	0	0	2	1286.77	1465	376700
MSB-6681 CSULB Livingston 051218	MSB32201InSolBand_04 (F140146)	TRINITY_DN162679_c0_g1_i1 len=4736	239624	CSULB-Mantle_051118.fasta	391494	1	26	29	29	0.0116	LNNYYVR	0.9	41.6	58.3	41.8	0	0	1	0	0	2	941.484	1085	266496
MSB-6681 CSULB Livingston 051218	MSB32201InSolBand_04 (F140146)	TRINITY_DN162679_c0_g1_i1 len=4736	239624	CSULB-Mantle_051118.fasta	391494	1	26	29	29	0.0116	LTAFGYNPEK	0.983	69.5	59.6	52.8	33.4	0	1	0	0	2	1139.57	1280	2319370
MSB-6681 CSULB Livingston 051218	MSB32201InSolBand_04 (F140146)	TRINITY_DN162679_c0_g1_i1 len=4736	239624	CSULB-Mantle_051118.fasta	391494	1	26	29	29	0.0116	MEIVDYDGLR	0.982	74.3	59.6	45.6	45.6	0	1	0	0	2	1226.57	1285	704288
MSB-6681 CSULB Livingston 051218	MSB32201InSolBand_04 (F140146)	TRINITY_DN162679_c0_g1_i1 len=4736	239624	CSULB-Mantle_051118.fasta	391494	1	26	29	29	0.0116	NAASTSSFFNIR	0.984	82	59.7	38.3	61.6	0	1	0	0	2	1314.64	1358	730174
MSB-6681 CSULB Livingston 051218	MSB32201InSolBand_04 (F140146)	TRINITY_DN162679_c0_g1_i1 len=4736	239624	CSULB-Mantle_051118.fasta	391494	1	26	29	29	0.0116	QELMNLGTR	0.951	40.1	60.3	40	15.1	0	1	0	0	2	1061.54	1251	188524
MSB-6681 CSULB Livingston 051218	MSB32201InSolBand_04 (F140146)	TRINITY_DN162679_c0_g1_i1 len=4736	239624	CSULB-Mantle_051118.fasta	391494	1	26	29	29	0.0116	SLGVLMPLDR	0.956	45.1	58.6	40.5	19.8	0	1	0	0	2	1116.61	1340	1673460
MSB-6681 CSULB Livingston 051218	MSB32201InSolBand_04 (F140146)	TRINITY_DN162679_c0_g1_i1 len=4736	239624	CSULB-Mantle_051118.fasta	391494	1	26	29	29	0.0116	SSLALSVK	0.911	51.9	55.5	57.7	9.85	0	1	0	0	2	804.482	1175	1342210
MSB-6681 CSULB Livingston 051218	MSB32201InSolBand_04 (F140146)	TRINITY_DN162679_c0_g1_i1 len=4736	239624	CSULB-Mantle_051118.fasta	391494	1	26	29	29	0.0116	TIYGTPLAGR	0.932	37.6	58.4	35.1	17.5	0	1	0	0	2	1048.58	1227	485021
MSB-6681 CSULB Livingston 051218	MSB32201InSolBand_04 (F140146)	TRINITY_DN162679_c0_g1_i1 len=4736	239624	CSULB-Mantle_051118.fasta	391494	1	26	29	29	0.0116	TLVMESDATLSHEK	0.974	30.4	60.4	18.2	27.1	0	0	1	0	2	1576.75	1091	1086030
MSB-6681 CSULB Livingston 051218	MSB32201InSolBand_04 (F140146)	TRINITY_DN162679_c0_g1_i1 len=4736	239624	CSULB-Mantle_051118.fasta	391494	1	26	29	29	0.0116	TYSVDIPNR	0.934	50.1	60.2	39.6	26.4	0	1	0	0	2	1064.54	1189	663985
MSB-6681 CSULB Livingston 051218	MSB32201InSolBand_04 (F140146)	TRINITY_DN162679_c0_g1_i1 len=4736	239624	CSULB-Mantle_051118.fasta	391494	1	26	29	29	0.0116	TYTTNMGEER	0.98	50.8	56.7	37.6	29	0	1	0	0	2	1201.52	961	256473
MSB-6681 CSULB Livingston 051218	MSB32201InSolBand_04 (F140146)	TRINITY_DN162679_c0_g1_i1 len=4736	239624	CSULB-Mantle_051118.fasta	391494	1	26	29	29	0.0116	VAVLVQTDR	0.965	56.9	56.9	60.9	11.8	0	1	0	0	2	1000.58	1119	270190
MSB-6681 CSULB Livingston 051218	MSB32201InSolBand_04 (F140146)	TRINITY_DN162679_c0_g1_i1 len=4736	239624	CSULB-Mantle_051118.fasta	391494	1	26	29	29	0.0116	VMATSTGSASDDMR	0.923	38.9	56.7	31.5	22.8	0	1	0	0	2	1428.61	972	46400
MSB-6681 CSULB Livingston 051218	MSB32201InSolBand_04 (F140146)	TRINITY_DN162679_c0_g1_i1 len=4736	239624	CSULB-Mantle_051118.fasta	391494	1	26	29	29	0.0116	VTASVSLQK	0.934	41.1	56.7	45.6	0	0	1	0	0	2	932.541	1010	306379
MSB-6681 CSULB Livingston 051218	MSB32201InSolBand_04 (F140146)	TRINITY_DN162679_c0_g1_i1 len=4736	239624	CSULB-Mantle_051118.fasta	391494	1	26	29	29	0.0116	YGALTETEYK	0.959	61.2	59.4	51.1	26.2	0	1	0	0	2	1174.56	1151	690425
MSB-6681 CSULB Livingston 051218	MSB32201InSolBand_04 (F140146)	TRINITY_DN127870_c0_g1_i1 len=449	289375	CSULB-Mantle_051118.fasta	39636.8	0.992	2	3	3	0.0012	NDIMIIK	0.9	60.3	59	58.2	0	0	2	0	0	2	846.476	1266	1144730
MSB-6681 CSULB Livingston 051218	MSB32201InSolBand_04 (F140146)	TRINITY_DN127870_c0_g1_i1 len=449	289375	CSULB-Mantle_051118.fasta	39636.8	0.992	2	3	3	0.0012	NNDIMIIK	0.925	35.5	60	47.3	0	0	1	0	0	2	961.503	1333	61037
MSB-6681 CSULB Livingston 051218	MSB32201InSolBand_04 (F140146)	TRINITY_DN158876_c0_g3_i1 len=2813	268375	CSULB-Mantle_051118.fasta	230997	1	3	3	3	0.0012	APLGIHLR	0.93	40.4	49.7	43.7	12.2	0	1	0	0	2	876.542	1219	571884
MSB-6681 CSULB Livingston 051218	MSB32201InSolBand_04 (F140146)	TRINITY_DN158876_c0_g3_i1 len=2813	268375	CSULB-Mantle_051118.fasta	230997	1	3	3	3	0.0012	GDVYVTSVEK	0.964	58.6	59.7	58	16.8	0	1	0	0	2	1096.55	1098	485715
MSB-6681 CSULB Livingston 051218	MSB32201InSolBand_04 (F140146)	TRINITY_DN158876_c0_g3_i1 len=2813	268375	CSULB-Mantle_051118.fasta	230997	1	3	3	3	0.0012	ILDLLTER	0.956	43.6	57	45.9	0	0	1	0	0	2	972.573	1374	1141630
MSB-6681 CSULB Livingston 051218	MSB32201InSolBand_04 (F140146)	TRINITY_DN157574_c4_g1_i1 len=1643	125573	CSULB-Mantle_051118.fasta	136589	1	3	4	4	0.0016	ASVTCTATTIK	0.957	41.2	59.8	30.6	25.7	0	1	0	0	2	1152.59	995	216313
MSB-6681 CSULB Livingston 051218	MSB32201InSolBand_04 (F140146)	TRINITY_DN157574_c4_g1_i1 len=1643	125573	CSULB-Mantle_051118.fasta	136589	1	3	4	4	0.0016	DSGSGTGTFNPLTTK	0.986	84.9	60.3	29.9	73.2	0	1	0	0	2	1482.71	1283	665546
MSB-6681 CSULB Livingston 051218	MSB32201InSolBand_04 (F140146)	TRINITY_DN157574_c4_g1_i1 len=1643	125573	CSULB-Mantle_051118.fasta	136589	1	3	4	4	0.0016	ILMEDNPAFTK	0.977	68.1	60.3	52.4	32.7	0	2	0	0	2	1278.64	1255	596766
MSB-6681 CSULB Livingston 051218	MSB32201InSolBand_04 (F140146)	TRINITY_DN160675_c0_g2_i1 len=1045	325029	CSULB-Mantle_051118.fasta	85902.3	1	2	2	2	0.0008	CLLQSAVNPAAR	0.979	65.2	59.2	41.6	40	0	1	0	0	2	1299.68	1265	162413
MSB-6681 CSULB Livingston 051218	MSB32201InSolBand_04 (F140146)	TRINITY_DN160675_c0_g2_i1 len=1045	325029	CSULB-Mantle_051118.fasta	85902.3	1	2	2	2	0.0008	QILQQVQR	0.945	41.5	54	47.4	9.16	0	1	0	0	2	1012.59	1065	112168
MSB-6681 CSULB Livingston 051218	MSB32201InSolBand_04 (F140146)	TRINITY_DN166655_c1_g2_i1 len=1015	169324	CSULB-Mantle_051118.fasta	83999.6	1	2	2	2	0.0008	SDGEVVADSVSFK	0.981	59	60.2	47.2	28.3	0	1	0	0	2	1339.64	1276	405224
MSB-6681 CSULB Livingston 051218	MSB32201InSolBand_04 (F140146)	TRINITY_DN166655_c1_g2_i1 len=1015	169324	CSULB-Mantle_051118.fasta	83999.6	1	2	2	2	0.0008	VDLSSDDQVSVR	0.975	96.1	60.4	61.3	53.2	0	1	0	0	2	1319.64	1162	163812
MSB-6681 CSULB Livingston 051218	MSB32201InSolBand_04 (F140146)	TRINITY_DN158789_c1_g2_i1 len=1617	2.02986e+17	CSULB-Mantle_051118.fasta	134940	0.999	2	2	2	0.0008	FTSLESICR	0.979	58.7	59.1	57.6	16.4	0	1	0	0	2	1112.54	1278	3046900
MSB-6681 CSULB Livingston 051218	MSB32201InSolBand_04 (F140146)	TRINITY_DN158789_c1_g2_i1 len=1617	2.02986e+17	CSULB-Mantle_051118.fasta	134940	0.999	2	2	2	0.0008	SAVSQSGVSDHLSDVMR	0.936	25.5	59.9	26.5	13.6	0	0	1	0	2	1790.83	1093	234972
MSB-6681 CSULB Livingston 051218	MSB32201InSolBand_05 (F140147)	TRINITY_DN166715_c6_g4_i1 len=1724	300354300355	CSULB-Mantle_051118.fasta	143953	1	5	8	8	0.0032	GFWDCDSGTAIAR	0.997	67.8	57.7	27.3	57.7	0	0	1	0	2	1455.63	1338	927231
MSB-6681 CSULB Livingston 051218	MSB32201InSolBand_05 (F140147)	TRINITY_DN166715_c6_g4_i1 len=1724	300354300355	CSULB-Mantle_051118.fasta	143953	1	5	8	8	0.0032	HGVGYNPHPTD	0.921	38.9	58.9	32.7	21.2	0	1	0	0	2	1193.53	849	254287
MSB-6681 CSULB Livingston 051218	MSB32201InSolBand_05 (F140147)	TRINITY_DN166715_c6_g4_i1 len=1724	300354300355	CSULB-Mantle_051118.fasta	143953	1	5	8	8	0.0032	MGVDGVPVVAAVK	0.995	56.9	57.5	31.7	41.8	0	2	2	0	2	1257.69	1306	4298930
MSB-6681 CSULB Livingston 051218	MSB32201InSolBand_05 (F140147)	TRINITY_DN166715_c6_g4_i1 len=1724	300354300355	CSULB-Mantle_051118.fasta	143953	1	5	8	8	0.0032	SCPHGLYWNQDK	0.879	23.4	58	30.2	7.61	0	0	1	0	2	1504.66	1133	236525
MSB-6681 CSULB Livingston 051218	MSB32201InSolBand_05 (F140147)	TRINITY_DN166715_c6_g4_i1 len=1724	300354300355	CSULB-Mantle_051118.fasta	143953	1	5	8	8	0.0032	VQCVDDICR	0.964	55.7	58.6	46.4	25.4	0	1	0	0	2	1164.51	1031	146284
MSB-6681 CSULB Livingston 051218	MSB32201InSolBand_05 (F140147)	TRINITY_DN166715_c6_g2_i1 len=596	300352	CSULB-Mantle_051118.fasta	47997.1	1	9	10	10	0.0041	CSPELYMPFIK	0.948	39.9	59.8	38.8	16.6	0	1	0	0	2	1400.66	1353	316944
MSB-6681 CSULB Livingston 051218	MSB32201InSolBand_05 (F140147)	TRINITY_DN166715_c6_g2_i1 len=596	300352	CSULB-Mantle_051118.fasta	47997.1	1	9	10	10	0.0041	GAFFNGNSR	0.958	47.6	56.7	46.1	0	0	1	0	0	2	971.422	1224	303079
MSB-6681 CSULB Livingston 051218	MSB32201InSolBand_05 (F140147)	TRINITY_DN166715_c6_g2_i1 len=596	300352	CSULB-Mantle_051118.fasta	47997.1	1	9	10	10	0.0041	GGVLTGYTPH	0.95	44.3	59	40.1	20	0	1	0	0	2	1001.51	1218	156598
MSB-6681 CSULB Livingston 051218	MSB32201InSolBand_05 (F140147)	TRINITY_DN166715_c6_g2_i1 len=596	300352	CSULB-Mantle_051118.fasta	47997.1	1	9	10	10	0.0041	GVDFYAETK	0.959	42.2	59.4	49.4	7.8	0	1	0	0	2	1029.49	1219	90918
MSB-6681 CSULB Livingston 051218	MSB32201InSolBand_05 (F140147)	TRINITY_DN166715_c6_g2_i1 len=596	300352	CSULB-Mantle_051118.fasta	47997.1	1	9	10	10	0.0041	GVLESRPR	0.865	20.1	55.3	32	0	0	0	1	0	2	913.521	857	1071120
MSB-6681 CSULB Livingston 051218	MSB32201InSolBand_05 (F140147)	TRINITY_DN166715_c6_g2_i1 len=596	300352	CSULB-Mantle_051118.fasta	47997.1	1	9	10	10	0.0041	HALVSNGDCQER	0.976	86.8	57.6	41.8	36.3	0	1	0	0	2	1386.61	828	225290
MSB-6681 CSULB Livingston 051218	MSB32201InSolBand_05 (F140147)	TRINITY_DN166715_c6_g2_i1 len=596	300352	CSULB-Mantle_051118.fasta	47997.1	1	9	10	10	0.0041	SGPQGVDFYAETK	0.975	68	59.5	29.4	55.9	0	1	0	0	2	1398.65	1260	264550
MSB-6681 CSULB Livingston 051218	MSB32201InSolBand_05 (F140147)	TRINITY_DN166715_c6_g2_i1 len=596	300352	CSULB-Mantle_051118.fasta	47997.1	1	9	10	10	0.0041	SYHAVTAK	0.914	37.5	60.4	28.4	24.2	0	1	0	0	2	876.457	713	553180
MSB-6681 CSULB Livingston 051218	MSB32201InSolBand_05 (F140147)	TRINITY_DN166715_c6_g2_i1 len=596	300352	CSULB-Mantle_051118.fasta	47997.1	1	9	10	10	0.0041	YLPQAYPSILR	0.99	38.9	57.9	28.8	25.5	0	1	1	0	2	1320.73	1359.5	4277540
MSB-6681 CSULB Livingston 051218	MSB32201InSolBand_05 (F140147)	TRINITY_DN134774_c0_g1_i1 len=2668	138667	CSULB-Mantle_051118.fasta	221389	1	10	13	13	0.0053	AISLVFK	0.9	40.2	53.9	42.6	0	0	1	0	0	2	777.487	1345	3490220
MSB-6681 CSULB Livingston 051218	MSB32201InSolBand_05 (F140147)	TRINITY_DN134774_c0_g1_i1 len=2668	138667	CSULB-Mantle_051118.fasta	221389	1	10	13	13	0.0053	EQHLGFLGPVVR	0.987	55.7	57.2	36.8	35.2	0	1	1	0	2	1351.75	1328	696848
MSB-6681 CSULB Livingston 051218	MSB32201InSolBand_05 (F140147)	TRINITY_DN134774_c0_g1_i1 len=2668	138667	CSULB-Mantle_051118.fasta	221389	1	10	13	13	0.0053	EYEDPEFITPK	0.944	47.2	59.9	32.6	30.5	0	1	0	0	2	1367.64	1291	820328
MSB-6681 CSULB Livingston 051218	MSB32201InSolBand_05 (F140147)	TRINITY_DN134774_c0_g1_i1 len=2668	138667	CSULB-Mantle_051118.fasta	221389	1	10	13	13	0.0053	IQAPGQWR	0.937	46.9	58.7	57.7	4.42	0	1	0	0	2	956.495	1196	195594
MSB-6681 CSULB Livingston 051218	MSB32201InSolBand_05 (F140147)	TRINITY_DN134774_c0_g1_i1 len=2668	138667	CSULB-Mantle_051118.fasta	221389	1	10	13	13	0.0053	LYTSSSLDLER	0.984	81.4	59.6	59.6	38.9	0	1	0	0	2	1283.65	1279	570017
MSB-6681 CSULB Livingston 051218	MSB32201InSolBand_05 (F140147)	TRINITY_DN134774_c0_g1_i1 len=2668	138667	CSULB-Mantle_051118.fasta	221389	1	10	13	13	0.0053	NQASRPYSVHAQGLLYDK	0.909	27.5	61	22.6	19.6	0	0	1	0	2	2047.04	1191	311511
MSB-6681 CSULB Livingston 051218	MSB32201InSolBand_05 (F140147)	TRINITY_DN134774_c0_g1_i1 len=2668	138667	CSULB-Mantle_051118.fasta	221389	1	10	13	13	0.0053	SSTYAIAGYFR	0.98	64.6	60.2	38.6	42.7	0	1	0	0	2	1235.61	1356	1098710
MSB-6681 CSULB Livingston 051218	MSB32201InSolBand_05 (F140147)	TRINITY_DN134774_c0_g1_i1 len=2668	138667	CSULB-Mantle_051118.fasta	221389	1	10	13	13	0.0053	TGALSDDRR	0.988	38.9	59.8	39.1	14.8	0	1	1	0	2	990.496	726.5	1420820
MSB-6681 CSULB Livingston 051218	MSB32201InSolBand_05 (F140147)	TRINITY_DN134774_c0_g1_i1 len=2668	138667	CSULB-Mantle_051118.fasta	221389	1	10	13	13	0.0053	VDAVELNPVDFK	0.97	69.7	59.7	42.8	43.7	0	1	0	0	2	1345.7	1358	1702700
MSB-6681 CSULB Livingston 051218	MSB32201InSolBand_05 (F140147)	TRINITY_DN134774_c0_g1_i1 len=2668	138667	CSULB-Mantle_051118.fasta	221389	1	10	13	13	0.0053	YHQYTDSTFR	0.973	40	58.3	37	17.9	0	1	1	0	2	1317.59	1018	904429
MSB-6681 CSULB Livingston 051218	MSB32201InSolBand_05 (F140147)	TRINITY_DN166970_c1_g5_i2 len=3919	87323	CSULB-Mantle_051118.fasta	324229	1	35	69	74	0.03	ALNAANNQGVGK	0.969	67.1	59.2	37.4	46.6	0	3	0	0	2	1156.61	850	1574780
MSB-6681 CSULB Livingston 051218	MSB32201InSolBand_05 (F140147)	TRINITY_DN166970_c1_g5_i2 len=3919	87323	CSULB-Mantle_051118.fasta	324229	1	35	69	74	0.03	AQATAVLAR	0.967	57.4	56.3	38	35.4	0	2	0	0	2	900.526	1013.5	7861820
MSB-6681 CSULB Livingston 051218	MSB32201InSolBand_05 (F140147)	TRINITY_DN166970_c1_g5_i2 len=3919	87323	CSULB-Mantle_051118.fasta	324229	1	35	69	74	0.03	ASQASALVSK	0.981	70.2	58.4	38	49	0	4	0	0	2	961.531	925	31400000
MSB-6681 CSULB Livingston 051218	MSB32201InSolBand_05 (F140147)	TRINITY_DN166970_c1_g5_i2 len=3919	87323	CSULB-Mantle_051118.fasta	324229	1	35	69	74	0.03	DIDFEESQSR	0.942	47.9	57.7	55.3	7.84	0	1	1	0	2	1225.53	1169	2144790
MSB-6681 CSULB Livingston 051218	MSB32201InSolBand_05 (F140147)	TRINITY_DN166970_c1_g5_i2 len=3919	87323	CSULB-Mantle_051118.fasta	324229	1	35	69	74	0.03	EILEDMFDDDNEVR	0.997	51.9	56	46.8	20.9	0	1	1	0	2	1755.74	1311.5	938072
MSB-6681 CSULB Livingston 051218	MSB32201InSolBand_05 (F140147)	TRINITY_DN166970_c1_g5_i2 len=3919	87323	CSULB-Mantle_051118.fasta	324229	1	35	69	74	0.03	ELPDWECDGR	0.958	38.5	55.5	38.3	15.5	0	1	0	0	2	1276.53	1282	773627
MSB-6681 CSULB Livingston 051218	MSB32201InSolBand_05 (F140147)	TRINITY_DN166970_c1_g5_i2 len=3919	87323	CSULB-Mantle_051118.fasta	324229	1	35	69	74	0.03	FALGLTANR	0.965	52	56.9	55.8	11.7	0	1	0	0	2	962.542	1315	231442
MSB-6681 CSULB Livingston 051218	MSB32201InSolBand_05 (F140147)	TRINITY_DN166970_c1_g5_i2 len=3919	87323	CSULB-Mantle_051118.fasta	324229	1	35	69	74	0.03	FGLSDAQKR	0.99	47.7	59.3	62.7	-2.96	0	1	1	0	2	1021.54	1009	928571
MSB-6681 CSULB Livingston 051218	MSB32201InSolBand_05 (F140147)	TRINITY_DN166970_c1_g5_i2 len=3919	87323	CSULB-Mantle_051118.fasta	324229	1	35	69	74	0.03	FPALNQFSR	0.972	55.4	59.6	45.9	25.1	0	2	0	0	2	1080.55	1326.5	2819900
MSB-6681 CSULB Livingston 051218	MSB32201InSolBand_05 (F140147)	TRINITY_DN166970_c1_g5_i2 len=3919	87323	CSULB-Mantle_051118.fasta	324229	1	35	69	74	0.03	GMTAIQLR	0.912	45.9	59.4	42.3	19.4	0	2	0	0	2	906.471	1088	342076
MSB-6681 CSULB Livingston 051218	MSB32201InSolBand_05 (F140147)	TRINITY_DN166970_c1_g5_i2 len=3919	87323	CSULB-Mantle_051118.fasta	324229	1	35	69	74	0.03	GVFLAYLPPSK	0.962	57.8	55.8	48	25.5	0	1	1	0	2	1191.68	1381	1213400
MSB-6681 CSULB Livingston 051218	MSB32201InSolBand_05 (F140147)	TRINITY_DN166970_c1_g5_i2 len=3919	87323	CSULB-Mantle_051118.fasta	324229	1	35	69	74	0.03	HDAGLWR	0.9	41	59.1	46.8	8.85	0	1	0	0	2	854.427	1068	1169490
MSB-6681 CSULB Livingston 051218	MSB32201InSolBand_05 (F140147)	TRINITY_DN166970_c1_g5_i2 len=3919	87323	CSULB-Mantle_051118.fasta	324229	1	35	69	74	0.03	IKELPDWECDGR	0.995	57.5	59.7	37.4	36.5	0	1	1	0	2	1517.71	1251	1948610
MSB-6681 CSULB Livingston 051218	MSB32201InSolBand_05 (F140147)	TRINITY_DN166970_c1_g5_i2 len=3919	87323	CSULB-Mantle_051118.fasta	324229	1	35	69	74	0.03	IRNMSPQALIK	0.986	36.4	58.4	27.1	24.4	0	0	2	0	2	1287.71	1077	842020
MSB-6681 CSULB Livingston 051218	MSB32201InSolBand_05 (F140147)	TRINITY_DN166970_c1_g5_i2 len=3919	87323	CSULB-Mantle_051118.fasta	324229	1	35	69	74	0.03	KMILAALISR	0.996	57.9	52	49.1	24.7	0	2	1	0	2	1131.69	1320	2385250
MSB-6681 CSULB Livingston 051218	MSB32201InSolBand_05 (F140147)	TRINITY_DN166970_c1_g5_i2 len=3919	87323	CSULB-Mantle_051118.fasta	324229	1	35	69	74	0.03	LCDNELASSMSVIEK	0.927	33.1	60.2	33.5	14.6	0	1	1	0	2	1712.77	1308.5	196758
MSB-6681 CSULB Livingston 051218	MSB32201InSolBand_05 (F140147)	TRINITY_DN166970_c1_g5_i2 len=3919	87323	CSULB-Mantle_051118.fasta	324229	1	35	69	74	0.03	LCDNELASSMSVIEKR	0.961	31.1	60.3	17.3	28.7	0	0	1	0	2	1867.89	1214	151308
MSB-6681 CSULB Livingston 051218	MSB32201InSolBand_05 (F140147)	TRINITY_DN166970_c1_g5_i2 len=3919	87323	CSULB-Mantle_051118.fasta	324229	1	35	69	74	0.03	LEFDDGGK	0.97	56.3	59	58	13.6	0	2	0	0	2	880.405	1060.5	968068
MSB-6681 CSULB Livingston 051218	MSB32201InSolBand_05 (F140147)	TRINITY_DN166970_c1_g5_i2 len=3919	87323	CSULB-Mantle_051118.fasta	324229	1	35	69	74	0.03	LEFDDGGKQAF	0.962	48.5	59	33.7	30.4	0	1	0	0	2	1226.57	1320	661852
MSB-6681 CSULB Livingston 051218	MSB32201InSolBand_05 (F140147)	TRINITY_DN166970_c1_g5_i2 len=3919	87323	CSULB-Mantle_051118.fasta	324229	1	35	69	74	0.03	LLEMIEK	0.9	45.8	58.3	46.6	0	0	2	0	0	2	875.491	1212	10800000
MSB-6681 CSULB Livingston 051218	MSB32201InSolBand_05 (F140147)	TRINITY_DN166970_c1_g5_i2 len=3919	87323	CSULB-Mantle_051118.fasta	324229	1	35	69	74	0.03	LQSVMPGMQLSQIR	0.991	81	60.5	40.1	58.6	0	3	1	0	2	1619.82	1266	4132790
MSB-6681 CSULB Livingston 051218	MSB32201InSolBand_05 (F140147)	TRINITY_DN166970_c1_g5_i2 len=3919	87323	CSULB-Mantle_051118.fasta	324229	1	35	69	74	0.03	MILAALISR	0.961	51.9	55.8	39.6	27.9	0	1	0	0	2	1003.6	1366	17400000
MSB-6681 CSULB Livingston 051218	MSB32201InSolBand_05 (F140147)	TRINITY_DN166970_c1_g5_i2 len=3919	87323	CSULB-Mantle_051118.fasta	324229	1	35	69	74	0.03	MKQAQPSGPLQIGR	0.996	51.3	59.6	34.7	0	0	0	2	0	2	1527.8	1101	304626
MSB-6681 CSULB Livingston 051218	MSB32201InSolBand_05 (F140147)	TRINITY_DN166970_c1_g5_i2 len=3919	87323	CSULB-Mantle_051118.fasta	324229	1	35	69	74	0.03	MSQSSKFPALNQFSR	0.992	50.7	60.4	30.5	36.1	0	0	2	0	2	1743.85	1277	301271
MSB-6681 CSULB Livingston 051218	MSB32201InSolBand_05 (F140147)	TRINITY_DN166970_c1_g5_i2 len=3919	87323	CSULB-Mantle_051118.fasta	324229	1	35	69	74	0.03	NMSPQALIK	0.88	34	58.6	25	24.1	0	1	0	0	2	1001.54	1261	361634
MSB-6681 CSULB Livingston 051218	MSB32201InSolBand_05 (F140147)	TRINITY_DN166970_c1_g5_i2 len=3919	87323	CSULB-Mantle_051118.fasta	324229	1	35	69	74	0.03	QAFVSLLAK	0.982	65.1	55.2	45.6	36	0	2	0	0	2	976.583	1417	6131730
MSB-6681 CSULB Livingston 051218	MSB32201InSolBand_05 (F140147)	TRINITY_DN166970_c1_g5_i2 len=3919	87323	CSULB-Mantle_051118.fasta	324229	1	35	69	74	0.03	QAQPSGPLQIGR	0.997	73.7	58.7	42.6	48.3	0	4	1	0	2	1251.68	1224	2302910
MSB-6681 CSULB Livingston 051218	MSB32201InSolBand_05 (F140147)	TRINITY_DN166970_c1_g5_i2 len=3919	87323	CSULB-Mantle_051118.fasta	324229	1	35	69	74	0.03	QLGHFALGLTANR	0.997	65.2	57.7	50.9	31	0	2	1	0	2	1397.76	1313	3399610
MSB-6681 CSULB Livingston 051218	MSB32201InSolBand_05 (F140147)	TRINITY_DN166970_c1_g5_i2 len=3919	87323	CSULB-Mantle_051118.fasta	324229	1	35	69	74	0.03	SMPALGTLPFNR	0.989	58.8	60.1	31.4	43.8	0	1	1	0	2	1319.68	1337	4578910
MSB-6681 CSULB Livingston 051218	MSB32201InSolBand_05 (F140147)	TRINITY_DN166970_c1_g5_i2 len=3919	87323	CSULB-Mantle_051118.fasta	324229	1	35	69	74	0.03	SSLAELR	0.9	37.5	58.7	49.5	0	0	1	0	0	2	775.431	1104	1797600
MSB-6681 CSULB Livingston 051218	MSB32201InSolBand_05 (F140147)	TRINITY_DN166970_c1_g5_i2 len=3919	87323	CSULB-Mantle_051118.fasta	324229	1	35	69	74	0.03	TDDMDTQPEIK	0.959	49.2	56.2	45.9	19.3	0	3	0	0	2	1309.55	1045	284349
MSB-6681 CSULB Livingston 051218	MSB32201InSolBand_05 (F140147)	TRINITY_DN166970_c1_g5_i2 len=3919	87323	CSULB-Mantle_051118.fasta	324229	1	35	69	74	0.03	TFSASTAINWR	0.968	62.7	60.1	45.6	33.4	0	1	0	0	2	1253.63	1323	223119
MSB-6681 CSULB Livingston 051218	MSB32201InSolBand_05 (F140147)	TRINITY_DN166970_c1_g5_i2 len=3919	87323	CSULB-Mantle_051118.fasta	324229	1	35	69	74	0.03	VGESNDDADLR	0.974	71.1	58.2	51.4	36.6	0	2	0	0	2	1190.53	921.5	351180
MSB-6681 CSULB Livingston 051218	MSB32201InSolBand_05 (F140147)	TRINITY_DN166970_c1_g5_i2 len=3919	87323	CSULB-Mantle_051118.fasta	324229	1	35	69	74	0.03	VGESNDDADLRK	0.988	38.8	59.6	26.2	27.9	0	0	2	0	2	1318.62	815.5	412217
MSB-6681 CSULB Livingston 051218	MSB32201InSolBand_05 (F140147)	TRINITY_DN166970_c1_g5_i2 len=3919	87323	CSULB-Mantle_051118.fasta	324229	1	35	69	74	0.03	VTAHYVAQK	0.969	59.1	59.1	47.8	27.2	0	2	2	0	2	1016.55	785.5	3203230
MSB-6681 CSULB Livingston 051218	MSB32201InSolBand_05 (F140147)	TRINITY_DN153208_c0_g1_i1 len=1493	253413	CSULB-Mantle_051118.fasta	121368	1	18	30	31	0.0126	AFFDDDDEEVLCR	0.997	99	54.8	36.8	81.2	0	1	1	0	2	1630.67	1359.5	2762690
MSB-6681 CSULB Livingston 051218	MSB32201InSolBand_05 (F140147)	TRINITY_DN153208_c0_g1_i1 len=1493	253413	CSULB-Mantle_051118.fasta	121368	1	18	30	31	0.0126	DGGGFTSLLER	0.963	44.9	59.7	40	20.7	0	1	0	0	2	1151.57	1385	260078
MSB-6681 CSULB Livingston 051218	MSB32201InSolBand_05 (F140147)	TRINITY_DN153208_c0_g1_i1 len=1493	253413	CSULB-Mantle_051118.fasta	121368	1	18	30	31	0.0126	DTDGDGGGFTSLLER	0.965	45.3	59.1	24.9	36.3	0	1	0	0	2	1539.69	1392	60803
MSB-6681 CSULB Livingston 051218	MSB32201InSolBand_05 (F140147)	TRINITY_DN153208_c0_g1_i1 len=1493	253413	CSULB-Mantle_051118.fasta	121368	1	18	30	31	0.0126	EAMHELR	0.9	37.8	58.7	36.6	16.3	0	2	1	0	2	901.42	694	4487040
MSB-6681 CSULB Livingston 051218	MSB32201InSolBand_05 (F140147)	TRINITY_DN153208_c0_g1_i1 len=1493	253413	CSULB-Mantle_051118.fasta	121368	1	18	30	31	0.0126	ELVDRDQPQR	0.943	31.1	59.6	31.6	14.1	0	0	1	0	2	1255.64	830	906958
MSB-6681 CSULB Livingston 051218	MSB32201InSolBand_05 (F140147)	TRINITY_DN153208_c0_g1_i1 len=1493	253413	CSULB-Mantle_051118.fasta	121368	1	18	30	31	0.0126	GANPGLQLAFR	0.996	65.2	58.3	64.9	17	0	1	1	0	2	1143.63	1339.5	3460000
MSB-6681 CSULB Livingston 051218	MSB32201InSolBand_05 (F140147)	TRINITY_DN153208_c0_g1_i1 len=1493	253413	CSULB-Mantle_051118.fasta	121368	1	18	30	31	0.0126	GDGGGFTSLLER	0.976	72.1	59.7	37	52.3	0	1	0	0	2	1208.59	1371	355554
MSB-6681 CSULB Livingston 051218	MSB32201InSolBand_05 (F140147)	TRINITY_DN153208_c0_g1_i1 len=1493	253413	CSULB-Mantle_051118.fasta	121368	1	18	30	31	0.0126	LLGQVAAR	0.887	32.5	55.6	42.3	0	0	1	0	0	2	828.494	1108	218774
MSB-6681 CSULB Livingston 051218	MSB32201InSolBand_05 (F140147)	TRINITY_DN153208_c0_g1_i1 len=1493	253413	CSULB-Mantle_051118.fasta	121368	1	18	30	31	0.0126	MKQAQPSGPLQIGR	0.996	51.3	59.6	34.7	0	0	0	2	0	2	1527.8	1101	304626
MSB-6681 CSULB Livingston 051218	MSB32201InSolBand_05 (F140147)	TRINITY_DN153208_c0_g1_i1 len=1493	253413	CSULB-Mantle_051118.fasta	121368	1	18	30	31	0.0126	QAGDDSADHGTIPAFR	0.997	61.2	58.7	20.9	57.1	0	0	1	0	2	1640.73	1279	610657
MSB-6681 CSULB Livingston 051218	MSB32201InSolBand_05 (F140147)	TRINITY_DN153208_c0_g1_i1 len=1493	253413	CSULB-Mantle_051118.fasta	121368	1	18	30	31	0.0126	QAQPSGPLQIGR	0.997	73.7	58.7	42.6	48.3	0	4	1	0	2	1251.68	1224	2302910
MSB-6681 CSULB Livingston 051218	MSB32201InSolBand_05 (F140147)	TRINITY_DN153208_c0_g1_i1 len=1493	253413	CSULB-Mantle_051118.fasta	121368	1	18	30	31	0.0126	QGLGQLDSSAITMMGR	0.997	65.7	60.2	34.3	48.2	0	2	1	0	2	1696.8	1318	916237
MSB-6681 CSULB Livingston 051218	MSB32201InSolBand_05 (F140147)	TRINITY_DN153208_c0_g1_i1 len=1493	253413	CSULB-Mantle_051118.fasta	121368	1	18	30	31	0.0126	QKSPNTWTSQDLQR	0.978	50.9	60.7	28.7	38.1	0	2	2	0	2	1688.84	1095.5	619391
MSB-6681 CSULB Livingston 051218	MSB32201InSolBand_05 (F140147)	TRINITY_DN153208_c0_g1_i1 len=1493	253413	CSULB-Mantle_051118.fasta	121368	1	18	30	31	0.0126	QLSHQSSR	0.932	40.3	58.7	44.9	10.5	0	2	0	0	2	925.449	675	1943070
MSB-6681 CSULB Livingston 051218	MSB32201InSolBand_05 (F140147)	TRINITY_DN153208_c0_g1_i1 len=1493	253413	CSULB-Mantle_051118.fasta	121368	1	18	30	31	0.0126	RGANPGLQLAFR	0.997	56.8	57.4	43.4	29.4	0	1	1	0	2	1299.73	1289	2328090
MSB-6681 CSULB Livingston 051218	MSB32201InSolBand_05 (F140147)	TRINITY_DN153208_c0_g1_i1 len=1493	253413	CSULB-Mantle_051118.fasta	121368	1	18	30	31	0.0126	RGTAFSADEFGEK	0.997	58.1	59.6	45.2	29.1	0	0	1	0	2	1414.66	1181	1137730
MSB-6681 CSULB Livingston 051218	MSB32201InSolBand_05 (F140147)	TRINITY_DN153208_c0_g1_i1 len=1493	253413	CSULB-Mantle_051118.fasta	121368	1	18	30	31	0.0126	SADEFGEK	0.883	35.6	57.4	43.1	7.24	0	1	0	0	2	882.384	890	187064
MSB-6681 CSULB Livingston 051218	MSB32201InSolBand_05 (F140147)	TRINITY_DN153208_c0_g1_i1 len=1493	253413	CSULB-Mantle_051118.fasta	121368	1	18	30	31	0.0126	SLDMEDVFEK	0.935	35.3	57.7	23.6	26.9	0	1	0	0	2	1228.54	1266	162217
MSB-6681 CSULB Livingston 051218	MSB32201InSolBand_05 (F140147)	TRINITY_DN153208_c0_g1_i1 len=1493	253413	CSULB-Mantle_051118.fasta	121368	1	18	30	31	0.0126	SPNTWTSQDLQR	0.994	64.7	59.9	32	49.4	0	2	1	0	2	1432.68	1184	1826220
MSB-6681 CSULB Livingston 051218	MSB32201InSolBand_05 (F140147)	TRINITY_DN153208_c0_g1_i1 len=1493	253413	CSULB-Mantle_051118.fasta	121368	1	18	30	31	0.0126	VVKPGPK	0.9	30.2	48.1	34.4	10.7	0	1	0	0	2	724.472	643	156952
MSB-6681 CSULB Livingston 051218	MSB32201InSolBand_05 (F140147)	TRINITY_DN159885_c3_g1_i1 len=1224	823388233982340	CSULB-Mantle_051118.fasta	103053	1	2	2	2	0.0008	LSGGSNTGLLLLAK	0.988	112	54.7	44.8	86.4	0	1	0	0	2	1343.79	1374	316481
MSB-6681 CSULB Livingston 051218	MSB32201InSolBand_05 (F140147)	TRINITY_DN159885_c3_g1_i1 len=1224	823388233982340	CSULB-Mantle_051118.fasta	103053	1	2	2	2	0.0008	SGYFQDPQTLVGR	0.964	50.9	60.2	36.1	31	0	1	0	0	2	1467.72	1333	499113
MSB-6681 CSULB Livingston 051218	MSB32201InSolBand_05 (F140147)	TRINITY_DN157672_c1_g5_i2 len=407	100854100855	CSULB-Mantle_051118.fasta	34239.1	0.996	2	2	2	0.0008	GLATQVDDINDK	0.969	68.2	60.2	38	47	0	1	0	0	2	1288.64	1162	430370
MSB-6681 CSULB Livingston 051218	MSB32201InSolBand_05 (F140147)	TRINITY_DN157672_c1_g5_i2 len=407	100854100855	CSULB-Mantle_051118.fasta	34239.1	0.996	2	2	2	0.0008	GLTTQVDDVDDK	0.965	57.6	59.8	34.8	39	0	1	0	0	2	1305.62	1102	82853
MSB-6681 CSULB Livingston 051218	MSB32201InSolBand_05 (F140147)	TRINITY_DN157672_c1_g5_i2 len=407	100854100855	CSULB-Mantle_051118.fasta	34239.1	0.996	2	2	2	0.0008	ISDDIPK	0.9	44	57.4	44.3	0	0	1	0	0	2	787.42	1002	313783
MSB-6681 CSULB Livingston 051218	MSB32201InSolBand_05 (F140147)	TRINITY_DN157672_c1_g5_i1 len=781	100853	CSULB-Mantle_051118.fasta	66419.1	1	3	4	4	0.0016	DGCTVVIHLSDR	0.985	56.4	60.1	32.9	40	0	1	1	0	2	1371.67	1244.5	1444170
MSB-6681 CSULB Livingston 051218	MSB32201InSolBand_05 (F140147)	TRINITY_DN157672_c1_g5_i1 len=781	100853	CSULB-Mantle_051118.fasta	66419.1	1	3	4	4	0.0016	GLATQVDDINDK	0.969	68.2	60.2	38	47	0	1	0	0	2	1288.64	1162	430370
MSB-6681 CSULB Livingston 051218	MSB32201InSolBand_05 (F140147)	TRINITY_DN157672_c1_g5_i1 len=781	100853	CSULB-Mantle_051118.fasta	66419.1	1	3	4	4	0.0016	SISTLTNEEAR	0.968	58.8	60.1	45.1	29.8	0	1	0	0	2	1220.61	1091	2205770
MSB-6681 CSULB Livingston 051218	MSB32201InSolBand_05 (F140147)	TRINITY_DN127870_c0_g1_i1 len=449	289375	CSULB-Mantle_051118.fasta	39636.8	0.995	2	3	3	0.0012	NDIMIIK	0.9	60.4	59	58.3	0	0	2	0	0	2	846.476	1262	5733310
MSB-6681 CSULB Livingston 051218	MSB32201InSolBand_05 (F140147)	TRINITY_DN127870_c0_g1_i1 len=449	289375	CSULB-Mantle_051118.fasta	39636.8	0.995	2	3	3	0.0012	NNDIMIIK	0.955	41.9	60	43.8	0	0	1	0	0	2	961.503	1331	101999
MSB-6681 CSULB Livingston 051218	MSB32201InSolBand_05 (F140147)	TRINITY_DN162679_c0_g1_i1 len=4736	239624	CSULB-Mantle_051118.fasta	391494	1	7	7	7	0.0028	FDTSSGYYYK	0.972	72.2	57.3	52.6	36.1	0	1	0	0	2	1230.53	1197	123558
MSB-6681 CSULB Livingston 051218	MSB32201InSolBand_05 (F140147)	TRINITY_DN162679_c0_g1_i1 len=4736	239624	CSULB-Mantle_051118.fasta	391494	1	7	7	7	0.0028	GLSVIDDTVK	0.941	41.3	58.7	47.8	8.6	0	1	0	0	2	1046.57	1284	997836
MSB-6681 CSULB Livingston 051218	MSB32201InSolBand_05 (F140147)	TRINITY_DN162679_c0_g1_i1 len=4736	239624	CSULB-Mantle_051118.fasta	391494	1	7	7	7	0.0028	KLTPGQPIK	0.937	33.8	50.6	35.8	13.1	0	1	0	0	2	981.609	904	34367
MSB-6681 CSULB Livingston 051218	MSB32201InSolBand_05 (F140147)	TRINITY_DN162679_c0_g1_i1 len=4736	239624	CSULB-Mantle_051118.fasta	391494	1	7	7	7	0.0028	LNNYYVR	0.9	57.6	58.1	57.2	16.3	0	1	0	0	2	941.484	1080	68457
MSB-6681 CSULB Livingston 051218	MSB32201InSolBand_05 (F140147)	TRINITY_DN162679_c0_g1_i1 len=4736	239624	CSULB-Mantle_051118.fasta	391494	1	7	7	7	0.0028	LTAFGYNPEK	0.972	59.9	59.7	45.5	30.6	0	1	0	0	2	1139.57	1281	356471
MSB-6681 CSULB Livingston 051218	MSB32201InSolBand_05 (F140147)	TRINITY_DN162679_c0_g1_i1 len=4736	239624	CSULB-Mantle_051118.fasta	391494	1	7	7	7	0.0028	MEIVDYDGLR	0.883	35.3	59.6	28.1	22.3	0	1	0	0	2	1226.57	1287	213816
MSB-6681 CSULB Livingston 051218	MSB32201InSolBand_05 (F140147)	TRINITY_DN162679_c0_g1_i1 len=4736	239624	CSULB-Mantle_051118.fasta	391494	1	7	7	7	0.0028	VTASVSLQK	0.957	48.6	56.8	51.8	12.3	0	1	0	0	2	932.541	1004	456972
MSB-6681 CSULB Livingston 051218	MSB32201InSolBand_05 (F140147)	TRINITY_DN166655_c1_g2_i1 len=1015	169324	CSULB-Mantle_051118.fasta	83999.6	0.998	2	2	2	0.0008	SDGEVVADSVSFK	0.955	50.2	59.8	46.9	19.2	0	1	0	0	2	1339.64	1274	201621
MSB-6681 CSULB Livingston 051218	MSB32201InSolBand_05 (F140147)	TRINITY_DN166655_c1_g2_i1 len=1015	169324	CSULB-Mantle_051118.fasta	83999.6	0.998	2	2	2	0.0008	VDLSSDDQVSVR	0.965	61.1	60.3	39.3	38.2	0	1	0	0	2	1319.64	1157	116227
MSB-6681 CSULB Livingston 051218	MSB32201InSolBand_06 (F140148)	TRINITY_DN166715_c6_g4_i1 len=1724	300354300355	CSULB-Mantle_051118.fasta	143953	1	2	5	6	0.0034	GFWDCDSGTAIAR	0.976	86.6	57.9	39.6	65.1	0	2	0	0	2	1455.63	1340	1093200
MSB-6681 CSULB Livingston 051218	MSB32201InSolBand_06 (F140148)	TRINITY_DN166715_c6_g4_i1 len=1724	300354300355	CSULB-Mantle_051118.fasta	143953	1	2	5	6	0.0034	MGVDGVPVVAAVK	0.997	55.7	58.4	24.9	47.4	0	2	2	0	2	1257.69	1308	3409030
MSB-6681 CSULB Livingston 051218	MSB32201InSolBand_06 (F140148)	TRINITY_DN159885_c3_g1_i1 len=1224	823388233982340	CSULB-Mantle_051118.fasta	103053	0.999	2	2	2	0.0011	LSGGSNTGLLLLAK	0.98	98.6	55	44.3	73.5	0	1	0	0	2	1343.79	1374	166180
MSB-6681 CSULB Livingston 051218	MSB32201InSolBand_06 (F140148)	TRINITY_DN159885_c3_g1_i1 len=1224	823388233982340	CSULB-Mantle_051118.fasta	103053	0.999	2	2	2	0.0011	SGYFQDPQTLVGR	0.942	45.7	60.3	34.7	26.7	0	1	0	0	2	1467.72	1333	272341
MSB-6681 CSULB Livingston 051218	MSB32201InSolBand_06 (F140148)	TRINITY_DN151382_c3_g1_i1 len=1507	126061	CSULB-Mantle_051118.fasta	125787	1	2	2	2	0.0011	LFQIIMAR	0.953	46.1	56.1	45.2	15.9	0	1	0	0	2	1007.57	1348	573968
MSB-6681 CSULB Livingston 051218	MSB32201InSolBand_06 (F140148)	TRINITY_DN151382_c3_g1_i1 len=1507	126061	CSULB-Mantle_051118.fasta	125787	1	2	2	2	0.0011	TDLCCSNDVWPK	0.915	37.1	56.7	35.4	17	0	1	0	0	2	1494.64	1287	72809
MSB-6681 CSULB Livingston 051218	MSB32201InSolBand_06 (F140148)	TRINITY_DN153208_c0_g1_i1 len=1493	253413	CSULB-Mantle_051118.fasta	121368	1	7	10	10	0.0056	EAMHELR	0.9	37.7	57.2	42.2	10.6	0	2	0	0	2	901.42	766	242218
MSB-6681 CSULB Livingston 051218	MSB32201InSolBand_06 (F140148)	TRINITY_DN153208_c0_g1_i1 len=1493	253413	CSULB-Mantle_051118.fasta	121368	1	7	10	10	0.0056	GANPGLQLAFR	0.97	76.2	58.3	65.7	27.7	0	1	0	0	2	1143.63	1342	3743800
MSB-6681 CSULB Livingston 051218	MSB32201InSolBand_06 (F140148)	TRINITY_DN153208_c0_g1_i1 len=1493	253413	CSULB-Mantle_051118.fasta	121368	1	7	10	10	0.0056	LSESSMGCMK	0.952	47.1	54.4	44.1	18.6	0	1	0	0	2	1145.46	884	125362
MSB-6681 CSULB Livingston 051218	MSB32201InSolBand_06 (F140148)	TRINITY_DN153208_c0_g1_i1 len=1493	253413	CSULB-Mantle_051118.fasta	121368	1	7	10	10	0.0056	MKQAQPSGPLQIGR	0.976	27.1	59.5	29.1	12.7	0	0	1	0	2	1526.81	1091	53588
MSB-6681 CSULB Livingston 051218	MSB32201InSolBand_06 (F140148)	TRINITY_DN153208_c0_g1_i1 len=1493	253413	CSULB-Mantle_051118.fasta	121368	1	7	10	10	0.0056	QAQPSGPLQIGR	0.959	58.8	59.9	34.6	40.7	0	2	0	0	2	1234.65	1271.5	295944
MSB-6681 CSULB Livingston 051218	MSB32201InSolBand_06 (F140148)	TRINITY_DN153208_c0_g1_i1 len=1493	253413	CSULB-Mantle_051118.fasta	121368	1	7	10	10	0.0056	QGLGQLDSSAITMMGR	0.997	53.6	60	28.4	41.4	0	1	1	0	2	1696.8	1280	475105
MSB-6681 CSULB Livingston 051218	MSB32201InSolBand_06 (F140148)	TRINITY_DN153208_c0_g1_i1 len=1493	253413	CSULB-Mantle_051118.fasta	121368	1	7	10	10	0.0056	QKSPNTWTSQDLQR	0.988	32.7	60.7	38.2	9.28	0	0	1	0	2	1688.84	1085	126758
MSB-6681 CSULB Livingston 051218	MSB32201InSolBand_06 (F140148)	TRINITY_DN153208_c0_g1_i1 len=1493	253413	CSULB-Mantle_051118.fasta	121368	1	7	10	10	0.0056	RGANPGLQLAFR	0.997	52.9	57.2	44.2	24.5	0	0	1	0	2	1299.73	1291	873945
MSB-6681 CSULB Livingston 051218	MSB32201InSolBand_06 (F140148)	TRINITY_DN153208_c0_g1_i1 len=1493	253413	CSULB-Mantle_051118.fasta	121368	1	7	10	10	0.0056	SPNTWTSQDLQR	0.967	71.2	59.9	36.4	52	0	2	0	0	2	1432.68	1201.5	528531
MSB-6681 CSULB Livingston 051218	MSB32201InSolBand_06 (F140148)	TRINITY_DN157672_c1_g5_i1 len=781	100853	CSULB-Mantle_051118.fasta	66419.1	1	2	3	3	0.0017	DGCTVVIHLSDR	0.987	49.5	59.8	31.5	34.1	0	1	1	0	2	1371.67	1246.5	675847
MSB-6681 CSULB Livingston 051218	MSB32201InSolBand_06 (F140148)	TRINITY_DN157672_c1_g5_i1 len=781	100853	CSULB-Mantle_051118.fasta	66419.1	1	2	3	3	0.0017	SISTLTNEEAR	0.953	53.9	60.1	50.6	19	0	1	0	0	2	1220.61	1094	1338980
MSB-6681 CSULB Livingston 051218	MSB32201InSolBand_06 (F140148)	TRINITY_DN39615_c0_g1_i1 len=211	6190861909	CSULB-Mantle_051118.fasta	17446.6	1	2	2	2	0.0011	RVLNLQTLKT	0.996	25.1	55.6	34.9	4.25	0	0	1	0	2	1187.7	1276	174188
MSB-6681 CSULB Livingston 051218	MSB32201InSolBand_06 (F140148)	TRINITY_DN39615_c0_g1_i1 len=211	6190861909	CSULB-Mantle_051118.fasta	17446.6	1	2	2	2	0.0011	VLNLQTLKT	0.923	37.2	56.9	48.4	3.26	0	1	0	0	2	1031.6	1307	2769780
MSB-6681 CSULB Livingston 051218	MSB32201InSolBand_06 (F140148)	TRINITY_DN166970_c1_g5_i2 len=3919	87323	CSULB-Mantle_051118.fasta	324229	1	25	33	36	0.0202	ALNAANNQGVGK	0.964	65.3	59.6	37.1	3	0	3	0	0	2	1158.58	854	537448
MSB-6681 CSULB Livingston 051218	MSB32201InSolBand_06 (F140148)	TRINITY_DN166970_c1_g5_i2 len=3919	87323	CSULB-Mantle_051118.fasta	324229	1	25	33	36	0.0202	AQATAVLAR	0.947	45.7	56.3	37.9	23.2	0	2	0	0	2	900.526	1018.5	441038
MSB-6681 CSULB Livingston 051218	MSB32201InSolBand_06 (F140148)	TRINITY_DN166970_c1_g5_i2 len=3919	87323	CSULB-Mantle_051118.fasta	324229	1	25	33	36	0.0202	ASQASALVSK	0.969	73.2	58.5	39.7	50.5	0	2	0	0	2	961.531	916	814610
MSB-6681 CSULB Livingston 051218	MSB32201InSolBand_06 (F140148)	TRINITY_DN166970_c1_g5_i2 len=3919	87323	CSULB-Mantle_051118.fasta	324229	1	25	33	36	0.0202	EILEDMFDDDNEVR	0.997	108	56	52.3	75.5	0	1	1	0	2	1755.74	1312.5	364735
MSB-6681 CSULB Livingston 051218	MSB32201InSolBand_06 (F140148)	TRINITY_DN166970_c1_g5_i2 len=3919	87323	CSULB-Mantle_051118.fasta	324229	1	25	33	36	0.0202	ELPDWECDGR	0.906	33.1	55.5	33.4	1.8	0	1	0	0	2	1276.53	1284	145657
MSB-6681 CSULB Livingston 051218	MSB32201InSolBand_06 (F140148)	TRINITY_DN166970_c1_g5_i2 len=3919	87323	CSULB-Mantle_051118.fasta	324229	1	25	33	36	0.0202	FGLSDAQK	0.948	49.2	59	59.8	4.41	0	1	0	0	2	865.442	1103	350852
MSB-6681 CSULB Livingston 051218	MSB32201InSolBand_06 (F140148)	TRINITY_DN166970_c1_g5_i2 len=3919	87323	CSULB-Mantle_051118.fasta	324229	1	25	33	36	0.0202	FGLSDAQKR	0.962	57.2	59.3	58.9	13.7	0	1	0	0	2	1021.54	1017	281372
MSB-6681 CSULB Livingston 051218	MSB32201InSolBand_06 (F140148)	TRINITY_DN166970_c1_g5_i2 len=3919	87323	CSULB-Mantle_051118.fasta	324229	1	25	33	36	0.0202	FPALNQFSR	0.958	54.1	59.6	45.3	24.3	0	2	0	0	2	1079.56	1328.5	633717
MSB-6681 CSULB Livingston 051218	MSB32201InSolBand_06 (F140148)	TRINITY_DN166970_c1_g5_i2 len=3919	87323	CSULB-Mantle_051118.fasta	324229	1	25	33	36	0.0202	GVFLAYLPPSK	0.923	40.7	57.1	44.8	10.6	0	1	0	0	2	1191.68	1382	240528
MSB-6681 CSULB Livingston 051218	MSB32201InSolBand_06 (F140148)	TRINITY_DN166970_c1_g5_i2 len=3919	87323	CSULB-Mantle_051118.fasta	324229	1	25	33	36	0.0202	IKELPDWECDGR	0.967	65.7	59.7	39.9	42.6	0	1	0	0	2	1517.71	1256	566690
MSB-6681 CSULB Livingston 051218	MSB32201InSolBand_06 (F140148)	TRINITY_DN166970_c1_g5_i2 len=3919	87323	CSULB-Mantle_051118.fasta	324229	1	25	33	36	0.0202	IRNMSPQALIK	0.995	26.9	58	24.8	16.8	0	0	1	0	2	1286.73	1062	288857
MSB-6681 CSULB Livingston 051218	MSB32201InSolBand_06 (F140148)	TRINITY_DN166970_c1_g5_i2 len=3919	87323	CSULB-Mantle_051118.fasta	324229	1	25	33	36	0.0202	KMILAALISR	0.997	49.3	52	45.2	19.7	0	1	1	0	2	1131.69	1323	608857
MSB-6681 CSULB Livingston 051218	MSB32201InSolBand_06 (F140148)	TRINITY_DN166970_c1_g5_i2 len=3919	87323	CSULB-Mantle_051118.fasta	324229	1	25	33	36	0.0202	LCDNELASSMSVIEK	0.964	25.3	59.4	22.4	17.5	0	0	1	0	2	1711.79	1257	58153
MSB-6681 CSULB Livingston 051218	MSB32201InSolBand_06 (F140148)	TRINITY_DN166970_c1_g5_i2 len=3919	87323	CSULB-Mantle_051118.fasta	324229	1	25	33	36	0.0202	LEFDDGGK	0.954	52.2	58	53.4	14.1	0	2	0	0	2	880.405	1068	884421
MSB-6681 CSULB Livingston 051218	MSB32201InSolBand_06 (F140148)	TRINITY_DN166970_c1_g5_i2 len=3919	87323	CSULB-Mantle_051118.fasta	324229	1	25	33	36	0.0202	LQSVMPGMQLSQIR	0.997	31.7	60.4	27.4	19.3	0	0	1	0	2	1619.82	1254	195365
MSB-6681 CSULB Livingston 051218	MSB32201InSolBand_06 (F140148)	TRINITY_DN166970_c1_g5_i2 len=3919	87323	CSULB-Mantle_051118.fasta	324229	1	25	33	36	0.0202	MILAALISR	0.962	51.3	53.8	43.5	23.5	0	2	0	0	2	987.602	1395	4363440
MSB-6681 CSULB Livingston 051218	MSB32201InSolBand_06 (F140148)	TRINITY_DN166970_c1_g5_i2 len=3919	87323	CSULB-Mantle_051118.fasta	324229	1	25	33	36	0.0202	MKQAQPSGPLQIGR	0.976	27.1	59.5	29.1	12.7	0	0	1	0	2	1526.81	1091	53588
MSB-6681 CSULB Livingston 051218	MSB32201InSolBand_06 (F140148)	TRINITY_DN166970_c1_g5_i2 len=3919	87323	CSULB-Mantle_051118.fasta	324229	1	25	33	36	0.0202	MSQSSKFPALNQFSR	0.996	30.5	60.4	30.6	14.5	0	0	1	0	2	1743.85	1289	38923
MSB-6681 CSULB Livingston 051218	MSB32201InSolBand_06 (F140148)	TRINITY_DN166970_c1_g5_i2 len=3919	87323	CSULB-Mantle_051118.fasta	324229	1	25	33	36	0.0202	NMSPQALIK	0.957	52.4	59.2	31.8	37	0	1	0	0	2	1017.54	1103	2155180
MSB-6681 CSULB Livingston 051218	MSB32201InSolBand_06 (F140148)	TRINITY_DN166970_c1_g5_i2 len=3919	87323	CSULB-Mantle_051118.fasta	324229	1	25	33	36	0.0202	QAFVSLLAK	0.97	64.8	55.4	45.2	36.1	0	2	0	0	2	976.583	1418.5	707257
MSB-6681 CSULB Livingston 051218	MSB32201InSolBand_06 (F140148)	TRINITY_DN166970_c1_g5_i2 len=3919	87323	CSULB-Mantle_051118.fasta	324229	1	25	33	36	0.0202	QAQPSGPLQIGR	0.959	58.8	59.9	34.6	40.7	0	2	0	0	2	1234.65	1271.5	295944
MSB-6681 CSULB Livingston 051218	MSB32201InSolBand_06 (F140148)	TRINITY_DN166970_c1_g5_i2 len=3919	87323	CSULB-Mantle_051118.fasta	324229	1	25	33	36	0.0202	QLGHFALGLTANR	0.997	59	58	40.2	35.3	0	0	1	0	2	1397.76	1315	731636
MSB-6681 CSULB Livingston 051218	MSB32201InSolBand_06 (F140148)	TRINITY_DN166970_c1_g5_i2 len=3919	87323	CSULB-Mantle_051118.fasta	324229	1	25	33	36	0.0202	SMPALGTLPFNR	0.931	42.3	60.1	41.2	16.5	0	1	0	0	2	1319.68	1339	609940
MSB-6681 CSULB Livingston 051218	MSB32201InSolBand_06 (F140148)	TRINITY_DN166970_c1_g5_i2 len=3919	87323	CSULB-Mantle_051118.fasta	324229	1	25	33	36	0.0202	SSLAELR	0.876	34.4	58.7	47.2	0	0	1	0	0	2	775.431	1110	953770
MSB-6681 CSULB Livingston 051218	MSB32201InSolBand_06 (F140148)	TRINITY_DN166970_c1_g5_i2 len=3919	87323	CSULB-Mantle_051118.fasta	324229	1	25	33	36	0.0202	TDDMDTQPEIK	0.908	39.7	57.9	40.6	14.6	0	1	0	0	2	1292.57	1053	300931
MSB-6681 CSULB Livingston 051218	MSB32201InSolBand_06 (F140148)	TRINITY_DN164371_c0_g1_i4 len=2026	68799	CSULB-Mantle_051118.fasta	168471	1	3	3	3	0.0017	IVEIAPGK	0.951	43.2	51	43.6	15	0	1	0	0	2	826.503	1057	451057
MSB-6681 CSULB Livingston 051218	MSB32201InSolBand_06 (F140148)	TRINITY_DN164371_c0_g1_i4 len=2026	68799	CSULB-Mantle_051118.fasta	168471	1	3	3	3	0.0017	LTSQQLR	0.881	33.7	57.5	42.3	0	0	1	0	0	2	845.484	891	958409
MSB-6681 CSULB Livingston 051218	MSB32201InSolBand_06 (F140148)	TRINITY_DN164371_c0_g1_i4 len=2026	68799	CSULB-Mantle_051118.fasta	168471	1	3	3	3	0.0017	SLLICEATK	0.886	36.7	58.9	46	5.55	0	1	0	0	2	1034.56	1283	590452
MSB-6681 CSULB Livingston 051218	MSB32201InSolBand_07 (F140149)	TRINITY_DN166715_c6_g4_i1 len=1724	300354300355	CSULB-Mantle_051118.fasta	143953	1	4	5	5	0.0021	GFWDCDSGTAIAR	0.994	98.4	57.9	44.7	72.5	0	1	0	0	2	1455.63	1341	1439370
MSB-6681 CSULB Livingston 051218	MSB32201InSolBand_07 (F140149)	TRINITY_DN166715_c6_g4_i1 len=1724	300354300355	CSULB-Mantle_051118.fasta	143953	1	4	5	5	0.0021	HGVGYNPHPTDCTLFVQCR	0.997	47.5	59.2	23.9	39.5	0	0	1	0	2	2258.02	1242	525424
MSB-6681 CSULB Livingston 051218	MSB32201InSolBand_07 (F140149)	TRINITY_DN166715_c6_g4_i1 len=1724	300354300355	CSULB-Mantle_051118.fasta	143953	1	4	5	5	0.0021	MGVDGVPVVAAVK	0.987	65.5	58.4	38.1	44.4	0	2	0	0	2	1257.69	1307.5	4272820
MSB-6681 CSULB Livingston 051218	MSB32201InSolBand_07 (F140149)	TRINITY_DN166715_c6_g4_i1 len=1724	300354300355	CSULB-Mantle_051118.fasta	143953	1	4	5	5	0.0021	VQCVDDICR	0.94	40.5	58.4	45.4	10.3	0	1	0	0	2	1164.51	1039	149443
MSB-6681 CSULB Livingston 051218	MSB32201InSolBand_07 (F140149)	TRINITY_DN158789_c1_g2_i1 len=1617	2.02986e+17	CSULB-Mantle_051118.fasta	134940	1	2	2	2	0.0008	ASMGISPLAMGGNNK	0.937	37.7	59.8	34.4	18.2	0	1	0	0	2	1479.69	1073	412829
MSB-6681 CSULB Livingston 051218	MSB32201InSolBand_07 (F140149)	TRINITY_DN158789_c1_g2_i1 len=1617	2.02986e+17	CSULB-Mantle_051118.fasta	134940	1	2	2	2	0.0008	SAVSQSGVSDHLSDVMR	0.992	39.2	59.9	27.6	26.9	0	0	1	0	2	1790.83	1089	255116
MSB-6681 CSULB Livingston 051218	MSB32201InSolBand_07 (F140149)	TRINITY_DN151382_c3_g1_i1 len=1507	126061	CSULB-Mantle_051118.fasta	125787	1	5	7	7	0.0029	KNTMALLQR	0.983	44.2	58.2	37.5	22.1	0	1	1	0	2	1090.6	926.5	142313
MSB-6681 CSULB Livingston 051218	MSB32201InSolBand_07 (F140149)	TRINITY_DN151382_c3_g1_i1 len=1507	126061	CSULB-Mantle_051118.fasta	125787	1	5	7	7	0.0029	LFQIIMAR	0.97	41.1	56.1	45.3	10.5	0	1	0	0	2	1007.57	1349	2191100
MSB-6681 CSULB Livingston 051218	MSB32201InSolBand_07 (F140149)	TRINITY_DN151382_c3_g1_i1 len=1507	126061	CSULB-Mantle_051118.fasta	125787	1	5	7	7	0.0029	NTMALLQR	0.978	49.9	59.5	45.2	20.4	0	2	0	0	2	946.514	1177	429565
MSB-6681 CSULB Livingston 051218	MSB32201InSolBand_07 (F140149)	TRINITY_DN151382_c3_g1_i1 len=1507	126061	CSULB-Mantle_051118.fasta	125787	1	5	7	7	0.0029	TDLCCSNDVWPK	0.969	42.1	56.7	29.4	28.2	0	1	0	0	2	1494.64	1288	97931
MSB-6681 CSULB Livingston 051218	MSB32201InSolBand_07 (F140149)	TRINITY_DN151382_c3_g1_i1 len=1507	126061	CSULB-Mantle_051118.fasta	125787	1	5	7	7	0.0029	TFIDETSAICCDGEMR	0.987	57.9	53.6	28.3	46.2	0	1	0	0	2	1920.78	1298	94029
MSB-6681 CSULB Livingston 051218	MSB32201InSolBand_07 (F140149)	TRINITY_DN166617_c1_g6_i2 len=1814	169471169472	CSULB-Mantle_051118.fasta	147679	1	6	6	6	0.0025	DLADTGVLFLAK	0.931	57.2	57.6	44.6	29.2	0	1	0	0	2	1262.7	1441	503049
MSB-6681 CSULB Livingston 051218	MSB32201InSolBand_07 (F140149)	TRINITY_DN166617_c1_g6_i2 len=1814	169471169472	CSULB-Mantle_051118.fasta	147679	1	6	6	6	0.0025	ETFDVDAAR	0.939	45.8	59.5	49	12.1	0	1	0	0	2	1023.47	1143	208730
MSB-6681 CSULB Livingston 051218	MSB32201InSolBand_07 (F140149)	TRINITY_DN166617_c1_g6_i2 len=1814	169471169472	CSULB-Mantle_051118.fasta	147679	1	6	6	6	0.0025	FTALVQQLR	0.971	41.7	56.1	48.7	7.95	0	1	0	0	2	1075.63	1323	1510710
MSB-6681 CSULB Livingston 051218	MSB32201InSolBand_07 (F140149)	TRINITY_DN166617_c1_g6_i2 len=1814	169471169472	CSULB-Mantle_051118.fasta	147679	1	6	6	6	0.0025	LLSSELVQER	0.988	67.6	58.5	64.2	19.8	0	1	0	0	2	1173.65	1272	748566
MSB-6681 CSULB Livingston 051218	MSB32201InSolBand_07 (F140149)	TRINITY_DN166617_c1_g6_i2 len=1814	169471169472	CSULB-Mantle_051118.fasta	147679	1	6	6	6	0.0025	QAFADQAVQYLHK	0.956	26.9	60.3	32.9	8.76	0	0	1	0	2	1518.77	1295	215852
MSB-6681 CSULB Livingston 051218	MSB32201InSolBand_07 (F140149)	TRINITY_DN166617_c1_g6_i2 len=1814	169471169472	CSULB-Mantle_051118.fasta	147679	1	6	6	6	0.0025	TGQTPLLLTAAVAAGK	0.974	62.6	55	38.4	41.1	0	1	0	0	2	1511.88	1394	349763
MSB-6681 CSULB Livingston 051218	MSB32201InSolBand_07 (F140149)	TRINITY_DN158040_c3_g3_i4 len=1939	224843224845	CSULB-Mantle_051118.fasta	163244	1	3	4	4	0.0017	DMGQVLIDYQK	0.941	47.5	60	48.6	14.8	0	2	0	0	2	1325.64	1299.5	271866
MSB-6681 CSULB Livingston 051218	MSB32201InSolBand_07 (F140149)	TRINITY_DN158040_c3_g3_i4 len=1939	224843224845	CSULB-Mantle_051118.fasta	163244	1	3	4	4	0.0017	FGITDVTTVLSR	0.991	77	58	45.5	48.6	0	1	0	0	2	1308.72	1426	246568
MSB-6681 CSULB Livingston 051218	MSB32201InSolBand_07 (F140149)	TRINITY_DN158040_c3_g3_i4 len=1939	224843224845	CSULB-Mantle_051118.fasta	163244	1	3	4	4	0.0017	QQQQLQQR	0.977	48.4	58.6	50.4	0	0	1	0	0	2	1056.55	718	84839
MSB-6681 CSULB Livingston 051218	MSB32201InSolBand_07 (F140149)	TRINITY_DN163877_c0_g3_i1 len=1719	117188	CSULB-Mantle_051118.fasta	140346	1	8	10	10	0.0042	DGYIDFVPASHK	0.995	60.8	60.4	40	37.3	0	1	1	0	2	1348.65	1302.5	3358320
MSB-6681 CSULB Livingston 051218	MSB32201InSolBand_07 (F140149)	TRINITY_DN163877_c0_g3_i1 len=1719	117188	CSULB-Mantle_051118.fasta	140346	1	8	10	10	0.0042	LKQDIETQK	0.898	60.3	58.7	60.8	15.3	0	1	0	0	2	1102.61	782	340041
MSB-6681 CSULB Livingston 051218	MSB32201InSolBand_07 (F140149)	TRINITY_DN163877_c0_g3_i1 len=1719	117188	CSULB-Mantle_051118.fasta	140346	1	8	10	10	0.0042	LKQDIETQKR	0.997	55.6	57.8	63.1	8.34	0	0	2	0	2	1258.71	770	1972120
MSB-6681 CSULB Livingston 051218	MSB32201InSolBand_07 (F140149)	TRINITY_DN163877_c0_g3_i1 len=1719	117188	CSULB-Mantle_051118.fasta	140346	1	8	10	10	0.0042	QDIETQKR	0.981	30.4	59.8	42.5	0	0	0	1	0	2	1017.53	686	72870
MSB-6681 CSULB Livingston 051218	MSB32201InSolBand_07 (F140149)	TRINITY_DN163877_c0_g3_i1 len=1719	117188	CSULB-Mantle_051118.fasta	140346	1	8	10	10	0.0042	QMLPYTCQEVNK	0.939	36.7	59.8	34.6	16.7	0	1	0	0	2	1510.7	1240	309746
MSB-6681 CSULB Livingston 051218	MSB32201InSolBand_07 (F140149)	TRINITY_DN163877_c0_g3_i1 len=1719	117188	CSULB-Mantle_051118.fasta	140346	1	8	10	10	0.0042	QPTAQATPVGSGSLLDAASGR	0.997	80.1	60.6	35.1	62.8	0	0	1	0	2	1984.01	1313	166281
MSB-6681 CSULB Livingston 051218	MSB32201InSolBand_07 (F140149)	TRINITY_DN163877_c0_g3_i1 len=1719	117188	CSULB-Mantle_051118.fasta	140346	1	8	10	10	0.0042	SPPPQQPPPPPR	0.917	27.8	59.7	38.9	3.59	0	0	1	0	2	1295.67	924	264869
MSB-6681 CSULB Livingston 051218	MSB32201InSolBand_07 (F140149)	TRINITY_DN163877_c0_g3_i1 len=1719	117188	CSULB-Mantle_051118.fasta	140346	1	8	10	10	0.0042	VPGGMGVNAR	0.943	39	59.2	45.6	8.44	0	1	0	0	2	973.489	815	390801
MSB-6681 CSULB Livingston 051218	MSB32201InSolBand_07 (F140149)	TRINITY_DN153208_c0_g1_i1 len=1493	253413	CSULB-Mantle_051118.fasta	121368	1	10	13	13	0.0054	AFFDDDDEEVLCR	0.996	111	55	40.2	90.4	0	1	0	0	2	1630.67	1362	803610
MSB-6681 CSULB Livingston 051218	MSB32201InSolBand_07 (F140149)	TRINITY_DN153208_c0_g1_i1 len=1493	253413	CSULB-Mantle_051118.fasta	121368	1	10	13	13	0.0054	EAMHELR	0.9	38.2	58.9	39	14.3	0	2	0	0	2	901.42	769.5	305693
MSB-6681 CSULB Livingston 051218	MSB32201InSolBand_07 (F140149)	TRINITY_DN153208_c0_g1_i1 len=1493	253413	CSULB-Mantle_051118.fasta	121368	1	10	13	13	0.0054	EDIREQAR	0.89	23.1	59	29	0.61	0	0	1	0	2	1016.51	755	360657
MSB-6681 CSULB Livingston 051218	MSB32201InSolBand_07 (F140149)	TRINITY_DN153208_c0_g1_i1 len=1493	253413	CSULB-Mantle_051118.fasta	121368	1	10	13	13	0.0054	GANPGLQLAFR	0.987	65.4	58.3	65.1	16.9	0	1	0	0	2	1143.63	1341	1473470
MSB-6681 CSULB Livingston 051218	MSB32201InSolBand_07 (F140149)	TRINITY_DN153208_c0_g1_i1 len=1493	253413	CSULB-Mantle_051118.fasta	121368	1	10	13	13	0.0054	GTAFSADEFGEK	0.975	47.1	58.1	39.6	23.2	0	1	0	0	2	1258.56	1272	2415060
MSB-6681 CSULB Livingston 051218	MSB32201InSolBand_07 (F140149)	TRINITY_DN153208_c0_g1_i1 len=1493	253413	CSULB-Mantle_051118.fasta	121368	1	10	13	13	0.0054	LSESSMGCMK	0.974	52.1	54.9	42.4	25.7	0	1	0	0	2	1145.46	885	136495
MSB-6681 CSULB Livingston 051218	MSB32201InSolBand_07 (F140149)	TRINITY_DN153208_c0_g1_i1 len=1493	253413	CSULB-Mantle_051118.fasta	121368	1	10	13	13	0.0054	MKQAQPSGPLQIGR	0.99	42.4	59.5	35.4	22.6	0	0	1	0	2	1526.81	1091	110894
MSB-6681 CSULB Livingston 051218	MSB32201InSolBand_07 (F140149)	TRINITY_DN153208_c0_g1_i1 len=1493	253413	CSULB-Mantle_051118.fasta	121368	1	10	13	13	0.0054	QAQPSGPLQIGR	0.955	39.8	59.3	41.5	13.8	0	3	0	0	2	1234.65	1314	455681
MSB-6681 CSULB Livingston 051218	MSB32201InSolBand_07 (F140149)	TRINITY_DN153208_c0_g1_i1 len=1493	253413	CSULB-Mantle_051118.fasta	121368	1	10	13	13	0.0054	QGLGQLDSSAITMMGR	0.997	80.3	60	31.5	66.5	0	2	1	0	2	1696.8	1282	3126930
MSB-6681 CSULB Livingston 051218	MSB32201InSolBand_07 (F140149)	TRINITY_DN153208_c0_g1_i1 len=1493	253413	CSULB-Mantle_051118.fasta	121368	1	10	13	13	0.0054	QKSPNTWTSQDLQR	0.971	30.7	60.6	36	9.36	0	0	1	0	2	1688.84	1088	192003
MSB-6681 CSULB Livingston 051218	MSB32201InSolBand_07 (F140149)	TRINITY_DN153208_c0_g1_i1 len=1493	253413	CSULB-Mantle_051118.fasta	121368	1	10	13	13	0.0054	RGANPGLQLAFR	0.997	49.8	57.2	39.2	26.3	0	0	1	0	2	1299.73	1292	989430
MSB-6681 CSULB Livingston 051218	MSB32201InSolBand_07 (F140149)	TRINITY_DN153208_c0_g1_i1 len=1493	253413	CSULB-Mantle_051118.fasta	121368	1	10	13	13	0.0054	SPNTWTSQDLQR	0.977	52.2	60.1	35.8	32.3	0	1	0	0	2	1432.68	1188	315159
MSB-6681 CSULB Livingston 051218	MSB32201InSolBand_07 (F140149)	TRINITY_DN156479_c1_g2_i1 len=1543	286175	CSULB-Mantle_051118.fasta	126696	1	3	3	4	0.0017	ALDFDCDIK	0.982	53.3	58.9	35.2	34.2	0	1	0	0	2	1096.5	1304	1575700
MSB-6681 CSULB Livingston 051218	MSB32201InSolBand_07 (F140149)	TRINITY_DN156479_c1_g2_i1 len=1543	286175	CSULB-Mantle_051118.fasta	126696	1	3	3	4	0.0017	DLNGNLVTSPK	0.982	58	59.8	42.6	19.3	0	2	0	0	2	1158.6	1212.5	1635680
MSB-6681 CSULB Livingston 051218	MSB32201InSolBand_07 (F140149)	TRINITY_DN156479_c1_g2_i1 len=1543	286175	CSULB-Mantle_051118.fasta	126696	1	3	3	4	0.0017	QGTSHVLTLR	0.983	57.4	57.5	53.3	20.2	0	1	0	0	2	1112.61	1089	108752
MSB-6681 CSULB Livingston 051218	MSB32201InSolBand_07 (F140149)	TRINITY_DN157672_c1_g4_i1 len=290	100852100856	CSULB-Mantle_051118.fasta	24790.5	0.999	2	2	2	0.0008	DGCTVVIHLSDR	0.997	61.5	59.8	36.4	41.7	0	1	1	0	2	1371.67	1246	3474480
MSB-6681 CSULB Livingston 051218	MSB32201InSolBand_07 (F140149)	TRINITY_DN157672_c1_g4_i1 len=290	100852100856	CSULB-Mantle_051118.fasta	24790.5	0.999	2	2	2	0.0008	SISTLTNEEAR	0.983	63.2	60.1	48.2	31.4	0	3	1	0	2	1221.6	1093	4994610
MSB-6681 CSULB Livingston 051218	MSB32201InSolBand_07 (F140149)	TRINITY_DN157672_c1_g4_i1 len=290	100852100856	CSULB-Mantle_051118.fasta	24790.5	0.999	2	2	2	0.0008	SPFISQMSSSGAGR	0.939	37.6	59.4	42.3	9.9	0	1	0	0	2	1427.66	1060	185763
MSB-6681 CSULB Livingston 051218	MSB32201InSolBand_07 (F140149)	TRINITY_DN157672_c1_g4_i1 len=290	100852100856	CSULB-Mantle_051118.fasta	24790.5	0.999	2	2	2	0.0008	YPINILPTR	0.976	45.4	56.8	48.7	11.8	0	1	0	0	2	1086.63	1351	1587310
MSB-6681 CSULB Livingston 051218	MSB32201InSolBand_07 (F140149)	TRINITY_DN157672_c1_g5_i2 len=407	100854100855	CSULB-Mantle_051118.fasta	34239.1	1	2	2	2	0.0008	GLATQVDDINDK	0.958	62.8	60.1	37.8	41.4	0	2	0	0	2	1288.64	1190	811778
MSB-6681 CSULB Livingston 051218	MSB32201InSolBand_07 (F140149)	TRINITY_DN157672_c1_g5_i2 len=407	100854100855	CSULB-Mantle_051118.fasta	34239.1	1	2	2	2	0.0008	GLATQVDDINDKISDDASPK	0.997	58.2	60.7	24.4	36.4	0	0	2	0	2	2102.03	1264	4547450
MSB-6681 CSULB Livingston 051218	MSB32201InSolBand_07 (F140149)	TRINITY_DN157672_c1_g5_i2 len=407	100854100855	CSULB-Mantle_051118.fasta	34239.1	1	2	2	2	0.0008	GLTTQVDDVDDK	0.98	66	60	37.7	44.9	0	1	0	0	2	1305.62	1103	107777
MSB-6681 CSULB Livingston 051218	MSB32201InSolBand_07 (F140149)	TRINITY_DN157672_c1_g5_i2 len=407	100854100855	CSULB-Mantle_051118.fasta	34239.1	1	2	2	2	0.0008	GPATRDDTAVK	0.88	33.3	60.1	43.7	0	0	1	0	0	2	1130.58	707	79575
MSB-6681 CSULB Livingston 051218	MSB32201InSolBand_07 (F140149)	TRINITY_DN157672_c1_g5_i2 len=407	100854100855	CSULB-Mantle_051118.fasta	34239.1	1	2	2	2	0.0008	ISDDIPK	0.9	44.4	57.5	49.9	0	0	1	0	0	2	787.42	1002	369604
MSB-6681 CSULB Livingston 051218	MSB32201InSolBand_07 (F140149)	TRINITY_DN157672_c1_g5_i1 len=781	100853	CSULB-Mantle_051118.fasta	66419.1	1	6	11	12	0.005	DGCTVVIHLSDR	0.997	61.5	59.8	36.4	41.7	0	1	1	0	2	1371.67	1246	3474480
MSB-6681 CSULB Livingston 051218	MSB32201InSolBand_07 (F140149)	TRINITY_DN157672_c1_g5_i1 len=781	100853	CSULB-Mantle_051118.fasta	66419.1	1	6	11	12	0.005	GLATQVDDINDK	0.958	62.8	60.1	37.8	41.4	0	2	0	0	2	1288.64	1190	811778
MSB-6681 CSULB Livingston 051218	MSB32201InSolBand_07 (F140149)	TRINITY_DN157672_c1_g5_i1 len=781	100853	CSULB-Mantle_051118.fasta	66419.1	1	6	11	12	0.005	GLATQVDDINDKISDDASPK	0.997	58.2	60.7	24.4	36.4	0	0	2	0	2	2102.03	1264	4547450
MSB-6681 CSULB Livingston 051218	MSB32201InSolBand_07 (F140149)	TRINITY_DN157672_c1_g5_i1 len=781	100853	CSULB-Mantle_051118.fasta	66419.1	1	6	11	12	0.005	GLDTLVEDIDDK	0.99	74.6	60.3	44.3	47.4	0	1	0	0	2	1332.65	1392	1009630
MSB-6681 CSULB Livingston 051218	MSB32201InSolBand_07 (F140149)	TRINITY_DN157672_c1_g5_i1 len=781	100853	CSULB-Mantle_051118.fasta	66419.1	1	6	11	12	0.005	GPATRDDTAVK	0.88	33.3	60.1	43.7	0	0	1	0	0	2	1130.58	707	79575
MSB-6681 CSULB Livingston 051218	MSB32201InSolBand_07 (F140149)	TRINITY_DN157672_c1_g5_i1 len=781	100853	CSULB-Mantle_051118.fasta	66419.1	1	6	11	12	0.005	SISTLTNEEAR	0.983	63.2	60.1	48.2	31.4	0	3	1	0	2	1221.6	1093	4994610
MSB-6681 CSULB Livingston 051218	MSB32201InSolBand_07 (F140149)	TRINITY_DN157672_c1_g2_i1 len=585	100849	CSULB-Mantle_051118.fasta	48919.7	1	2	2	2	0.0008	NMNNDDLSADK	0.986	58.5	55.6	36.3	38.8	0	1	0	0	2	1252.51	801	56700
MSB-6681 CSULB Livingston 051218	MSB32201InSolBand_07 (F140149)	TRINITY_DN157672_c1_g2_i1 len=585	100849	CSULB-Mantle_051118.fasta	48919.7	1	2	2	2	0.0008	PAFVAELMK	0.981	52.5	59.2	45.5	22.9	0	1	0	0	2	1021.54	1295	225272
MSB-6681 CSULB Livingston 051218	MSB32201InSolBand_07 (F140149)	TRINITY_DN159423_c0_g2_i1 len=263	306057306058	CSULB-Mantle_051118.fasta	21304	1	2	3	3	0.0012	PAVAATVGAK	0.988	82.5	54.1	47.5	52.6	0	1	0	0	2	884.52	897	2422670
MSB-6681 CSULB Livingston 051218	MSB32201InSolBand_07 (F140149)	TRINITY_DN159423_c0_g2_i1 len=263	306057306058	CSULB-Mantle_051118.fasta	21304	1	2	3	3	0.0012	TVNTGANLINDLHK	0.997	54.8	59.3	31.7	39.4	0	1	1	0	2	1509.8	1252	2638060
MSB-6681 CSULB Livingston 051218	MSB32201InSolBand_07 (F140149)	TRINITY_DN134774_c0_g1_i1 len=2668	138667	CSULB-Mantle_051118.fasta	221389	1	4	5	5	0.0021	EQHLGFLGPVVR	0.992	37.2	57.9	33.6	18.8	0	1	1	0	2	1351.75	1330.5	537911
MSB-6681 CSULB Livingston 051218	MSB32201InSolBand_07 (F140149)	TRINITY_DN134774_c0_g1_i1 len=2668	138667	CSULB-Mantle_051118.fasta	221389	1	4	5	5	0.0021	LYTSSSLDLER	0.991	79	60	59.7	36.2	0	1	0	0	2	1283.65	1282	1543950
MSB-6681 CSULB Livingston 051218	MSB32201InSolBand_07 (F140149)	TRINITY_DN134774_c0_g1_i1 len=2668	138667	CSULB-Mantle_051118.fasta	221389	1	4	5	5	0.0021	SSTYAIAGYFR	0.958	43.9	60.3	37.5	22.1	0	1	0	0	2	1235.61	1362	184884
MSB-6681 CSULB Livingston 051218	MSB32201InSolBand_07 (F140149)	TRINITY_DN134774_c0_g1_i1 len=2668	138667	CSULB-Mantle_051118.fasta	221389	1	4	5	5	0.0021	VDAVELNPVDFK	0.991	80.1	60.1	45.5	51.9	0	1	0	0	2	1345.7	1360	520602
MSB-6681 CSULB Livingston 051218	MSB32201InSolBand_07 (F140149)	TRINITY_DN163690_c3_g1_i6 len=1443	112600	CSULB-Mantle_051118.fasta	119381	0.999	2	2	2	0.0008	SLSSSAVEVSVAR	0.987	62.7	59.5	44.1	35.1	0	1	0	0	2	1291.69	1230	84664
MSB-6681 CSULB Livingston 051218	MSB32201InSolBand_07 (F140149)	TRINITY_DN163690_c3_g1_i6 len=1443	112600	CSULB-Mantle_051118.fasta	119381	0.999	2	2	2	0.0008	YGNVVVPAR	0.955	40.1	58.5	49.8	5.8	0	1	0	0	2	974.542	1091	77378
MSB-6681 CSULB Livingston 051218	MSB32201InSolBand_07 (F140149)	TRINITY_DN157574_c4_g1_i1 len=1643	125573	CSULB-Mantle_051118.fasta	136589	1	2	3	3	0.0012	DSGSGTGTFNPLTTK	0.992	88.8	60	30.1	77.2	0	1	0	0	2	1482.71	1283	661692
MSB-6681 CSULB Livingston 051218	MSB32201InSolBand_07 (F140149)	TRINITY_DN157574_c4_g1_i1 len=1643	125573	CSULB-Mantle_051118.fasta	136589	1	2	3	3	0.0012	ILMEDNPAFTK	0.973	67.1	60.4	49.3	34.6	0	2	0	0	2	1278.64	1255.5	480946
MSB-6681 CSULB Livingston 051218	MSB32201InSolBand_07 (F140149)	TRINITY_DN159885_c3_g1_i1 len=1224	823388233982340	CSULB-Mantle_051118.fasta	103053	1	2	2	2	0.0008	LSGGSNTGLLLLAK	0.994	98.6	54.9	33	84.6	0	1	0	0	2	1343.79	1376	278791
MSB-6681 CSULB Livingston 051218	MSB32201InSolBand_07 (F140149)	TRINITY_DN159885_c3_g1_i1 len=1224	823388233982340	CSULB-Mantle_051118.fasta	103053	1	2	2	2	0.0008	SGYFQDPQTLVGR	0.989	72.1	60.5	38.2	51.3	0	1	0	0	2	1467.72	1336	646495
MSB-6681 CSULB Livingston 051218	MSB32201InSolBand_07 (F140149)	TRINITY_DN163873_c1_g1_i1 len=2101	1.17463e+17	CSULB-Mantle_051118.fasta	175570	1	2	3	3	0.0012	DPTLTFECNVK	0.965	45	60	44.2	16	0	1	0	0	2	1323.63	1303	366335
MSB-6681 CSULB Livingston 051218	MSB32201InSolBand_07 (F140149)	TRINITY_DN163873_c1_g1_i1 len=2101	1.17463e+17	CSULB-Mantle_051118.fasta	175570	1	2	3	3	0.0012	TATAGPSAVLFSVTDAR	0.99	79	60	36.9	60	0	1	1	0	2	1663.87	1395	396100
MSB-6681 CSULB Livingston 051218	MSB32201InSolBand_07 (F140149)	TRINITY_DN166970_c1_g5_i2 len=3919	87323	CSULB-Mantle_051118.fasta	324229	1	30	50	53	0.022	ALGLTANR	0.92	33.4	56.8	33.5	0	0	1	0	0	2	815.473	1066	134401
MSB-6681 CSULB Livingston 051218	MSB32201InSolBand_07 (F140149)	TRINITY_DN166970_c1_g5_i2 len=3919	87323	CSULB-Mantle_051118.fasta	324229	1	30	50	53	0.022	ALNAANNQGVGK	0.985	66.6	59.3	47.8	10.5	0	3	0	0	2	1159.56	887	1004940
MSB-6681 CSULB Livingston 051218	MSB32201InSolBand_07 (F140149)	TRINITY_DN166970_c1_g5_i2 len=3919	87323	CSULB-Mantle_051118.fasta	324229	1	30	50	53	0.022	AQATAVLAR	0.965	46.8	56.3	35.8	26.6	0	2	0	0	2	900.526	1015.5	454076
MSB-6681 CSULB Livingston 051218	MSB32201InSolBand_07 (F140149)	TRINITY_DN166970_c1_g5_i2 len=3919	87323	CSULB-Mantle_051118.fasta	324229	1	30	50	53	0.022	ASQASALVSK	0.99	74.9	58.4	40.5	51.5	0	3	0	0	2	961.531	928	7247050
MSB-6681 CSULB Livingston 051218	MSB32201InSolBand_07 (F140149)	TRINITY_DN166970_c1_g5_i2 len=3919	87323	CSULB-Mantle_051118.fasta	324229	1	30	50	53	0.022	EILEDMFDDDNEVR	0.997	79.6	56	56.4	40.8	0	1	1	0	2	1755.74	1314	633080
MSB-6681 CSULB Livingston 051218	MSB32201InSolBand_07 (F140149)	TRINITY_DN166970_c1_g5_i2 len=3919	87323	CSULB-Mantle_051118.fasta	324229	1	30	50	53	0.022	ELPDWECDGR	0.977	46.4	55.5	41.6	20.5	0	1	0	0	2	1276.53	1285	298960
MSB-6681 CSULB Livingston 051218	MSB32201InSolBand_07 (F140149)	TRINITY_DN166970_c1_g5_i2 len=3919	87323	CSULB-Mantle_051118.fasta	324229	1	30	50	53	0.022	FGLSDAQK	0.963	48.4	59	58.9	4.69	0	1	0	0	2	865.442	1101	318498
MSB-6681 CSULB Livingston 051218	MSB32201InSolBand_07 (F140149)	TRINITY_DN166970_c1_g5_i2 len=3919	87323	CSULB-Mantle_051118.fasta	324229	1	30	50	53	0.022	FGLSDAQKR	0.993	58.9	59.3	53.8	20.6	0	1	1	0	2	1021.54	1014.5	728937
MSB-6681 CSULB Livingston 051218	MSB32201InSolBand_07 (F140149)	TRINITY_DN166970_c1_g5_i2 len=3919	87323	CSULB-Mantle_051118.fasta	324229	1	30	50	53	0.022	FPALNQFSR	0.976	49.5	59.7	45.3	19.4	0	2	0	0	2	1079.56	1329	1774010
MSB-6681 CSULB Livingston 051218	MSB32201InSolBand_07 (F140149)	TRINITY_DN166970_c1_g5_i2 len=3919	87323	CSULB-Mantle_051118.fasta	324229	1	30	50	53	0.022	GLDLDDDDAANIFQR	0.981	30.3	59.7	26.2	19	0	0	1	0	2	1677.77	1392	169019
MSB-6681 CSULB Livingston 051218	MSB32201InSolBand_07 (F140149)	TRINITY_DN166970_c1_g5_i2 len=3919	87323	CSULB-Mantle_051118.fasta	324229	1	30	50	53	0.022	GMTAIQLR	0.953	41.8	59.6	37.8	19.3	0	2	0	0	2	905.487	1092.5	433544
MSB-6681 CSULB Livingston 051218	MSB32201InSolBand_07 (F140149)	TRINITY_DN166970_c1_g5_i2 len=3919	87323	CSULB-Mantle_051118.fasta	324229	1	30	50	53	0.022	GVFLAYLPPSK	0.976	51.2	57.1	47.2	19.4	0	1	0	0	2	1191.68	1384	646207
MSB-6681 CSULB Livingston 051218	MSB32201InSolBand_07 (F140149)	TRINITY_DN166970_c1_g5_i2 len=3919	87323	CSULB-Mantle_051118.fasta	324229	1	30	50	53	0.022	IRNMSPQALIK	0.902	22.1	57.6	24.2	12.3	0	0	1	0	2	1286.73	1059	262518
MSB-6681 CSULB Livingston 051218	MSB32201InSolBand_07 (F140149)	TRINITY_DN166970_c1_g5_i2 len=3919	87323	CSULB-Mantle_051118.fasta	324229	1	30	50	53	0.022	KMILAALISR	0.997	44	52.1	54.1	0.21	0	2	1	0	2	1131.69	1326	1132130
MSB-6681 CSULB Livingston 051218	MSB32201InSolBand_07 (F140149)	TRINITY_DN166970_c1_g5_i2 len=3919	87323	CSULB-Mantle_051118.fasta	324229	1	30	50	53	0.022	LCDNELASSMSVIEK	0.992	84.2	59.6	29.8	72.6	0	2	0	0	2	1711.79	1305.5	512243
MSB-6681 CSULB Livingston 051218	MSB32201InSolBand_07 (F140149)	TRINITY_DN166970_c1_g5_i2 len=3919	87323	CSULB-Mantle_051118.fasta	324229	1	30	50	53	0.022	LEFDDGGK	0.975	49.4	59	57.1	7.3	0	1	0	0	2	880.405	1051	897490
MSB-6681 CSULB Livingston 051218	MSB32201InSolBand_07 (F140149)	TRINITY_DN166970_c1_g5_i2 len=3919	87323	CSULB-Mantle_051118.fasta	324229	1	30	50	53	0.022	LQSVMPGMQLSQIR	0.985	62.2	60.4	30.8	48.2	0	3	1	0	2	1619.82	1269	1876530
MSB-6681 CSULB Livingston 051218	MSB32201InSolBand_07 (F140149)	TRINITY_DN166970_c1_g5_i2 len=3919	87323	CSULB-Mantle_051118.fasta	324229	1	30	50	53	0.022	MILAALISR	0.986	55.1	53.8	48.8	22.1	0	2	0	0	2	987.602	1396	7558200
MSB-6681 CSULB Livingston 051218	MSB32201InSolBand_07 (F140149)	TRINITY_DN166970_c1_g5_i2 len=3919	87323	CSULB-Mantle_051118.fasta	324229	1	30	50	53	0.022	MKQAQPSGPLQIGR	0.99	42.4	59.5	35.4	22.6	0	0	1	0	2	1526.81	1091	110894
MSB-6681 CSULB Livingston 051218	MSB32201InSolBand_07 (F140149)	TRINITY_DN166970_c1_g5_i2 len=3919	87323	CSULB-Mantle_051118.fasta	324229	1	30	50	53	0.022	MSQSSKFPALNQFSR	0.997	56.3	60.6	32.5	40.2	0	0	1	0	2	1743.85	1293	126649
MSB-6681 CSULB Livingston 051218	MSB32201InSolBand_07 (F140149)	TRINITY_DN166970_c1_g5_i2 len=3919	87323	CSULB-Mantle_051118.fasta	324229	1	30	50	53	0.022	QAFVSLLAK	0.989	65.1	55.4	45.7	35.8	0	2	0	0	2	976.583	1419.5	3259000
MSB-6681 CSULB Livingston 051218	MSB32201InSolBand_07 (F140149)	TRINITY_DN166970_c1_g5_i2 len=3919	87323	CSULB-Mantle_051118.fasta	324229	1	30	50	53	0.022	QAQPSGPLQIGR	0.955	39.8	59.3	41.5	13.8	0	3	0	0	2	1234.65	1314	455681
MSB-6681 CSULB Livingston 051218	MSB32201InSolBand_07 (F140149)	TRINITY_DN166970_c1_g5_i2 len=3919	87323	CSULB-Mantle_051118.fasta	324229	1	30	50	53	0.022	QLGHFALGLTANR	0.997	70.5	58	43.9	43.7	0	2	1	0	2	1397.76	1316	4127290
MSB-6681 CSULB Livingston 051218	MSB32201InSolBand_07 (F140149)	TRINITY_DN166970_c1_g5_i2 len=3919	87323	CSULB-Mantle_051118.fasta	324229	1	30	50	53	0.022	SMPALGTLPFNR	0.948	38.1	59.7	38	15.4	0	1	0	0	2	1303.68	1392	1405330
MSB-6681 CSULB Livingston 051218	MSB32201InSolBand_07 (F140149)	TRINITY_DN166970_c1_g5_i2 len=3919	87323	CSULB-Mantle_051118.fasta	324229	1	30	50	53	0.022	SSLAELR	0.9	38.4	58.7	46	0	0	1	0	0	2	775.431	1108	1158710
MSB-6681 CSULB Livingston 051218	MSB32201InSolBand_07 (F140149)	TRINITY_DN166970_c1_g5_i2 len=3919	87323	CSULB-Mantle_051118.fasta	324229	1	30	50	53	0.022	TDDMDTQPEIK	0.955	48.4	56.3	42.7	21.8	0	2	0	0	2	1292.57	1001.5	231204
MSB-6681 CSULB Livingston 051218	MSB32201InSolBand_07 (F140149)	TRINITY_DN166970_c1_g5_i2 len=3919	87323	CSULB-Mantle_051118.fasta	324229	1	30	50	53	0.022	TFSASTAINWR	0.962	81.2	59.9	59.7	38.6	0	1	0	0	2	1254.61	1329	334024
MSB-6681 CSULB Livingston 051218	MSB32201InSolBand_07 (F140149)	TRINITY_DN166970_c1_g5_i2 len=3919	87323	CSULB-Mantle_051118.fasta	324229	1	30	50	53	0.022	VGESNDDADLR	0.987	70.5	58.2	50.5	36.9	0	2	0	0	2	1190.53	928	327608
MSB-6681 CSULB Livingston 051218	MSB32201InSolBand_07 (F140149)	TRINITY_DN166970_c1_g5_i2 len=3919	87323	CSULB-Mantle_051118.fasta	324229	1	30	50	53	0.022	VGESNDDADLRK	0.935	40.7	59.6	34.2	22	0	1	0	0	2	1318.62	808	78016
MSB-6681 CSULB Livingston 051218	MSB32201InSolBand_07 (F140149)	TRINITY_DN166970_c1_g5_i2 len=3919	87323	CSULB-Mantle_051118.fasta	324229	1	30	50	53	0.022	VLANAGPMLMFADDDTIEK	0.994	40.9	60	16.8	39.7	0	0	1	0	2	2082.97	1341	212660
MSB-6681 CSULB Livingston 051218	MSB32201InSolBand_07 (F140149)	TRINITY_DN164371_c0_g1_i4 len=2026	68799	CSULB-Mantle_051118.fasta	168471	1	14	20	20	0.0083	GIFLIDFK	0.974	44.5	56.3	43.5	0	0	1	0	0	2	952.55	1459	762861
MSB-6681 CSULB Livingston 051218	MSB32201InSolBand_07 (F140149)	TRINITY_DN164371_c0_g1_i4 len=2026	68799	CSULB-Mantle_051118.fasta	168471	1	14	20	20	0.0083	GIFLIDFKR	0.884	29.9	54.7	40.5	0	0	1	0	0	2	1108.65	1390	351828
MSB-6681 CSULB Livingston 051218	MSB32201InSolBand_07 (F140149)	TRINITY_DN164371_c0_g1_i4 len=2026	68799	CSULB-Mantle_051118.fasta	168471	1	14	20	20	0.0083	GTYWVGISSMR	0.984	57.6	59.5	35.1	38.7	0	1	0	0	2	1272.6	1315	1348170
MSB-6681 CSULB Livingston 051218	MSB32201InSolBand_07 (F140149)	TRINITY_DN164371_c0_g1_i4 len=2026	68799	CSULB-Mantle_051118.fasta	168471	1	14	20	20	0.0083	IVEIAPGK	0.959	35	51	36.6	13.4	0	1	0	0	2	826.503	1051	424640
MSB-6681 CSULB Livingston 051218	MSB32201InSolBand_07 (F140149)	TRINITY_DN164371_c0_g1_i4 len=2026	68799	CSULB-Mantle_051118.fasta	168471	1	14	20	20	0.0083	LTSQQLR	0.9	34.4	57.5	42	0	0	1	0	0	2	845.484	892	3747070
MSB-6681 CSULB Livingston 051218	MSB32201InSolBand_07 (F140149)	TRINITY_DN164371_c0_g1_i4 len=2026	68799	CSULB-Mantle_051118.fasta	168471	1	14	20	20	0.0083	LVDFLNK	0.89	30.9	57.7	40.3	0	0	1	0	0	2	848.488	1336	228410
MSB-6681 CSULB Livingston 051218	MSB32201InSolBand_07 (F140149)	TRINITY_DN164371_c0_g1_i4 len=2026	68799	CSULB-Mantle_051118.fasta	168471	1	14	20	20	0.0083	MAITTMVQR	0.985	58.7	59.5	43.6	31.2	0	3	0	0	2	1050.54	1117	993867
MSB-6681 CSULB Livingston 051218	MSB32201InSolBand_07 (F140149)	TRINITY_DN164371_c0_g1_i4 len=2026	68799	CSULB-Mantle_051118.fasta	168471	1	14	20	20	0.0083	QGLTTDER	0.942	52.4	59.8	58.6	9.14	0	3	0	0	2	920.432	869	1963870
MSB-6681 CSULB Livingston 051218	MSB32201InSolBand_07 (F140149)	TRINITY_DN164371_c0_g1_i4 len=2026	68799	CSULB-Mantle_051118.fasta	168471	1	14	20	20	0.0083	SFSFVNGIGVTK	0.979	56.5	58.8	38	34.7	0	1	0	0	2	1255.67	1372	986838
MSB-6681 CSULB Livingston 051218	MSB32201InSolBand_07 (F140149)	TRINITY_DN164371_c0_g1_i4 len=2026	68799	CSULB-Mantle_051118.fasta	168471	1	14	20	20	0.0083	SLLICEATK	0.936	35.5	58.9	43.4	6.93	0	1	0	0	2	1034.56	1282	3492990
MSB-6681 CSULB Livingston 051218	MSB32201InSolBand_07 (F140149)	TRINITY_DN164371_c0_g1_i4 len=2026	68799	CSULB-Mantle_051118.fasta	168471	1	14	20	20	0.0083	TGEVKEFGR	0.978	31.2	59.3	44.1	1.58	0	1	1	0	2	1022.53	907	180783
MSB-6681 CSULB Livingston 051218	MSB32201InSolBand_07 (F140149)	TRINITY_DN164371_c0_g1_i4 len=2026	68799	CSULB-Mantle_051118.fasta	168471	1	14	20	20	0.0083	TVLQQAFK	0.976	45.7	57	47.2	0	0	1	0	0	2	934.536	1263	484525
MSB-6681 CSULB Livingston 051218	MSB32201InSolBand_07 (F140149)	TRINITY_DN164371_c0_g1_i4 len=2026	68799	CSULB-Mantle_051118.fasta	168471	1	14	20	20	0.0083	YGLVIELDKDGR	0.997	84.7	59.2	40	62.3	0	1	1	0	2	1377.74	1324	2637290
MSB-6681 CSULB Livingston 051218	MSB32201InSolBand_07 (F140149)	TRINITY_DN164371_c0_g1_i4 len=2026	68799	CSULB-Mantle_051118.fasta	168471	1	14	20	20	0.0083	YLFFADAYK	0.98	53.3	60.3	54.1	14.9	0	1	0	0	2	1137.56	1416	812694
MSB-6681 CSULB Livingston 051218	MSB32201InSolBand_07 (F140149)	TRINITY_DN154223_c0_g3_i1 len=938	217781	CSULB-Mantle_051118.fasta	78786	0.999	2	3	3	0.0012	ELTCPSPFR	0.871	31.2	59.7	37.4	0.85	0	1	0	0	2	1106.53	1254	474961
MSB-6681 CSULB Livingston 051218	MSB32201InSolBand_07 (F140149)	TRINITY_DN154223_c0_g3_i1 len=938	217781	CSULB-Mantle_051118.fasta	78786	0.999	2	3	3	0.0012	MNAALVSLASR	0.988	68.9	59.2	43.4	42.5	0	1	1	0	2	1148.61	1273.5	1655240
MSB-6681 CSULB Livingston 051218	MSB32201InSolBand_08 (F140150)	TRINITY_DN166715_c6_g4_i1 len=1724	300354300355	CSULB-Mantle_051118.fasta	143953	1	2	2	2	0.0005	GFWDCDSGTAIAR	0.997	78.7	57.7	38.9	57.3	0	1	0	0	2	1455.63	1314	329696
MSB-6681 CSULB Livingston 051218	MSB32201InSolBand_08 (F140150)	TRINITY_DN166715_c6_g4_i1 len=1724	300354300355	CSULB-Mantle_051118.fasta	143953	1	2	2	2	0.0005	MGVDGVPVVAAVK	0.997	64.2	58.5	29.9	51.4	0	1	0	0	2	1257.69	1244	708672
MSB-6681 CSULB Livingston 051218	MSB32201InSolBand_08 (F140150)	TRINITY_DN158789_c1_g2_i1 len=1617	2.02986e+17	CSULB-Mantle_051118.fasta	134940	1	2	2	2	0.0005	ASMGISPLAMGGNNK	0.904	52.6	60.2	35.1	33.5	0	1	0	0	2	1463.7	1182	281763
MSB-6681 CSULB Livingston 051218	MSB32201InSolBand_08 (F140150)	TRINITY_DN158789_c1_g2_i1 len=1617	2.02986e+17	CSULB-Mantle_051118.fasta	134940	1	2	2	2	0.0005	SAVSQSGVSDHLSDVMR	0.997	60.2	60.3	33.6	43.2	0	0	1	0	2	1774.84	1218	864822
MSB-6681 CSULB Livingston 051218	MSB32201InSolBand_08 (F140150)	TRINITY_DN153208_c0_g1_i1 len=1493	253413	CSULB-Mantle_051118.fasta	121368	1	8	8	8	0.002	AFFDDDDEEVLCR	0.997	84.1	55	40.4	61.8	0	1	0	0	2	1630.67	1340	458444
MSB-6681 CSULB Livingston 051218	MSB32201InSolBand_08 (F140150)	TRINITY_DN153208_c0_g1_i1 len=1493	253413	CSULB-Mantle_051118.fasta	121368	1	8	8	8	0.002	GANPGLQLAFR	0.997	64.5	58.3	65.3	15.8	0	1	0	0	2	1143.63	1314	286759
MSB-6681 CSULB Livingston 051218	MSB32201InSolBand_08 (F140150)	TRINITY_DN153208_c0_g1_i1 len=1493	253413	CSULB-Mantle_051118.fasta	121368	1	8	8	8	0.002	GTAFSADEFGEK	0.919	52.1	58.3	49.6	18.2	0	1	0	0	2	1258.56	1239	2462130
MSB-6681 CSULB Livingston 051218	MSB32201InSolBand_08 (F140150)	TRINITY_DN153208_c0_g1_i1 len=1493	253413	CSULB-Mantle_051118.fasta	121368	1	8	8	8	0.002	LSESSMGCMK	0.997	58.4	56.4	37.6	37.2	0	1	0	0	2	1129.47	1011	640048
MSB-6681 CSULB Livingston 051218	MSB32201InSolBand_08 (F140150)	TRINITY_DN153208_c0_g1_i1 len=1493	253413	CSULB-Mantle_051118.fasta	121368	1	8	8	8	0.002	MKQAQPSGPLQIGR	0.991	58.1	59.2	29.3	45.2	0	0	1	0	2	1526.81	1039	111946
MSB-6681 CSULB Livingston 051218	MSB32201InSolBand_08 (F140150)	TRINITY_DN153208_c0_g1_i1 len=1493	253413	CSULB-Mantle_051118.fasta	121368	1	8	8	8	0.002	PGLQLAFR	0.923	53.6	58	52.6	16.9	0	1	0	0	2	901.525	1324	354520
MSB-6681 CSULB Livingston 051218	MSB32201InSolBand_08 (F140150)	TRINITY_DN153208_c0_g1_i1 len=1493	253413	CSULB-Mantle_051118.fasta	121368	1	8	8	8	0.002	QAQPSGPLQIGR	0.966	56.2	59.3	45.5	26.9	0	1	0	0	2	1234.65	1292	215836
MSB-6681 CSULB Livingston 051218	MSB32201InSolBand_08 (F140150)	TRINITY_DN153208_c0_g1_i1 len=1493	253413	CSULB-Mantle_051118.fasta	121368	1	8	8	8	0.002	QGLGQLDSSAITMMGR	0.891	51.6	60	31.1	36.6	0	0	1	0	2	1696.8	1257	329487
MSB-6681 CSULB Livingston 051218	MSB32201InSolBand_08 (F140150)	TRINITY_DN153208_c0_g1_i1 len=1493	253413	CSULB-Mantle_051118.fasta	121368	1	8	8	8	0.002	RGANPGLQLAFR	0.931	52.7	57.5	43.1	25.5	0	0	1	0	2	1299.73	1263	1380680
MSB-6681 CSULB Livingston 051218	MSB32201InSolBand_08 (F140150)	TRINITY_DN153208_c0_g1_i1 len=1493	253413	CSULB-Mantle_051118.fasta	121368	1	8	8	8	0.002	SPNTWTSQDLQR	0.997	69.6	59.9	40.4	46.2	0	1	0	0	2	1432.68	1138	349861
MSB-6681 CSULB Livingston 051218	MSB32201InSolBand_08 (F140150)	TRINITY_DN156479_c1_g2_i1 len=1543	286175	CSULB-Mantle_051118.fasta	126696	1	2	2	2	0.0005	DLNGNLVTSPK	0.994	58.5	59.6	43.8	30	0	1	0	0	2	1158.6	1159	1777340
MSB-6681 CSULB Livingston 051218	MSB32201InSolBand_08 (F140150)	TRINITY_DN156479_c1_g2_i1 len=1543	286175	CSULB-Mantle_051118.fasta	126696	1	2	2	2	0.0005	QGTSHVLTLR	0.975	56	57.8	51	21.1	0	1	0	0	2	1094.6	1192	208848
MSB-6681 CSULB Livingston 051218	MSB32201InSolBand_08 (F140150)	TRINITY_DN157672_c1_g4_i1 len=290	100852100856	CSULB-Mantle_051118.fasta	24790.5	1	2	3	3	0.0007	SISTLTNEEAR	0.997	59.9	60.2	51.7	24.3	0	2	0	0	2	1220.61	1068	4302450
MSB-6681 CSULB Livingston 051218	MSB32201InSolBand_08 (F140150)	TRINITY_DN157672_c1_g4_i1 len=290	100852100856	CSULB-Mantle_051118.fasta	24790.5	1	2	3	3	0.0007	SPFISQMSSSGAGR	0.997	69	59.4	61.2	24.3	0	2	0	0	2	1427.66	1115	1134250
MSB-6681 CSULB Livingston 051218	MSB32201InSolBand_08 (F140150)	TRINITY_DN157672_c1_g4_i1 len=290	100852100856	CSULB-Mantle_051118.fasta	24790.5	1	2	3	3	0.0007	YPINILPTR	0.997	57.5	57.1	56.4	17.1	0	1	0	0	2	1086.63	1327	569066
MSB-6681 CSULB Livingston 051218	MSB32201InSolBand_08 (F140150)	TRINITY_DN157672_c1_g5_i1 len=781	100853	CSULB-Mantle_051118.fasta	66419.1	1	3	4	4	0.001	GLATQVDDINDK	0.997	87.4	60.4	46	59.2	0	1	0	0	2	1288.64	1121	1090450
MSB-6681 CSULB Livingston 051218	MSB32201InSolBand_08 (F140150)	TRINITY_DN157672_c1_g5_i1 len=781	100853	CSULB-Mantle_051118.fasta	66419.1	1	3	4	4	0.001	GLATQVDDINDKISDDASPK	0.997	67.2	60.8	24.1	60.3	0	0	1	0	2	2102.03	1257	660635
MSB-6681 CSULB Livingston 051218	MSB32201InSolBand_08 (F140150)	TRINITY_DN157672_c1_g5_i1 len=781	100853	CSULB-Mantle_051118.fasta	66419.1	1	3	4	4	0.001	SISTLTNEEAR	0.997	59.9	60.2	51.7	24.3	0	2	0	0	2	1220.61	1068	4302450
MSB-6681 CSULB Livingston 051218	MSB32201InSolBand_08 (F140150)	TRINITY_DN159423_c0_g2_i1 len=263	306057306058	CSULB-Mantle_051118.fasta	21304	1	3	3	3	0.0007	PAVAATVGAK	0.997	61.9	54.1	51.4	26.9	0	1	0	0	2	884.52	852	1526050
MSB-6681 CSULB Livingston 051218	MSB32201InSolBand_08 (F140150)	TRINITY_DN159423_c0_g2_i1 len=263	306057306058	CSULB-Mantle_051118.fasta	21304	1	3	3	3	0.0007	SAGTLVGLQLAGK	0.997	69.6	55.7	45.4	41.1	0	1	0	0	2	1214.71	1311	248937
MSB-6681 CSULB Livingston 051218	MSB32201InSolBand_08 (F140150)	TRINITY_DN159423_c0_g2_i1 len=263	306057306058	CSULB-Mantle_051118.fasta	21304	1	3	3	3	0.0007	TVNTGANLINDLHK	0.934	53.7	59	40.5	29.5	0	0	1	0	2	1509.8	1249	399476
MSB-6681 CSULB Livingston 051218	MSB32201InSolBand_08 (F140150)	TRINITY_DN160675_c0_g2_i1 len=1045	325029	CSULB-Mantle_051118.fasta	85902.3	1	2	3	3	0.0007	QILQQVQR	0.968	53.8	55	55.8	13.5	0	1	0	0	2	1012.59	1014	700022
MSB-6681 CSULB Livingston 051218	MSB32201InSolBand_08 (F140150)	TRINITY_DN160675_c0_g2_i1 len=1045	325029	CSULB-Mantle_051118.fasta	85902.3	1	2	3	3	0.0007	SMNGLQSLAHR	0.997	70.4	59.7	35.2	52.2	0	2	0	0	2	1229.61	1011.5	265754
MSB-6681 CSULB Livingston 051218	MSB32201InSolBand_08 (F140150)	TRINITY_DN134774_c0_g1_i1 len=2668	138667	CSULB-Mantle_051118.fasta	221389	1	2	2	2	0.0005	LYTSSSLDLER	0.997	82	59.7	60.4	38.8	0	1	0	0	2	1283.65	1254	295560
MSB-6681 CSULB Livingston 051218	MSB32201InSolBand_08 (F140150)	TRINITY_DN134774_c0_g1_i1 len=2668	138667	CSULB-Mantle_051118.fasta	221389	1	2	2	2	0.0005	VDAVELNPVDFK	0.997	80	60	45.7	51.7	0	1	0	0	2	1345.7	1337	346260
MSB-6681 CSULB Livingston 051218	MSB32201InSolBand_08 (F140150)	TRINITY_DN163690_c3_g1_i6 len=1443	112600	CSULB-Mantle_051118.fasta	119381	1	2	2	2	0.0005	SLSSSAVEVSVAR	0.997	60.2	59.5	53.8	22.6	0	1	0	0	2	1291.69	1180	175332
MSB-6681 CSULB Livingston 051218	MSB32201InSolBand_08 (F140150)	TRINITY_DN163690_c3_g1_i6 len=1443	112600	CSULB-Mantle_051118.fasta	119381	1	2	2	2	0.0005	YGNVVVPAR	0.997	61.7	58.5	57.8	20.2	0	1	0	0	2	974.542	1044	274193
MSB-6681 CSULB Livingston 051218	MSB32201InSolBand_08 (F140150)	TRINITY_DN157574_c4_g1_i1 len=1643	125573	CSULB-Mantle_051118.fasta	136589	1	2	3	3	0.0007	DSGSGTGTFNPLTTK	0.997	104	60	30.2	93.6	0	1	0	0	2	1482.71	1257	1103910
MSB-6681 CSULB Livingston 051218	MSB32201InSolBand_08 (F140150)	TRINITY_DN157574_c4_g1_i1 len=1643	125573	CSULB-Mantle_051118.fasta	136589	1	2	3	3	0.0007	ILMEDNPAFTK	0.997	63.2	60.3	49.2	30.6	0	2	0	0	2	1278.64	1215.5	508772
MSB-6681 CSULB Livingston 051218	MSB32201InSolBand_08 (F140150)	TRINITY_DN159885_c3_g1_i1 len=1224	823388233982340	CSULB-Mantle_051118.fasta	103053	1	2	2	2	0.0005	LSGGSNTGLLLLAK	0.955	119	55.7	45.1	94.5	0	1	0	0	2	1343.79	1351	306690
MSB-6681 CSULB Livingston 051218	MSB32201InSolBand_08 (F140150)	TRINITY_DN159885_c3_g1_i1 len=1224	823388233982340	CSULB-Mantle_051118.fasta	103053	1	2	2	2	0.0005	SGYFQDPQTLVGR	0.997	61	60.3	37.6	40	0	1	0	0	2	1467.72	1308	683481
MSB-6681 CSULB Livingston 051218	MSB32201InSolBand_08 (F140150)	TRINITY_DN166114_c1_g2_i1 len=1426	270002270004	CSULB-Mantle_051118.fasta	118638	1	2	3	3	0.0007	AKDMVTGMITSK	0.997	71.9	59.8	38	39.6	0	1	1	0	2	1297.65	990	634595
MSB-6681 CSULB Livingston 051218	MSB32201InSolBand_08 (F140150)	TRINITY_DN166114_c1_g2_i1 len=1426	270002270004	CSULB-Mantle_051118.fasta	118638	1	2	3	3	0.0007	GTWSTEER	0.904	52.4	58.3	50.4	17.7	0	1	0	0	2	965.432	910	541094
MSB-6681 CSULB Livingston 051218	MSB32201InSolBand_08 (F140150)	TRINITY_DN164727_c0_g2_i1 len=1347	142223	CSULB-Mantle_051118.fasta	109310	1	2	3	3	0.0007	HALHDFQR	0.959	56.1	59.3	54.1	17.8	0	1	0	0	2	1023.51	798	441384
MSB-6681 CSULB Livingston 051218	MSB32201InSolBand_08 (F140150)	TRINITY_DN164727_c0_g2_i1 len=1347	142223	CSULB-Mantle_051118.fasta	109310	1	2	3	3	0.0007	QAMASALAGR	0.997	64.4	60	43.7	37.1	0	2	0	0	2	975.504	1060	841454
MSB-6681 CSULB Livingston 051218	MSB32201InSolBand_08 (F140150)	TRINITY_DN165709_c2_g2_i2 len=1962	149847	CSULB-Mantle_051118.fasta	160594	1	3	4	4	0.001	HSGMFIGDPTK	0.997	77.6	59.6	47.6	47.4	0	1	0	0	2	1189.57	1101	801800
MSB-6681 CSULB Livingston 051218	MSB32201InSolBand_08 (F140150)	TRINITY_DN165709_c2_g2_i2 len=1962	149847	CSULB-Mantle_051118.fasta	160594	1	3	4	4	0.001	HSGMFIGDPTKK	0.899	53.3	60.1	31.8	37.7	0	0	1	0	2	1317.66	995	801307
MSB-6681 CSULB Livingston 051218	MSB32201InSolBand_08 (F140150)	TRINITY_DN165709_c2_g2_i2 len=1962	149847	CSULB-Mantle_051118.fasta	160594	1	3	4	4	0.001	PAVVAPQPQPR	0.997	60.6	58.3	49.3	14.8	0	2	0	0	2	1160.64	992	636301
MSB-6681 CSULB Livingston 051218	MSB32201InSolBand_08 (F140150)	TRINITY_DN166970_c1_g5_i2 len=3919	87323	CSULB-Mantle_051118.fasta	324229	1	21	25	25	0.0062	ALNAANNQGVGK	0.997	70.5	58.6	36.7	50.9	0	2	0	0	2	1156.61	819	757356
MSB-6681 CSULB Livingston 051218	MSB32201InSolBand_08 (F140150)	TRINITY_DN166970_c1_g5_i2 len=3919	87323	CSULB-Mantle_051118.fasta	324229	1	21	25	25	0.0062	AQATAVLAR	0.927	52.3	56.3	39.5	28.6	0	2	0	0	2	900.526	971.5	1036200
MSB-6681 CSULB Livingston 051218	MSB32201InSolBand_08 (F140150)	TRINITY_DN166970_c1_g5_i2 len=3919	87323	CSULB-Mantle_051118.fasta	324229	1	21	25	25	0.0062	ASQASALVSK	0.997	70.2	58.4	38.6	48.4	0	1	0	0	2	961.531	884	7040570
MSB-6681 CSULB Livingston 051218	MSB32201InSolBand_08 (F140150)	TRINITY_DN166970_c1_g5_i2 len=3919	87323	CSULB-Mantle_051118.fasta	324229	1	21	25	25	0.0062	DIDFEESQSR	0.877	51	57.8	51.4	14.9	0	1	0	0	2	1225.53	1128	1341520
MSB-6681 CSULB Livingston 051218	MSB32201InSolBand_08 (F140150)	TRINITY_DN166970_c1_g5_i2 len=3919	87323	CSULB-Mantle_051118.fasta	324229	1	21	25	25	0.0062	EILEDMFDDDNEVR	0.997	79	56.2	49.1	47.7	0	1	0	0	2	1755.74	1290	493465
MSB-6681 CSULB Livingston 051218	MSB32201InSolBand_08 (F140150)	TRINITY_DN166970_c1_g5_i2 len=3919	87323	CSULB-Mantle_051118.fasta	324229	1	21	25	25	0.0062	FGLSDAQK	0.931	54.7	60	66	3.77	0	1	0	0	2	865.442	1058	892342
MSB-6681 CSULB Livingston 051218	MSB32201InSolBand_08 (F140150)	TRINITY_DN166970_c1_g5_i2 len=3919	87323	CSULB-Mantle_051118.fasta	324229	1	21	25	25	0.0062	FGLSDAQKR	0.997	58.6	59.3	53.8	20.3	0	1	0	0	2	1021.54	969	379279
MSB-6681 CSULB Livingston 051218	MSB32201InSolBand_08 (F140150)	TRINITY_DN166970_c1_g5_i2 len=3919	87323	CSULB-Mantle_051118.fasta	324229	1	21	25	25	0.0062	FPALNQFSR	0.962	56	59.7	46.1	25.5	0	1	0	0	2	1079.56	1308	3048370
MSB-6681 CSULB Livingston 051218	MSB32201InSolBand_08 (F140150)	TRINITY_DN166970_c1_g5_i2 len=3919	87323	CSULB-Mantle_051118.fasta	324229	1	21	25	25	0.0062	GLDLDDDDAANIFQR	0.997	64	59.6	33.9	47	0	1	0	0	2	1677.77	1367	113201
MSB-6681 CSULB Livingston 051218	MSB32201InSolBand_08 (F140150)	TRINITY_DN166970_c1_g5_i2 len=3919	87323	CSULB-Mantle_051118.fasta	324229	1	21	25	25	0.0062	GVFLAYLPPSK	0.996	57.2	56.9	44.3	28.6	0	1	0	0	2	1191.68	1359	494273
MSB-6681 CSULB Livingston 051218	MSB32201InSolBand_08 (F140150)	TRINITY_DN166970_c1_g5_i2 len=3919	87323	CSULB-Mantle_051118.fasta	324229	1	21	25	25	0.0062	MILAALISR	0.936	50.9	53.8	42	24.6	0	2	0	0	2	987.602	1370.5	2285480
MSB-6681 CSULB Livingston 051218	MSB32201InSolBand_08 (F140150)	TRINITY_DN166970_c1_g5_i2 len=3919	87323	CSULB-Mantle_051118.fasta	324229	1	21	25	25	0.0062	MKQAQPSGPLQIGR	0.991	58.1	59.2	29.3	45.2	0	0	1	0	2	1526.81	1039	111946
MSB-6681 CSULB Livingston 051218	MSB32201InSolBand_08 (F140150)	TRINITY_DN166970_c1_g5_i2 len=3919	87323	CSULB-Mantle_051118.fasta	324229	1	21	25	25	0.0062	MSQSSKFPALNQFSR	0.997	60.1	60.6	34.7	41.8	0	0	1	0	2	1743.85	1264	180696
MSB-6681 CSULB Livingston 051218	MSB32201InSolBand_08 (F140150)	TRINITY_DN166970_c1_g5_i2 len=3919	87323	CSULB-Mantle_051118.fasta	324229	1	21	25	25	0.0062	NMSPQALIK	0.935	54.3	59.4	32.5	38.1	0	1	0	0	2	1017.54	1053	2561230
MSB-6681 CSULB Livingston 051218	MSB32201InSolBand_08 (F140150)	TRINITY_DN166970_c1_g5_i2 len=3919	87323	CSULB-Mantle_051118.fasta	324229	1	21	25	25	0.0062	QAFVSLLAK	0.997	65.2	55.3	45.6	36	0	1	0	0	2	976.583	1334	621786
MSB-6681 CSULB Livingston 051218	MSB32201InSolBand_08 (F140150)	TRINITY_DN166970_c1_g5_i2 len=3919	87323	CSULB-Mantle_051118.fasta	324229	1	21	25	25	0.0062	QAQPSGPLQIGR	0.966	56.2	59.3	45.5	26.9	0	1	0	0	2	1234.65	1292	215836
MSB-6681 CSULB Livingston 051218	MSB32201InSolBand_08 (F140150)	TRINITY_DN166970_c1_g5_i2 len=3919	87323	CSULB-Mantle_051118.fasta	324229	1	21	25	25	0.0062	QLGHFALGLTANR	0.997	58.6	58.2	41.3	33.5	0	0	1	0	2	1397.76	1288	1038420
MSB-6681 CSULB Livingston 051218	MSB32201InSolBand_08 (F140150)	TRINITY_DN166970_c1_g5_i2 len=3919	87323	CSULB-Mantle_051118.fasta	324229	1	21	25	25	0.0062	TDDMDTQPEIK	0.997	58.2	58.1	55.3	19.5	0	1	0	0	2	1292.57	1011	418913
MSB-6681 CSULB Livingston 051218	MSB32201InSolBand_08 (F140150)	TRINITY_DN166970_c1_g5_i2 len=3919	87323	CSULB-Mantle_051118.fasta	324229	1	21	25	25	0.0062	TFSASTAINWR	0.997	70.7	60	47.9	39.4	0	2	0	0	2	1254.61	1306.5	1830690
MSB-6681 CSULB Livingston 051218	MSB32201InSolBand_08 (F140150)	TRINITY_DN166970_c1_g5_i2 len=3919	87323	CSULB-Mantle_051118.fasta	324229	1	21	25	25	0.0062	VGESNDDADLR	0.997	80.7	58.2	51.6	46.7	0	1	0	0	2	1190.53	873	221616
MSB-6681 CSULB Livingston 051218	MSB32201InSolBand_08 (F140150)	TRINITY_DN166970_c1_g5_i2 len=3919	87323	CSULB-Mantle_051118.fasta	324229	1	21	25	25	0.0062	VGESNDDADLRK	0.905	52.4	59.9	35.8	32.5	0	0	1	0	2	1318.62	769	414208
MSB-6681 CSULB Livingston 051218	MSB32201InSolBand_09 (F140151)	TRINITY_DN164009_c2_g3_i1 len=1175	304896	CSULB-Mantle_051118.fasta	99098.9	1	2	3	3	0.0012	DFGTLTDQVVAK	0.977	77.3	59.7	41.2	53.4	0	1	0	0	2	1293.67	1325	409299
MSB-6681 CSULB Livingston 051218	MSB32201InSolBand_09 (F140151)	TRINITY_DN164009_c2_g3_i1 len=1175	304896	CSULB-Mantle_051118.fasta	99098.9	1	2	3	3	0.0012	YQVTVTPGHR	0.986	41.2	59.4	42.3	14.1	0	1	1	0	2	1157.61	956	568060
MSB-6681 CSULB Livingston 051218	MSB32201InSolBand_09 (F140151)	TRINITY_DN163690_c3_g1_i6 len=1443	112600	CSULB-Mantle_051118.fasta	119381	1	3	3	3	0.0012	DNTELFVR	0.967	51.7	59.7	49.8	18	0	1	0	0	2	993.5	1276	303025
MSB-6681 CSULB Livingston 051218	MSB32201InSolBand_09 (F140151)	TRINITY_DN163690_c3_g1_i6 len=1443	112600	CSULB-Mantle_051118.fasta	119381	1	3	3	3	0.0012	SLSSSAVEVSVAR	0.977	68.7	59.5	37.5	48.1	0	1	0	0	2	1291.69	1211	134138
MSB-6681 CSULB Livingston 051218	MSB32201InSolBand_09 (F140151)	TRINITY_DN163690_c3_g1_i6 len=1443	112600	CSULB-Mantle_051118.fasta	119381	1	3	3	3	0.0012	YGNVVVPAR	0.961	49.2	58.5	48	16.9	0	1	0	0	2	974.542	1073	208084
MSB-6681 CSULB Livingston 051218	MSB32201InSolBand_09 (F140151)	TRINITY_DN166617_c1_g6_i2 len=1814	169471169472	CSULB-Mantle_051118.fasta	147679	0.995	2	2	2	0.0008	ETFDVDAAR	0.928	38	59	42.1	11	0	1	0	0	2	1023.47	1130	132953
MSB-6681 CSULB Livingston 051218	MSB32201InSolBand_09 (F140151)	TRINITY_DN166617_c1_g6_i2 len=1814	169471169472	CSULB-Mantle_051118.fasta	147679	0.995	2	2	2	0.0008	LLSSELVQER	0.925	36.8	58.2	38.9	13.2	0	1	0	0	2	1173.65	1260	119839
MSB-6681 CSULB Livingston 051218	MSB32201InSolBand_09 (F140151)	TRINITY_DN163490_c2_g2_i2 len=2365	2.04121e+17	CSULB-Mantle_051118.fasta	197333	1	8	11	11	0.0045	AGSMYFSADNAR	0.93	35.4	57.4	34.7	15.9	0	2	0	0	2	1289.56	1137.5	493585
MSB-6681 CSULB Livingston 051218	MSB32201InSolBand_09 (F140151)	TRINITY_DN163490_c2_g2_i2 len=2365	2.04121e+17	CSULB-Mantle_051118.fasta	197333	1	8	11	11	0.0045	IGLTFNPR	0.96	45.6	58.5	42.7	0	0	1	0	0	2	917.52	1301	708290
MSB-6681 CSULB Livingston 051218	MSB32201InSolBand_09 (F140151)	TRINITY_DN163490_c2_g2_i2 len=2365	2.04121e+17	CSULB-Mantle_051118.fasta	197333	1	8	11	11	0.0045	LVHTTGTMR	0.994	42.3	59.2	53.1	4.31	0	0	2	0	2	1015.54	738	848091
MSB-6681 CSULB Livingston 051218	MSB32201InSolBand_09 (F140151)	TRINITY_DN163490_c2_g2_i2 len=2365	2.04121e+17	CSULB-Mantle_051118.fasta	197333	1	8	11	11	0.0045	NFAMEATYIR	0.96	48.4	59	37	27	0	2	0	0	2	1231.58	1300.5	2067900
MSB-6681 CSULB Livingston 051218	MSB32201InSolBand_09 (F140151)	TRINITY_DN163490_c2_g2_i2 len=2365	2.04121e+17	CSULB-Mantle_051118.fasta	197333	1	8	11	11	0.0045	SFDEFDFETK	0.964	46.4	56.9	39	22.6	0	1	0	0	2	1264.54	1356	880056
MSB-6681 CSULB Livingston 051218	MSB32201InSolBand_09 (F140151)	TRINITY_DN163490_c2_g2_i2 len=2365	2.04121e+17	CSULB-Mantle_051118.fasta	197333	1	8	11	11	0.0045	SYGFEVK	0.9	33.2	58.1	42	5.79	0	1	0	0	2	829.409	1192	646259
MSB-6681 CSULB Livingston 051218	MSB32201InSolBand_09 (F140151)	TRINITY_DN163490_c2_g2_i2 len=2365	2.04121e+17	CSULB-Mantle_051118.fasta	197333	1	8	11	11	0.0045	YAGDGAQTATCDR	0.976	66.3	55.8	36.2	46.9	0	1	0	0	2	1385.58	800	302412
MSB-6681 CSULB Livingston 051218	MSB32201InSolBand_09 (F140151)	TRINITY_DN163490_c2_g2_i2 len=2365	2.04121e+17	CSULB-Mantle_051118.fasta	197333	1	8	11	11	0.0045	YAVGGQTNR	0.964	50	59	49.3	16.1	0	1	0	0	2	965.48	809	299498
MSB-6681 CSULB Livingston 051218	MSB32201InSolBand_09 (F140151)	TRINITY_DN150011_c0_g2_i2 len=508	123469	CSULB-Mantle_051118.fasta	41927.4	1	2	2	3	0.0012	KKPAVDIAVVEEK	0.997	59.5	54.4	46.2	0	0	0	2	0	2	1425.83	1096.5	543097
MSB-6681 CSULB Livingston 051218	MSB32201InSolBand_09 (F140151)	TRINITY_DN150011_c0_g2_i2 len=508	123469	CSULB-Mantle_051118.fasta	41927.4	1	2	2	3	0.0012	KPAVDIAVVEEK	0.955	29.5	56	33.6	0	0	0	1	0	2	1297.74	1206	198706
MSB-6681 CSULB Livingston 051218	MSB32201InSolBand_09 (F140151)	TRINITY_DN75744_c0_g2_i1 len=1013	3475234753	CSULB-Mantle_051118.fasta	68773	1	3	3	3	0.0012	GLFTSCCGSRPY	0.975	67.7	57	38.9	45.7	0	1	0	0	2	1404.6	1299	112423
MSB-6681 CSULB Livingston 051218	MSB32201InSolBand_09 (F140151)	TRINITY_DN75744_c0_g2_i1 len=1013	3475234753	CSULB-Mantle_051118.fasta	68773	1	3	3	3	0.0012	GSNTGCCYSYAYNR	0.874	25.8	51.5	17.6	22.7	0	1	0	0	2	1672.65	1074	61636
MSB-6681 CSULB Livingston 051218	MSB32201InSolBand_09 (F140151)	TRINITY_DN75744_c0_g2_i1 len=1013	3475234753	CSULB-Mantle_051118.fasta	68773	1	3	3	3	0.0012	QVCCNGVVYNK	0.874	32.7	58.9	37.7	9.9	0	1	0	0	2	1340.61	949	129559
MSB-6681 CSULB Livingston 051218	MSB32201InSolBand_09 (F140151)	TRINITY_DN165536_c5_g3_i3 len=1254	8094080944	CSULB-Mantle_051118.fasta	104662	0.999	3	3	3	0.0012	DLTDYLMK	0.921	35.8	58.4	41.9	0	0	1	0	0	2	1014.48	1322	409025
MSB-6681 CSULB Livingston 051218	MSB32201InSolBand_09 (F140151)	TRINITY_DN165536_c5_g3_i3 len=1254	8094080944	CSULB-Mantle_051118.fasta	104662	0.999	3	3	3	0.0012	GYSFTTTAER	0.897	41.3	59	46.5	9.81	0	1	0	0	2	1132.53	1141	263499
MSB-6681 CSULB Livingston 051218	MSB32201InSolBand_09 (F140151)	TRINITY_DN165536_c5_g3_i3 len=1254	8094080944	CSULB-Mantle_051118.fasta	104662	0.999	3	3	3	0.0012	VAPEEHPVLLTEAPLNPK	0.912	24.1	58.5	20.1	18.5	0	0	1	0	2	1954.06	1302	103794
MSB-6681 CSULB Livingston 051218	MSB32201InSolBand_09 (F140151)	TRINITY_DN165709_c2_g2_i2 len=1962	149847	CSULB-Mantle_051118.fasta	160594	1	5	9	9	0.0036	HSGMFIGDPTK	0.992	39.4	59.7	34.7	20	0	0	1	0	2	1189.57	1132	95039
MSB-6681 CSULB Livingston 051218	MSB32201InSolBand_09 (F140151)	TRINITY_DN165709_c2_g2_i2 len=1962	149847	CSULB-Mantle_051118.fasta	160594	1	5	9	9	0.0036	LEGFLGFHED	0.958	45.8	59.5	41.8	19.5	0	1	0	0	2	1163.54	1393	257629
MSB-6681 CSULB Livingston 051218	MSB32201InSolBand_09 (F140151)	TRINITY_DN165709_c2_g2_i2 len=1962	149847	CSULB-Mantle_051118.fasta	160594	1	5	9	9	0.0036	PAVVAPQPQPR	0.989	60.2	59.2	45	31.6	0	2	2	0	2	1159.66	1002	1779100
MSB-6681 CSULB Livingston 051218	MSB32201InSolBand_09 (F140151)	TRINITY_DN165709_c2_g2_i2 len=1962	149847	CSULB-Mantle_051118.fasta	160594	1	5	9	9	0.0036	PRPAVVAPQPQPR	0.97	27.3	57	31.1	0.73	0	0	2	0	2	1413.8	948	922253
MSB-6681 CSULB Livingston 051218	MSB32201InSolBand_09 (F140151)	TRINITY_DN165709_c2_g2_i2 len=1962	149847	CSULB-Mantle_051118.fasta	160594	1	5	9	9	0.0036	SPWGHASPVVPAR	0.997	57.5	60.3	46.2	27.4	0	0	1	0	2	1360.71	1160	373838
MSB-6681 CSULB Livingston 051218	MSB32201InSolBand_09 (F140151)	TRINITY_DN164727_c0_g2_i1 len=1347	142223	CSULB-Mantle_051118.fasta	109310	0.999	2	3	3	0.0012	GASSTIMCK	0.968	54.9	57.4	53	17.9	0	2	0	0	2	970.433	811	190361
MSB-6681 CSULB Livingston 051218	MSB32201InSolBand_09 (F140151)	TRINITY_DN164727_c0_g2_i1 len=1347	142223	CSULB-Mantle_051118.fasta	109310	0.999	2	3	3	0.0012	HALHDFQR	0.959	47	59.4	55.8	6.16	0	1	0	0	2	1023.51	829	411377
MSB-6681 CSULB Livingston 051218	MSB32201InSolBand_09 (F140151)	TRINITY_DN157672_c1_g4_i1 len=290	100852100856	CSULB-Mantle_051118.fasta	24790.5	0.999	2	2	2	0.0008	DGCTVVIHLSDR	0.996	53.2	59.8	31.5	38	0	1	1	0	2	1371.67	1233.5	2075650
MSB-6681 CSULB Livingston 051218	MSB32201InSolBand_09 (F140151)	TRINITY_DN157672_c1_g4_i1 len=290	100852100856	CSULB-Mantle_051118.fasta	24790.5	0.999	2	2	2	0.0008	SISTLTNEEAR	0.994	59.5	60.1	46	29.6	0	2	1	0	2	1220.61	1078	4762580
MSB-6681 CSULB Livingston 051218	MSB32201InSolBand_09 (F140151)	TRINITY_DN157672_c1_g4_i1 len=290	100852100856	CSULB-Mantle_051118.fasta	24790.5	0.999	2	2	2	0.0008	SPFISQMSSSGAGR	0.964	48.8	59.5	46.5	17.5	0	1	0	0	2	1427.66	1044	269488
MSB-6681 CSULB Livingston 051218	MSB32201InSolBand_09 (F140151)	TRINITY_DN157672_c1_g4_i1 len=290	100852100856	CSULB-Mantle_051118.fasta	24790.5	0.999	2	2	2	0.0008	YPINILPTR	0.961	57.2	57.3	56.1	17	0	1	0	0	2	1086.63	1345	599906
MSB-6681 CSULB Livingston 051218	MSB32201InSolBand_09 (F140151)	TRINITY_DN158040_c3_g3_i4 len=1939	224843224845	CSULB-Mantle_051118.fasta	163244	1	3	4	4	0.0016	DMGQVLIDYQK	0.959	46.5	60.1	47.9	14.5	0	2	0	0	2	1325.64	1290	260594
MSB-6681 CSULB Livingston 051218	MSB32201InSolBand_09 (F140151)	TRINITY_DN158040_c3_g3_i4 len=1939	224843224845	CSULB-Mantle_051118.fasta	163244	1	3	4	4	0.0016	FGITDVTTVLSR	0.966	82	57.9	48.3	51.2	0	1	0	0	2	1308.72	1420	306227
MSB-6681 CSULB Livingston 051218	MSB32201InSolBand_09 (F140151)	TRINITY_DN158040_c3_g3_i4 len=1939	224843224845	CSULB-Mantle_051118.fasta	163244	1	3	4	4	0.0016	QQQQLQQR	0.957	42.9	58.6	46	0	0	1	0	0	2	1056.55	703	95010
MSB-6681 CSULB Livingston 051218	MSB32201InSolBand_09 (F140151)	TRINITY_DN157672_c1_g5_i1 len=781	100853	CSULB-Mantle_051118.fasta	66419.1	1	3	6	6	0.0024	DGCTVVIHLSDR	0.996	53.2	59.8	31.5	38	0	1	1	0	2	1371.67	1233.5	2075650
MSB-6681 CSULB Livingston 051218	MSB32201InSolBand_09 (F140151)	TRINITY_DN157672_c1_g5_i1 len=781	100853	CSULB-Mantle_051118.fasta	66419.1	1	3	6	6	0.0024	GLATQVDDINDK	0.899	35.2	60.1	38.6	11.3	0	1	0	0	2	1289.62	1225	65857
MSB-6681 CSULB Livingston 051218	MSB32201InSolBand_09 (F140151)	TRINITY_DN157672_c1_g5_i1 len=781	100853	CSULB-Mantle_051118.fasta	66419.1	1	3	6	6	0.0024	SISTLTNEEAR	0.994	59.5	60.1	46	29.6	0	2	1	0	2	1220.61	1078	4762580
MSB-6681 CSULB Livingston 051218	MSB32201InSolBand_09 (F140151)	TRINITY_DN166114_c1_g2_i1 len=1426	270002270004	CSULB-Mantle_051118.fasta	118638	1	7	11	11	0.0045	AKDMVTGMITSK	0.993	72.7	59.9	40.5	49.2	0	2	2	0	2	1297.65	1016.5	673886
MSB-6681 CSULB Livingston 051218	MSB32201InSolBand_09 (F140151)	TRINITY_DN166114_c1_g2_i1 len=1426	270002270004	CSULB-Mantle_051118.fasta	118638	1	7	11	11	0.0045	DMHMYQVPLNPR	0.995	43.8	59.8	28.8	30.7	0	0	1	0	2	1500.71	1291	185346
MSB-6681 CSULB Livingston 051218	MSB32201InSolBand_09 (F140151)	TRINITY_DN166114_c1_g2_i1 len=1426	270002270004	CSULB-Mantle_051118.fasta	118638	1	7	11	11	0.0045	DMVTGMITSK	0.957	50.1	59.9	38.1	28	0	2	0	0	2	1082.52	1219.5	1456900
MSB-6681 CSULB Livingston 051218	MSB32201InSolBand_09 (F140151)	TRINITY_DN166114_c1_g2_i1 len=1426	270002270004	CSULB-Mantle_051118.fasta	118638	1	7	11	11	0.0045	GTWSTEER	0.898	41.7	59.2	43	0	0	1	0	0	2	965.432	933	126437
MSB-6681 CSULB Livingston 051218	MSB32201InSolBand_09 (F140151)	TRINITY_DN166114_c1_g2_i1 len=1426	270002270004	CSULB-Mantle_051118.fasta	118638	1	7	11	11	0.0045	GTWSTEERK	0.874	24.3	59.9	33.4	0	0	0	1	0	2	1093.53	812	100131
MSB-6681 CSULB Livingston 051218	MSB32201InSolBand_09 (F140151)	TRINITY_DN166114_c1_g2_i1 len=1426	270002270004	CSULB-Mantle_051118.fasta	118638	1	7	11	11	0.0045	KLNLDRDPYLSR	0.971	31.2	59.1	30.3	15.3	0	0	1	0	2	1489.81	1163	807680
MSB-6681 CSULB Livingston 051218	MSB32201InSolBand_09 (F140151)	TRINITY_DN166114_c1_g2_i1 len=1426	270002270004	CSULB-Mantle_051118.fasta	118638	1	7	11	11	0.0045	MQFMMAALR	0.89	33.9	57.8	25.6	23.5	0	1	0	0	2	1146.51	1072	184334
MSB-6681 CSULB Livingston 051218	MSB32201InSolBand_09 (F140151)	TRINITY_DN134774_c0_g1_i1 len=2668	138667	CSULB-Mantle_051118.fasta	221389	0.999	2	2	2	0.0008	LYTSSSLDLER	0.977	68.3	60	42.5	42.3	0	1	0	0	2	1283.65	1274	219124
MSB-6681 CSULB Livingston 051218	MSB32201InSolBand_09 (F140151)	TRINITY_DN134774_c0_g1_i1 len=2668	138667	CSULB-Mantle_051118.fasta	221389	0.999	2	2	2	0.0008	VDAVELNPVDFK	0.974	62.8	59.7	44.8	34.3	0	1	0	0	2	1345.7	1353	248061
MSB-6681 CSULB Livingston 051218	MSB32201InSolBand_09 (F140151)	TRINITY_DN156479_c1_g2_i1 len=1543	286175	CSULB-Mantle_051118.fasta	126696	1	3	3	3	0.0012	ALDFDCDIK	0.963	53.5	58.7	38.9	30.6	0	1	0	0	2	1096.5	1296	1125680
MSB-6681 CSULB Livingston 051218	MSB32201InSolBand_09 (F140151)	TRINITY_DN156479_c1_g2_i1 len=1543	286175	CSULB-Mantle_051118.fasta	126696	1	3	3	3	0.0012	DLNGNLVTSPK	0.967	51	59.5	35.7	11	0	1	0	0	2	1158.6	1211	815449
MSB-6681 CSULB Livingston 051218	MSB32201InSolBand_09 (F140151)	TRINITY_DN156479_c1_g2_i1 len=1543	286175	CSULB-Mantle_051118.fasta	126696	1	3	3	3	0.0012	QGTSHVLTLR	0.956	44.7	58.2	46.8	13.3	0	1	0	0	2	1112.61	1070	113141
MSB-6681 CSULB Livingston 051218	MSB32201InSolBand_09 (F140151)	1967 TRINITY_DN59156_c0_g1_i1 len=913	196719681969		0	1	2	3	3	0.0012	ATAMIALR	0.971	54.2	57.6	56	0	0	2	0	0	2	846.487	1159	812054
MSB-6681 CSULB Livingston 051218	MSB32201InSolBand_09 (F140151)	1967 TRINITY_DN59156_c0_g1_i1 len=913	196719681969		0	1	2	3	3	0.0012	KLEQHATNWVSR	0.997	63.6	59.6	38.7	41.4	0	0	1	0	2	1468.77	980	83987
MSB-6681 CSULB Livingston 051218	MSB32201InSolBand_09 (F140151)	TRINITY_DN161099_c1_g1_i1 len=1908	214146	CSULB-Mantle_051118.fasta	164518	1	4	4	4	0.0016	FDTFSNEGK	0.943	40.7	57.9	51.8	3.69	0	1	0	0	2	1044.46	1072	568845
MSB-6681 CSULB Livingston 051218	MSB32201InSolBand_09 (F140151)	TRINITY_DN161099_c1_g1_i1 len=1908	214146	CSULB-Mantle_051118.fasta	164518	1	4	4	4	0.0016	GIQTSQDAR	0.942	43	60.3	45.5	12.6	0	1	0	0	2	975.486	730	143057
MSB-6681 CSULB Livingston 051218	MSB32201InSolBand_09 (F140151)	TRINITY_DN161099_c1_g1_i1 len=1908	214146	CSULB-Mantle_051118.fasta	164518	1	4	4	4	0.0016	SDNTYEVK	0.964	64.3	58.8	55.5	24.9	0	1	0	0	2	955.437	851	161386
MSB-6681 CSULB Livingston 051218	MSB32201InSolBand_09 (F140151)	TRINITY_DN161099_c1_g1_i1 len=1908	214146	CSULB-Mantle_051118.fasta	164518	1	4	4	4	0.0016	VHVIFNYK	0.908	23.7	58.2	27.1	11.1	0	0	1	0	2	1019.57	1221	166417
MSB-6681 CSULB Livingston 051218	MSB32201InSolBand_09 (F140151)	TRINITY_DN158789_c1_g2_i1 len=1617	2.02986e+17	CSULB-Mantle_051118.fasta	134940	1	8	22	23	0.0093	AGMGGAGGGGMNLMAR	0.982	78.9	58.8	39.8	56.8	0	3	0	0	2	1407.63	1185	462379
MSB-6681 CSULB Livingston 051218	MSB32201InSolBand_09 (F140151)	TRINITY_DN158789_c1_g2_i1 len=1617	2.02986e+17	CSULB-Mantle_051118.fasta	134940	1	8	22	23	0.0093	ASMGISPLAMGGNNK	0.967	54.2	60.3	37.7	32.5	0	4	0	0	2	1447.7	1145	1945670
MSB-6681 CSULB Livingston 051218	MSB32201InSolBand_09 (F140151)	TRINITY_DN158789_c1_g2_i1 len=1617	2.02986e+17	CSULB-Mantle_051118.fasta	134940	1	8	22	23	0.0093	ASMGISPLAMGGNNKK	0.989	40.7	60.5	31.1	25.1	0	1	2	0	2	1575.8	1239	2782180
MSB-6681 CSULB Livingston 051218	MSB32201InSolBand_09 (F140151)	TRINITY_DN158789_c1_g2_i1 len=1617	2.02986e+17	CSULB-Mantle_051118.fasta	134940	1	8	22	23	0.0093	CGEQGMTPAAIAR	0.971	79.8	58.7	33.3	64.6	0	1	0	0	2	1377.63	956	171401
MSB-6681 CSULB Livingston 051218	MSB32201InSolBand_09 (F140151)	TRINITY_DN158789_c1_g2_i1 len=1617	2.02986e+17	CSULB-Mantle_051118.fasta	134940	1	8	22	23	0.0093	SAVSQSGVSDHLSDVMR	0.997	72.2	60.3	29.8	59.8	0	2	2	0	2	1774.84	1174.5	11200000
MSB-6681 CSULB Livingston 051218	MSB32201InSolBand_09 (F140151)	TRINITY_DN158789_c1_g2_i1 len=1617	2.02986e+17	CSULB-Mantle_051118.fasta	134940	1	8	22	23	0.0093	SMPLSPSMLSSFGNK	0.997	70.4	60.3	49.3	38	0	1	1	0	2	1614.75	1339	1431620
MSB-6681 CSULB Livingston 051218	MSB32201InSolBand_09 (F140151)	TRINITY_DN158789_c1_g2_i1 len=1617	2.02986e+17	CSULB-Mantle_051118.fasta	134940	1	8	22	23	0.0093	STMMQEMLK	0.962	52.7	58.5	37.2	17.3	0	4	0	0	2	1114.49	1153	2271210
MSB-6681 CSULB Livingston 051218	MSB32201InSolBand_09 (F140151)	TRINITY_DN158789_c1_g2_i1 len=1617	2.02986e+17	CSULB-Mantle_051118.fasta	134940	1	8	22	23	0.0093	VPQAASVPAPQAPQASAGTR	0.988	39.1	60.4	28	0.5	0	0	2	0	2	1904.98	1123.5	1256790
MSB-6681 CSULB Livingston 051218	MSB32201InSolBand_09 (F140151)	TRINITY_DN159423_c0_g2_i1 len=263	306057306058	CSULB-Mantle_051118.fasta	21304	1	2	2	2	0.0008	PAVAATVGAK	0.972	79.3	54.1	47.1	49.6	0	1	0	0	2	884.52	881	2698660
MSB-6681 CSULB Livingston 051218	MSB32201InSolBand_09 (F140151)	TRINITY_DN159423_c0_g2_i1 len=263	306057306058	CSULB-Mantle_051118.fasta	21304	1	2	2	2	0.0008	TVNTGANLINDLHK	0.997	53.5	59.3	31.6	38.1	0	0	1	0	2	1509.8	1270	565345
MSB-6681 CSULB Livingston 051218	MSB32201InSolBand_09 (F140151)	TRINITY_DN153208_c0_g1_i1 len=1493	253413	CSULB-Mantle_051118.fasta	121368	1	11	14	14	0.0057	AFFDDDDEEVLCR	0.987	111	55	40.5	90.2	0	1	0	0	2	1630.67	1356	773063
MSB-6681 CSULB Livingston 051218	MSB32201InSolBand_09 (F140151)	TRINITY_DN153208_c0_g1_i1 len=1493	253413	CSULB-Mantle_051118.fasta	121368	1	11	14	14	0.0057	EAMHELR	0.9	46.2	58.8	58.4	3.01	0	1	1	0	2	885.425	754	1161620
MSB-6681 CSULB Livingston 051218	MSB32201InSolBand_09 (F140151)	TRINITY_DN153208_c0_g1_i1 len=1493	253413	CSULB-Mantle_051118.fasta	121368	1	11	14	14	0.0057	EDIREQAR	0.957	30.1	60	33.8	0	0	0	1	0	2	1016.51	737	701372
MSB-6681 CSULB Livingston 051218	MSB32201InSolBand_09 (F140151)	TRINITY_DN153208_c0_g1_i1 len=1493	253413	CSULB-Mantle_051118.fasta	121368	1	11	14	14	0.0057	GANPGLQLAFR	0.97	58.9	58.8	64.9	10.2	0	1	0	0	2	1143.63	1333	358789
MSB-6681 CSULB Livingston 051218	MSB32201InSolBand_09 (F140151)	TRINITY_DN153208_c0_g1_i1 len=1493	253413	CSULB-Mantle_051118.fasta	121368	1	11	14	14	0.0057	GTAFSADEFGEK	0.957	48.4	58.1	45.3	18.7	0	1	0	0	2	1258.56	1262	1925360
MSB-6681 CSULB Livingston 051218	MSB32201InSolBand_09 (F140151)	TRINITY_DN153208_c0_g1_i1 len=1493	253413	CSULB-Mantle_051118.fasta	121368	1	11	14	14	0.0057	LSESSMGCMK	0.866	29.3	56.4	26.8	17.3	0	1	0	0	2	1129.47	1038	771389
MSB-6681 CSULB Livingston 051218	MSB32201InSolBand_09 (F140151)	TRINITY_DN153208_c0_g1_i1 len=1493	253413	CSULB-Mantle_051118.fasta	121368	1	11	14	14	0.0057	MKQAQPSGPLQIGR	0.997	54.8	59.2	38.4	32.5	0	0	1	0	2	1526.81	1074	133822
MSB-6681 CSULB Livingston 051218	MSB32201InSolBand_09 (F140151)	TRINITY_DN153208_c0_g1_i1 len=1493	253413	CSULB-Mantle_051118.fasta	121368	1	11	14	14	0.0057	QAGDDSADHGTIPAFR	0.978	69.1	58.6	31.6	54.8	0	1	0	0	2	1640.73	1271	307015
MSB-6681 CSULB Livingston 051218	MSB32201InSolBand_09 (F140151)	TRINITY_DN153208_c0_g1_i1 len=1493	253413	CSULB-Mantle_051118.fasta	121368	1	11	14	14	0.0057	QAQPSGPLQIGR	0.879	33.9	59.3	24.8	24.2	0	1	0	0	2	1234.65	1309	61370
MSB-6681 CSULB Livingston 051218	MSB32201InSolBand_09 (F140151)	TRINITY_DN153208_c0_g1_i1 len=1493	253413	CSULB-Mantle_051118.fasta	121368	1	11	14	14	0.0057	QGLGQLDSSAITMMGR	0.981	56.3	60.3	29.4	43.2	0	1	1	0	2	1696.8	1273.5	1686260
MSB-6681 CSULB Livingston 051218	MSB32201InSolBand_09 (F140151)	TRINITY_DN153208_c0_g1_i1 len=1493	253413	CSULB-Mantle_051118.fasta	121368	1	11	14	14	0.0057	RGANPGLQLAFR	0.995	47.1	57.2	37.5	25.1	0	0	1	0	2	1299.73	1283	791781
MSB-6681 CSULB Livingston 051218	MSB32201InSolBand_09 (F140151)	TRINITY_DN153208_c0_g1_i1 len=1493	253413	CSULB-Mantle_051118.fasta	121368	1	11	14	14	0.0057	SPNTWTSQDLQR	0.978	74.7	60	35.2	56.8	0	2	0	0	2	1432.68	1186.5	640711
MSB-6681 CSULB Livingston 051218	MSB32201InSolBand_09 (F140151)	TRINITY_DN153208_c0_g1_i1 len=1493	253413	CSULB-Mantle_051118.fasta	121368	1	11	14	14	0.0057	VVKPGPK	0.882	21.7	47.8	33.4	2.64	0	1	0	0	2	724.472	637	79681
MSB-6681 CSULB Livingston 051218	MSB32201InSolBand_09 (F140151)	TRINITY_DN151382_c3_g1_i1 len=1507	126061	CSULB-Mantle_051118.fasta	125787	1	3	4	4	0.0016	KNTMALLQR	0.937	25.6	58.7	38.2	0	0	0	1	0	2	1090.6	905	65294
MSB-6681 CSULB Livingston 051218	MSB32201InSolBand_09 (F140151)	TRINITY_DN151382_c3_g1_i1 len=1507	126061	CSULB-Mantle_051118.fasta	125787	1	3	4	4	0.0016	NTMALLQR	0.972	59.5	60.1	57.4	18.1	0	2	0	0	2	963.493	1161.5	615761
MSB-6681 CSULB Livingston 051218	MSB32201InSolBand_09 (F140151)	TRINITY_DN151382_c3_g1_i1 len=1507	126061	CSULB-Mantle_051118.fasta	125787	1	3	4	4	0.0016	TFIDETSAICCDGEMR	0.955	21.8	53.4	33	3.18	0	0	1	0	2	1920.78	1290	134751
MSB-6681 CSULB Livingston 051218	MSB32201InSolBand_09 (F140151)	TRINITY_DN144559_c0_g1_i1 len=1292	154625	CSULB-Mantle_051118.fasta	106777	1	3	3	3	0.0012	FSLNSPNSAR	0.959	48.2	60.3	60.7	2	0	1	0	0	2	1092.54	1120	171030
MSB-6681 CSULB Livingston 051218	MSB32201InSolBand_09 (F140151)	TRINITY_DN144559_c0_g1_i1 len=1292	154625	CSULB-Mantle_051118.fasta	106777	1	3	3	3	0.0012	GVCYDDGTAAK	0.946	51.7	56.7	42.1	25.3	0	1	0	0	2	1156.49	874	203905
MSB-6681 CSULB Livingston 051218	MSB32201InSolBand_09 (F140151)	TRINITY_DN144559_c0_g1_i1 len=1292	154625	CSULB-Mantle_051118.fasta	106777	1	3	3	3	0.0012	LGSTVVVR	0.951	60.5	56	69.1	7.48	0	1	0	0	2	830.509	1010	269275
MSB-6681 CSULB Livingston 051218	MSB32201InSolBand_09 (F140151)	11909 TRINITY_DN95273_c0_g1_i1 len=1405	11909		0	1	9	10	10	0.0041	AIVACGQILTNANR	0.979	85.2	59.4	52.7	50.5	0	1	0	0	2	1500.8	1258	389927
MSB-6681 CSULB Livingston 051218	MSB32201InSolBand_09 (F140151)	11909 TRINITY_DN95273_c0_g1_i1 len=1405	11909		0	1	9	10	10	0.0041	DVTTGKDWEGR	0.993	43.1	59.9	43.9	14.3	0	1	1	0	2	1263.6	983	402059
MSB-6681 CSULB Livingston 051218	MSB32201InSolBand_09 (F140151)	11909 TRINITY_DN95273_c0_g1_i1 len=1405	11909		0	1	9	10	10	0.0041	FNSMWLGIK	0.902	40.8	59.2	31.9	24.2	0	1	0	0	2	1111.56	1362	246532
MSB-6681 CSULB Livingston 051218	MSB32201InSolBand_09 (F140151)	11909 TRINITY_DN95273_c0_g1_i1 len=1405	11909		0	1	9	10	10	0.0041	GSLDTSEVLTFSR	0.982	80.2	60.1	44.1	53.5	0	1	0	0	2	1411.71	1346	238839
MSB-6681 CSULB Livingston 051218	MSB32201InSolBand_09 (F140151)	11909 TRINITY_DN95273_c0_g1_i1 len=1405	11909		0	1	9	10	10	0.0041	LGSGIDLCR	0.965	51.9	60	45	0	0	1	0	0	2	990.504	1200	415236
MSB-6681 CSULB Livingston 051218	MSB32201InSolBand_09 (F140151)	11909 TRINITY_DN95273_c0_g1_i1 len=1405	11909		0	1	9	10	10	0.0041	NMLVQLPCK	0.893	36	60.2	44.7	6.37	0	1	0	0	2	1118.57	1230	99064
MSB-6681 CSULB Livingston 051218	MSB32201InSolBand_09 (F140151)	11909 TRINITY_DN95273_c0_g1_i1 len=1405	11909		0	1	9	10	10	0.0041	SSWSFECK	0.866	29.4	56.4	33.7	9.98	0	1	0	0	2	1030.43	1253	307553
MSB-6681 CSULB Livingston 051218	MSB32201InSolBand_09 (F140151)	11909 TRINITY_DN95273_c0_g1_i1 len=1405	11909		0	1	9	10	10	0.0041	VDITQTNLECEK	0.954	53.9	60.1	41.3	28.8	0	1	0	0	2	1449.69	1166	84102
MSB-6681 CSULB Livingston 051218	MSB32201InSolBand_09 (F140151)	11909 TRINITY_DN95273_c0_g1_i1 len=1405	11909		0	1	9	10	10	0.0041	VEAANCFK	0.894	34.1	58.8	42.7	6.51	0	1	0	0	2	938.44	946	171484
MSB-6681 CSULB Livingston 051218	MSB32201InSolBand_09 (F140151)	TRINITY_DN166715_c6_g4_i1 len=1724	300354300355	CSULB-Mantle_051118.fasta	143953	1	2	2	2	0.0008	GFWDCDSGTAIAR	0.983	84.6	57.9	41.1	61.7	0	1	0	0	2	1455.63	1333	368226
MSB-6681 CSULB Livingston 051218	MSB32201InSolBand_09 (F140151)	TRINITY_DN166715_c6_g4_i1 len=1724	300354300355	CSULB-Mantle_051118.fasta	143953	1	2	2	2	0.0008	MGVDGVPVVAAVK	0.972	59.3	56.9	37.2	38.8	0	1	0	0	2	1241.69	1319	826968
MSB-6681 CSULB Livingston 051218	MSB32201InSolBand_09 (F140151)	TRINITY_DN164371_c0_g1_i4 len=2026	68799	CSULB-Mantle_051118.fasta	168471	1	4	4	4	0.0016	GTYWVGISSMR	0.924	45.4	59.5	39.2	21.6	0	1	0	0	2	1272.6	1308	184928
MSB-6681 CSULB Livingston 051218	MSB32201InSolBand_09 (F140151)	TRINITY_DN164371_c0_g1_i4 len=2026	68799	CSULB-Mantle_051118.fasta	168471	1	4	4	4	0.0016	IVEIAPGK	0.968	55.3	54	56.2	14.9	0	1	0	0	2	826.503	1039	173625
MSB-6681 CSULB Livingston 051218	MSB32201InSolBand_09 (F140151)	TRINITY_DN164371_c0_g1_i4 len=2026	68799	CSULB-Mantle_051118.fasta	168471	1	4	4	4	0.0016	MAITTMVQR	0.968	53.6	59.2	34.4	35.1	0	1	0	0	2	1082.53	917	249380
MSB-6681 CSULB Livingston 051218	MSB32201InSolBand_09 (F140151)	TRINITY_DN164371_c0_g1_i4 len=2026	68799	CSULB-Mantle_051118.fasta	168471	1	4	4	4	0.0016	YGLVIELDKDGR	0.997	53.5	59.1	48.9	20.4	0	0	1	0	2	1377.74	1317	528536
MSB-6681 CSULB Livingston 051218	MSB32201InSolBand_09 (F140151)	TRINITY_DN160675_c0_g2_i1 len=1045	325029	CSULB-Mantle_051118.fasta	85902.3	1	4	6	6	0.0024	CLLQSAVNPAAR	0.975	68.9	59.7	40.2	45.4	0	1	0	0	2	1299.68	1252	242453
MSB-6681 CSULB Livingston 051218	MSB32201InSolBand_09 (F140151)	TRINITY_DN160675_c0_g2_i1 len=1045	325029	CSULB-Mantle_051118.fasta	85902.3	1	4	6	6	0.0024	QILQQVQR	0.951	38.4	55	42.8	10.4	0	2	0	0	2	1012.59	1058	433121
MSB-6681 CSULB Livingston 051218	MSB32201InSolBand_09 (F140151)	TRINITY_DN160675_c0_g2_i1 len=1045	325029	CSULB-Mantle_051118.fasta	85902.3	1	4	6	6	0.0024	SMNGLQSLAHR	0.995	44.5	59.6	42.9	13.6	0	0	2	0	2	1230.59	1043	187609
MSB-6681 CSULB Livingston 051218	MSB32201InSolBand_09 (F140151)	TRINITY_DN160675_c0_g2_i1 len=1045	325029	CSULB-Mantle_051118.fasta	85902.3	1	4	6	6	0.0024	TKVNPLDAICR	0.916	37.3	59.1	44.7	7.25	0	1	0	0	2	1286.69	1247	86170
MSB-6681 CSULB Livingston 051218	MSB32201InSolBand_09 (F140151)	TRINITY_DN152792_c5_g1_i6 len=1454	160800	CSULB-Mantle_051118.fasta	120090	0.999	2	2	2	0.0008	EGITDTSPTGTAWK	0.978	80.2	60.3	36.8	61	0	1	0	0	2	1463.7	1241	1796450
MSB-6681 CSULB Livingston 051218	MSB32201InSolBand_09 (F140151)	TRINITY_DN152792_c5_g1_i6 len=1454	160800	CSULB-Mantle_051118.fasta	120090	0.999	2	2	2	0.0008	LISGSLK	0.892	40.8	54.5	43.3	0	0	1	0	0	2	717.451	1009	584662
MSB-6681 CSULB Livingston 051218	MSB32201InSolBand_09 (F140151)	TRINITY_DN157574_c4_g1_i1 len=1643	125573	CSULB-Mantle_051118.fasta	136589	1	3	4	4	0.0016	ASVTCTATTIK	0.967	59.4	59.7	38	37.6	0	1	0	0	2	1152.59	972	240803
MSB-6681 CSULB Livingston 051218	MSB32201InSolBand_09 (F140151)	TRINITY_DN157574_c4_g1_i1 len=1643	125573	CSULB-Mantle_051118.fasta	136589	1	3	4	4	0.0016	DSGSGTGTFNPLTTK	0.982	104	60	31.4	91.6	0	1	0	0	2	1482.71	1275	752191
MSB-6681 CSULB Livingston 051218	MSB32201InSolBand_09 (F140151)	TRINITY_DN157574_c4_g1_i1 len=1643	125573	CSULB-Mantle_051118.fasta	136589	1	3	4	4	0.0016	ILMEDNPAFTK	0.955	63.1	60.4	49	30.7	0	2	0	0	2	1278.64	1241	521015
MSB-6681 CSULB Livingston 051218	MSB32201InSolBand_09 (F140151)	TRINITY_DN166970_c1_g5_i2 len=3919	87323	CSULB-Mantle_051118.fasta	324229	1	28	39	39	0.0158	ALNAANNQGVGK	0.943	52.6	59.4	31.5	13.1	0	2	0	0	2	1158.58	839.5	293295
MSB-6681 CSULB Livingston 051218	MSB32201InSolBand_09 (F140151)	TRINITY_DN166970_c1_g5_i2 len=3919	87323	CSULB-Mantle_051118.fasta	324229	1	28	39	39	0.0158	AQATAVLAR	0.943	50.2	57.4	46.3	19.6	0	2	0	0	2	901.51	998.5	441175
MSB-6681 CSULB Livingston 051218	MSB32201InSolBand_09 (F140151)	TRINITY_DN166970_c1_g5_i2 len=3919	87323	CSULB-Mantle_051118.fasta	324229	1	28	39	39	0.0158	ASQASALVSK	0.976	71.4	58.4	40.3	47.9	0	2	0	0	2	961.531	934.5	2540890
MSB-6681 CSULB Livingston 051218	MSB32201InSolBand_09 (F140151)	TRINITY_DN166970_c1_g5_i2 len=3919	87323	CSULB-Mantle_051118.fasta	324229	1	28	39	39	0.0158	DIDFEESQSR	0.869	46.1	57.4	51	10.1	0	1	0	0	2	1225.53	1156	1243710
MSB-6681 CSULB Livingston 051218	MSB32201InSolBand_09 (F140151)	TRINITY_DN166970_c1_g5_i2 len=3919	87323	CSULB-Mantle_051118.fasta	324229	1	28	39	39	0.0158	EILEDMFDDDNEVR	0.982	79.9	56.2	50.4	47.3	0	1	0	0	2	1755.74	1307	307025
MSB-6681 CSULB Livingston 051218	MSB32201InSolBand_09 (F140151)	TRINITY_DN166970_c1_g5_i2 len=3919	87323	CSULB-Mantle_051118.fasta	324229	1	28	39	39	0.0158	ELPDWECDGR	0.912	32.9	55.4	35.9	12.1	0	1	0	0	2	1276.53	1277	111950
MSB-6681 CSULB Livingston 051218	MSB32201InSolBand_09 (F140151)	TRINITY_DN166970_c1_g5_i2 len=3919	87323	CSULB-Mantle_051118.fasta	324229	1	28	39	39	0.0158	FGLSDAQK	0.961	53.4	60	62.7	5.94	0	1	0	0	2	865.442	1084	234982
MSB-6681 CSULB Livingston 051218	MSB32201InSolBand_09 (F140151)	TRINITY_DN166970_c1_g5_i2 len=3919	87323	CSULB-Mantle_051118.fasta	324229	1	28	39	39	0.0158	FGLSDAQKR	0.961	45.7	59.5	51.1	9.42	0	1	0	0	2	1021.54	998	220284
MSB-6681 CSULB Livingston 051218	MSB32201InSolBand_09 (F140151)	TRINITY_DN166970_c1_g5_i2 len=3919	87323	CSULB-Mantle_051118.fasta	324229	1	28	39	39	0.0158	FPALNQFSR	0.969	50.9	59.6	48.8	17.4	0	2	0	0	2	1080.55	1321.5	777307
MSB-6681 CSULB Livingston 051218	MSB32201InSolBand_09 (F140151)	TRINITY_DN166970_c1_g5_i2 len=3919	87323	CSULB-Mantle_051118.fasta	324229	1	28	39	39	0.0158	GLDLDDDDAANIFQR	0.952	43.4	59.5	31.8	27.3	0	1	0	0	2	1677.77	1385	96050
MSB-6681 CSULB Livingston 051218	MSB32201InSolBand_09 (F140151)	TRINITY_DN166970_c1_g5_i2 len=3919	87323	CSULB-Mantle_051118.fasta	324229	1	28	39	39	0.0158	GMTAIQLR	0.928	38.5	59.5	44.1	9.46	0	1	0	0	2	906.471	1092	114726
MSB-6681 CSULB Livingston 051218	MSB32201InSolBand_09 (F140151)	TRINITY_DN166970_c1_g5_i2 len=3919	87323	CSULB-Mantle_051118.fasta	324229	1	28	39	39	0.0158	GVFLAYLPPSK	0.973	53.5	57.1	53.3	15.5	0	1	0	0	2	1191.68	1377	338213
MSB-6681 CSULB Livingston 051218	MSB32201InSolBand_09 (F140151)	TRINITY_DN166970_c1_g5_i2 len=3919	87323	CSULB-Mantle_051118.fasta	324229	1	28	39	39	0.0158	KMILAALISR	0.997	61.4	52.5	60.7	16.7	0	1	1	0	2	1131.69	1315	768300
MSB-6681 CSULB Livingston 051218	MSB32201InSolBand_09 (F140151)	TRINITY_DN166970_c1_g5_i2 len=3919	87323	CSULB-Mantle_051118.fasta	324229	1	28	39	39	0.0158	LCDNELASSMSVIEK	0.992	42.5	59.8	24.4	33.7	0	1	1	0	2	1711.79	1247.5	167831
MSB-6681 CSULB Livingston 051218	MSB32201InSolBand_09 (F140151)	TRINITY_DN166970_c1_g5_i2 len=3919	87323	CSULB-Mantle_051118.fasta	324229	1	28	39	39	0.0158	LEFDDGGK	0.967	55.3	59	56.7	13.8	0	1	0	0	2	880.405	1035	453981
MSB-6681 CSULB Livingston 051218	MSB32201InSolBand_09 (F140151)	TRINITY_DN166970_c1_g5_i2 len=3919	87323	CSULB-Mantle_051118.fasta	324229	1	28	39	39	0.0158	LLEMIEK	0.9	38.9	58.3	51.2	0	0	1	0	0	2	875.491	1286	1126500
MSB-6681 CSULB Livingston 051218	MSB32201InSolBand_09 (F140151)	TRINITY_DN166970_c1_g5_i2 len=3919	87323	CSULB-Mantle_051118.fasta	324229	1	28	39	39	0.0158	LQSVMPGMQLSQIR	0.997	51.3	60.5	28.9	38.5	0	1	1	0	2	1619.82	1245	512956
MSB-6681 CSULB Livingston 051218	MSB32201InSolBand_09 (F140151)	TRINITY_DN166970_c1_g5_i2 len=3919	87323	CSULB-Mantle_051118.fasta	324229	1	28	39	39	0.0158	MILAALISR	0.955	50.4	55.8	39.3	26.7	0	2	0	0	2	1003.6	1387.5	3286910
MSB-6681 CSULB Livingston 051218	MSB32201InSolBand_09 (F140151)	TRINITY_DN166970_c1_g5_i2 len=3919	87323	CSULB-Mantle_051118.fasta	324229	1	28	39	39	0.0158	MKQAQPSGPLQIGR	0.997	54.8	59.2	38.4	32.5	0	0	1	0	2	1526.81	1074	133822
MSB-6681 CSULB Livingston 051218	MSB32201InSolBand_09 (F140151)	TRINITY_DN166970_c1_g5_i2 len=3919	87323	CSULB-Mantle_051118.fasta	324229	1	28	39	39	0.0158	QAFVSLLAK	0.974	54.2	57	43.3	26.9	0	1	0	0	2	977.567	1371	320773
MSB-6681 CSULB Livingston 051218	MSB32201InSolBand_09 (F140151)	TRINITY_DN166970_c1_g5_i2 len=3919	87323	CSULB-Mantle_051118.fasta	324229	1	28	39	39	0.0158	QAQPSGPLQIGR	0.879	33.9	59.3	24.8	24.2	0	1	0	0	2	1234.65	1309	61370
MSB-6681 CSULB Livingston 051218	MSB32201InSolBand_09 (F140151)	TRINITY_DN166970_c1_g5_i2 len=3919	87323	CSULB-Mantle_051118.fasta	324229	1	28	39	39	0.0158	QLGHFALGLTANR	0.997	67.7	58.1	41.9	42.7	0	1	1	0	2	1397.76	1307	1635640
MSB-6681 CSULB Livingston 051218	MSB32201InSolBand_09 (F140151)	TRINITY_DN166970_c1_g5_i2 len=3919	87323	CSULB-Mantle_051118.fasta	324229	1	28	39	39	0.0158	SMPALGTLPFNR	0.952	42.6	59.9	31.5	26.5	0	1	0	0	2	1319.68	1332	925037
MSB-6681 CSULB Livingston 051218	MSB32201InSolBand_09 (F140151)	TRINITY_DN166970_c1_g5_i2 len=3919	87323	CSULB-Mantle_051118.fasta	324229	1	28	39	39	0.0158	SSLAELR	0.9	38.7	58.7	48.4	0	0	1	0	0	2	775.431	1091	1273650
MSB-6681 CSULB Livingston 051218	MSB32201InSolBand_09 (F140151)	TRINITY_DN166970_c1_g5_i2 len=3919	87323	CSULB-Mantle_051118.fasta	324229	1	28	39	39	0.0158	TDDMDTQPEIK	0.95	44.9	58.1	38.9	21.8	0	1	0	0	2	1292.57	1036	202915
MSB-6681 CSULB Livingston 051218	MSB32201InSolBand_09 (F140151)	TRINITY_DN166970_c1_g5_i2 len=3919	87323	CSULB-Mantle_051118.fasta	324229	1	28	39	39	0.0158	TFSASTAINWR	0.976	68.6	60	45.4	39.7	0	2	0	0	2	1254.61	1324.5	2440660
MSB-6681 CSULB Livingston 051218	MSB32201InSolBand_09 (F140151)	TRINITY_DN166970_c1_g5_i2 len=3919	87323	CSULB-Mantle_051118.fasta	324229	1	28	39	39	0.0158	VGESNDDADLR	0.973	60.3	58.2	49.3	27.5	0	1	0	0	2	1190.53	896	216920
MSB-6681 CSULB Livingston 051218	MSB32201InSolBand_09 (F140151)	TRINITY_DN166970_c1_g5_i2 len=3919	87323	CSULB-Mantle_051118.fasta	324229	1	28	39	39	0.0158	VTAHYVAQK	0.953	37.5	59.3	40.8	11.4	0	1	1	0	2	1016.55	756	360324
MSB-6681 CSULB Livingston 051218	MSB32201InSolBand_10 (F140152)	TRINITY_DN151382_c3_g1_i1 len=1507	126061	CSULB-Mantle_051118.fasta	125787	1	2	2	2	0.0006	NTMALLQR	0.99	59.7	60	57.5	18.2	0	1	0	0	2	963.493	1079	131740
MSB-6681 CSULB Livingston 051218	MSB32201InSolBand_10 (F140152)	TRINITY_DN151382_c3_g1_i1 len=1507	126061	CSULB-Mantle_051118.fasta	125787	1	2	2	2	0.0006	TDLCCSNDVWPK	0.997	74.6	56.6	37.1	55	0	1	0	0	2	1494.64	1282	212271
MSB-6681 CSULB Livingston 051218	MSB32201InSolBand_10 (F140152)	TRINITY_DN166715_c6_g4_i1 len=1724	300354300355	CSULB-Mantle_051118.fasta	143953	1	2	2	2	0.0006	GFWDCDSGTAIAR	0.997	98.5	57.8	46.1	71.2	0	1	0	0	2	1455.63	1337	1120930
MSB-6681 CSULB Livingston 051218	MSB32201InSolBand_10 (F140152)	TRINITY_DN166715_c6_g4_i1 len=1724	300354300355	CSULB-Mantle_051118.fasta	143953	1	2	2	2	0.0006	MGVDGVPVVAAVK	0.997	60.8	56.9	31.9	45.7	0	1	0	0	2	1241.69	1324	893712
MSB-6681 CSULB Livingston 051218	MSB32201InSolBand_10 (F140152)	TRINITY_DN159423_c0_g2_i1 len=263	306057306058	CSULB-Mantle_051118.fasta	21304	1	2	2	2	0.0006	PAVAATVGAK	0.997	68.4	55.2	51.9	33.1	0	1	0	0	2	884.52	876	2649350
MSB-6681 CSULB Livingston 051218	MSB32201InSolBand_10 (F140152)	TRINITY_DN159423_c0_g2_i1 len=263	306057306058	CSULB-Mantle_051118.fasta	21304	1	2	2	2	0.0006	TVNTGANLINDLHK	0.997	59.8	59.4	36.4	40.2	0	0	1	0	2	1509.8	1276	292764
MSB-6681 CSULB Livingston 051218	MSB32201InSolBand_10 (F140152)	TRINITY_DN153208_c0_g1_i1 len=1493	253413	CSULB-Mantle_051118.fasta	121368	1	6	6	6	0.0018	AFFDDDDEEVLCR	0.997	103	54.7	41.6	81	0	1	0	0	2	1630.67	1359	665541
MSB-6681 CSULB Livingston 051218	MSB32201InSolBand_10 (F140152)	TRINITY_DN153208_c0_g1_i1 len=1493	253413	CSULB-Mantle_051118.fasta	121368	1	6	6	6	0.0018	GANPGLQLAFR	0.997	65.6	58.3	65.2	17	0	1	0	0	2	1143.63	1337	2152230
MSB-6681 CSULB Livingston 051218	MSB32201InSolBand_10 (F140152)	TRINITY_DN153208_c0_g1_i1 len=1493	253413	CSULB-Mantle_051118.fasta	121368	1	6	6	6	0.0018	GTAFSADEFGEK	0.997	65.7	58.1	50.3	31.9	0	1	0	0	2	1258.56	1268	3899000
MSB-6681 CSULB Livingston 051218	MSB32201InSolBand_10 (F140152)	TRINITY_DN153208_c0_g1_i1 len=1493	253413	CSULB-Mantle_051118.fasta	121368	1	6	6	6	0.0018	LSESSMGCMK	0.997	60.8	56.6	41.6	35.8	0	1	0	0	2	1129.47	1040	187434
MSB-6681 CSULB Livingston 051218	MSB32201InSolBand_10 (F140152)	TRINITY_DN153208_c0_g1_i1 len=1493	253413	CSULB-Mantle_051118.fasta	121368	1	6	6	6	0.0018	QGLGQLDSSAITMMGR	0.997	61.7	60.2	31.5	46.9	0	1	0	0	2	1696.8	1276	812165
MSB-6681 CSULB Livingston 051218	MSB32201InSolBand_10 (F140152)	TRINITY_DN153208_c0_g1_i1 len=1493	253413	CSULB-Mantle_051118.fasta	121368	1	6	6	6	0.0018	SPNTWTSQDLQR	0.895	56.1	60.1	31.3	41.2	0	1	0	0	2	1432.68	1177	205979
MSB-6681 CSULB Livingston 051218	MSB32201InSolBand_10 (F140152)	TRINITY_DN159885_c3_g1_i1 len=1224	823388233982340	CSULB-Mantle_051118.fasta	103053	1	2	2	2	0.0006	LSGGSNTGLLLLAK	0.997	104	55	32.5	90.7	0	1	0	0	2	1343.79	1371	585754
MSB-6681 CSULB Livingston 051218	MSB32201InSolBand_10 (F140152)	TRINITY_DN159885_c3_g1_i1 len=1224	823388233982340	CSULB-Mantle_051118.fasta	103053	1	2	2	2	0.0006	SGYFQDPQTLVGR	0.997	63.2	60.3	37.3	42.8	0	1	0	0	2	1467.72	1329	912014
MSB-6681 CSULB Livingston 051218	MSB32201InSolBand_10 (F140152)	TRINITY_DN164009_c2_g3_i1 len=1175	304896	CSULB-Mantle_051118.fasta	99098.9	1	2	2	2	0.0006	DFGTLTDQVVAK	0.997	82.2	59.7	45.4	54.4	0	1	0	0	2	1293.67	1329	866004
MSB-6681 CSULB Livingston 051218	MSB32201InSolBand_10 (F140152)	TRINITY_DN164009_c2_g3_i1 len=1175	304896	CSULB-Mantle_051118.fasta	99098.9	1	2	2	2	0.0006	YNAINQVCGR	0.922	56.3	59.8	59.7	12.4	0	1	0	0	2	1194.57	1066	179339
MSB-6681 CSULB Livingston 051218	MSB32201InSolBand_10 (F140152)	TRINITY_DN157574_c4_g1_i1 len=1643	125573	CSULB-Mantle_051118.fasta	136589	1	2	2	2	0.0006	DSGSGTGTFNPLTTK	0.997	98.9	60	30.2	87.9	0	1	0	0	2	1482.71	1279	2519550
MSB-6681 CSULB Livingston 051218	MSB32201InSolBand_10 (F140152)	TRINITY_DN157574_c4_g1_i1 len=1643	125573	CSULB-Mantle_051118.fasta	136589	1	2	2	2	0.0006	ILMEDNPAFTK	0.997	63.5	60.3	49.7	30.4	0	1	0	0	2	1278.64	1298	495873
MSB-6681 CSULB Livingston 051218	MSB32201InSolBand_10 (F140152)	TRINITY_DN166970_c1_g5_i2 len=3919	87323	CSULB-Mantle_051118.fasta	324229	1	7	8	8	0.0024	ALNAANNQGVGK	0.997	61.2	59.3	34.6	17	0	1	0	0	2	1159.56	824	110899
MSB-6681 CSULB Livingston 051218	MSB32201InSolBand_10 (F140152)	TRINITY_DN166970_c1_g5_i2 len=3919	87323	CSULB-Mantle_051118.fasta	324229	1	7	8	8	0.0024	ASQASALVSK	0.997	68.7	58.4	38.8	46.6	0	1	0	0	2	961.531	904	10900000
MSB-6681 CSULB Livingston 051218	MSB32201InSolBand_10 (F140152)	TRINITY_DN166970_c1_g5_i2 len=3919	87323	CSULB-Mantle_051118.fasta	324229	1	7	8	8	0.0024	EILEDMFDDDNEVR	0.997	66	56.2	36.9	46.2	0	1	0	0	2	1755.74	1311	282298
MSB-6681 CSULB Livingston 051218	MSB32201InSolBand_10 (F140152)	TRINITY_DN166970_c1_g5_i2 len=3919	87323	CSULB-Mantle_051118.fasta	324229	1	7	8	8	0.0024	GVFLAYLPPSK	0.997	57.1	57.1	42.8	30.1	0	1	0	0	2	1191.68	1379	303334
MSB-6681 CSULB Livingston 051218	MSB32201InSolBand_10 (F140152)	TRINITY_DN166970_c1_g5_i2 len=3919	87323	CSULB-Mantle_051118.fasta	324229	1	7	8	8	0.0024	KMILAALISR	0.997	67.4	52.3	49.6	34.2	0	1	0	0	2	1131.69	1318	838163
MSB-6681 CSULB Livingston 051218	MSB32201InSolBand_10 (F140152)	TRINITY_DN166970_c1_g5_i2 len=3919	87323	CSULB-Mantle_051118.fasta	324229	1	7	8	8	0.0024	QAFVSLLAK	0.997	64.8	55.3	45.3	36.1	0	1	0	0	2	976.583	1355	594594
MSB-6681 CSULB Livingston 051218	MSB32201InSolBand_10 (F140152)	TRINITY_DN166970_c1_g5_i2 len=3919	87323	CSULB-Mantle_051118.fasta	324229	1	7	8	8	0.0024	QLGHFALGLTANR	0.997	72.6	58.2	39.6	50.3	0	1	1	0	2	1397.76	1311	2899120
MSB-6681 CSULB Livingston 051218	MSB32201InSolBand_11 (F140153)	TRINITY_DN142905_c0_g4_i1 len=816	267540267541	CSULB-Mantle_051118.fasta	67649.4	1	3	3	3	0.0013	ECVSLYEIPR	0.934	42	60.1	38.1	19.5	0	1	0	0	2	1265.62	1332	100587
MSB-6681 CSULB Livingston 051218	MSB32201InSolBand_11 (F140153)	TRINITY_DN142905_c0_g4_i1 len=816	267540267541	CSULB-Mantle_051118.fasta	67649.4	1	3	3	3	0.0013	ELVDQCDYYSYR	0.987	78.7	56.4	29.8	66.8	0	1	0	0	2	1610.68	1283	183068
MSB-6681 CSULB Livingston 051218	MSB32201InSolBand_11 (F140153)	TRINITY_DN142905_c0_g4_i1 len=816	267540267541	CSULB-Mantle_051118.fasta	67649.4	1	3	3	3	0.0013	GLSDGSQVFR	0.936	51	59.4	31	35.9	0	1	0	0	2	1065.53	1214	975433
MSB-6681 CSULB Livingston 051218	MSB32201InSolBand_11 (F140153)	TRINITY_DN150011_c0_g2_i2 len=508	123469	CSULB-Mantle_051118.fasta	41927.4	1	2	4	5	0.0021	KKPAVDIAVVEEK	0.997	94.8	54.2	40.4	0	0	1	2	0	2	1425.83	1130	2826330
MSB-6681 CSULB Livingston 051218	MSB32201InSolBand_11 (F140153)	TRINITY_DN150011_c0_g2_i2 len=508	123469	CSULB-Mantle_051118.fasta	41927.4	1	2	4	5	0.0021	KPAVDIAVVEEK	0.997	38.3	56	36	0	0	1	1	0	2	1297.74	1221.5	315684
MSB-6681 CSULB Livingston 051218	MSB32201InSolBand_11 (F140153)	TRINITY_DN75744_c0_g2_i1 len=1013	3475234753	CSULB-Mantle_051118.fasta	68773	1	6	8	8	0.0034	GLFTSCCGSR	0.904	40.4	56.4	40.4	15.2	0	1	0	0	2	1144.49	1186	498075
MSB-6681 CSULB Livingston 051218	MSB32201InSolBand_11 (F140153)	TRINITY_DN75744_c0_g2_i1 len=1013	3475234753	CSULB-Mantle_051118.fasta	68773	1	6	8	8	0.0034	GLFTSCCGSRPY	0.986	86.7	57.4	39.1	65.6	0	1	0	0	2	1404.6	1306	503534
MSB-6681 CSULB Livingston 051218	MSB32201InSolBand_11 (F140153)	TRINITY_DN75744_c0_g2_i1 len=1013	3475234753	CSULB-Mantle_051118.fasta	68773	1	6	8	8	0.0034	GSNTGCCYSYAYNR	0.995	83.3	51.6	33.6	67.9	0	1	1	0	2	1672.65	1087.5	184066
MSB-6681 CSULB Livingston 051218	MSB32201InSolBand_11 (F140153)	TRINITY_DN75744_c0_g2_i1 len=1013	3475234753	CSULB-Mantle_051118.fasta	68773	1	6	8	8	0.0034	NTHICCYGVTYTK	0.99	53	58.3	29.9	39.3	0	1	1	0	2	1616.72	1107	801592
MSB-6681 CSULB Livingston 051218	MSB32201InSolBand_11 (F140153)	TRINITY_DN75744_c0_g2_i1 len=1013	3475234753	CSULB-Mantle_051118.fasta	68773	1	6	8	8	0.0034	QVCCNGVVYNK	0.915	40.9	59.3	36.7	19.5	0	1	0	0	2	1340.61	964	193244
MSB-6681 CSULB Livingston 051218	MSB32201InSolBand_11 (F140153)	TRINITY_DN75744_c0_g2_i1 len=1013	3475234753	CSULB-Mantle_051118.fasta	68773	1	6	8	8	0.0034	RQVCCNGVVYNK	0.997	50.3	59.9	36.1	30.1	0	0	1	0	2	1496.71	887	104144
MSB-6681 CSULB Livingston 051218	MSB32201InSolBand_11 (F140153)	TRINITY_DN165536_c5_g3_i3 len=1254	8094080944	CSULB-Mantle_051118.fasta	104662	0.999	2	2	2	0.0008	AVFPSIVGRPR	0.954	20.3	54.4	30.1	0.1	0	0	1	0	2	1198.71	1285	259097
MSB-6681 CSULB Livingston 051218	MSB32201InSolBand_11 (F140153)	TRINITY_DN165536_c5_g3_i3 len=1254	8094080944	CSULB-Mantle_051118.fasta	104662	0.999	2	2	2	0.0008	VAPEEHPVLLTEAPLNPK	0.976	26.8	58.4	18.3	23.1	0	0	1	0	2	1954.06	1307	207961
MSB-6681 CSULB Livingston 051218	MSB32201InSolBand_11 (F140153)	TRINITY_DN163873_c1_g1_i1 len=2101	1.17463e+17	CSULB-Mantle_051118.fasta	175570	1	3	4	4	0.0017	DPTLTFECNVK	0.969	55.2	60.1	41.4	29.7	0	1	0	0	2	1323.63	1301	347726
MSB-6681 CSULB Livingston 051218	MSB32201InSolBand_11 (F140153)	TRINITY_DN163873_c1_g1_i1 len=2101	1.17463e+17	CSULB-Mantle_051118.fasta	175570	1	3	4	4	0.0017	SCTVSNALK	0.965	57.9	59.7	50.1	23.9	0	1	0	0	2	980.472	925	84144
MSB-6681 CSULB Livingston 051218	MSB32201InSolBand_11 (F140153)	TRINITY_DN163873_c1_g1_i1 len=2101	1.17463e+17	CSULB-Mantle_051118.fasta	175570	1	3	4	4	0.0017	TATAGPSAVLFSVTDAR	0.992	76.3	60	38	56	0	1	1	0	2	1663.87	1391.5	598239
MSB-6681 CSULB Livingston 051218	MSB32201InSolBand_11 (F140153)	TRINITY_DN165709_c2_g2_i2 len=1962	149847	CSULB-Mantle_051118.fasta	160594	1	3	5	5	0.0021	HSGMFIGDPTK	0.997	46.1	59.7	39.9	21.9	0	0	2	0	2	1189.57	1074	574260
MSB-6681 CSULB Livingston 051218	MSB32201InSolBand_11 (F140153)	TRINITY_DN165709_c2_g2_i2 len=1962	149847	CSULB-Mantle_051118.fasta	160594	1	3	5	5	0.0021	PAVVAPQPQPR	0.989	30.5	58.1	30.4	15	0	0	1	0	2	1159.66	989	1115510
MSB-6681 CSULB Livingston 051218	MSB32201InSolBand_11 (F140153)	TRINITY_DN165709_c2_g2_i2 len=1962	149847	CSULB-Mantle_051118.fasta	160594	1	3	5	5	0.0021	PRPAVVAPQPQPR	0.957	23.2	57.1	30.7	0.69	0	0	2	0	2	1413.8	967	697507
MSB-6681 CSULB Livingston 051218	MSB32201InSolBand_11 (F140153)	TRINITY_DN164727_c0_g2_i1 len=1347	142223	CSULB-Mantle_051118.fasta	109310	1	3	4	4	0.0017	GASSTIMCK	0.981	66.1	57.4	61.8	20.8	0	1	0	0	2	970.433	751	72609
MSB-6681 CSULB Livingston 051218	MSB32201InSolBand_11 (F140153)	TRINITY_DN164727_c0_g2_i1 len=1347	142223	CSULB-Mantle_051118.fasta	109310	1	3	4	4	0.0017	HALHDFQR	0.972	25.8	59.3	35.2	4.62	0	0	2	0	2	1023.51	874	375154
MSB-6681 CSULB Livingston 051218	MSB32201InSolBand_11 (F140153)	TRINITY_DN164727_c0_g2_i1 len=1347	142223	CSULB-Mantle_051118.fasta	109310	1	3	4	4	0.0017	QAMASALAGR	0.905	48.3	60.3	40.1	23.7	0	1	0	0	2	991.499	879	165061
MSB-6681 CSULB Livingston 051218	MSB32201InSolBand_11 (F140153)	TRINITY_DN157672_c1_g5_i1 len=781	100853	CSULB-Mantle_051118.fasta	66419.1	1	3	6	6	0.0025	DGCTVVIHLSDR	0.997	50	60.2	31.1	35.1	0	1	1	0	2	1371.67	1245	2710500
MSB-6681 CSULB Livingston 051218	MSB32201InSolBand_11 (F140153)	TRINITY_DN157672_c1_g5_i1 len=781	100853	CSULB-Mantle_051118.fasta	66419.1	1	3	6	6	0.0025	GLATQVDDINDK	0.983	73.7	60.3	41.7	49	0	1	0	0	2	1288.64	1167	708030
MSB-6681 CSULB Livingston 051218	MSB32201InSolBand_11 (F140153)	TRINITY_DN157672_c1_g5_i1 len=781	100853	CSULB-Mantle_051118.fasta	66419.1	1	3	6	6	0.0025	SISTLTNEEAR	0.948	60	59.6	51.7	24.4	0	2	1	0	2	1220.61	1095	4365260
MSB-6681 CSULB Livingston 051218	MSB32201InSolBand_11 (F140153)	TRINITY_DN157672_c1_g5_i2 len=407	100854100855	CSULB-Mantle_051118.fasta	34239.1	0.996	2	2	2	0.0008	GLATQVDDINDK	0.983	73.7	60.3	41.7	49	0	1	0	0	2	1288.64	1167	708030
MSB-6681 CSULB Livingston 051218	MSB32201InSolBand_11 (F140153)	TRINITY_DN157672_c1_g5_i2 len=407	100854100855	CSULB-Mantle_051118.fasta	34239.1	0.996	2	2	2	0.0008	GLTTQVDDVDDK	0.964	71.8	59.8	34.4	54.5	0	1	0	0	2	1305.62	1107	317254
MSB-6681 CSULB Livingston 051218	MSB32201InSolBand_11 (F140153)	TRINITY_DN157672_c1_g5_i2 len=407	100854100855	CSULB-Mantle_051118.fasta	34239.1	0.996	2	2	2	0.0008	ISDDIPK	0.9	48.3	57.4	47.4	0	0	1	0	0	2	787.42	1010	367307
MSB-6681 CSULB Livingston 051218	MSB32201InSolBand_11 (F140153)	TRINITY_DN161784_c0_g11_i5 len=475	273880	CSULB-Mantle_051118.fasta	39642.5	1	5	7	7	0.0029	KMEAAGAGL	0.938	52.8	60.4	48	20.2	0	2	0	0	2	863.429	983	1097480
MSB-6681 CSULB Livingston 051218	MSB32201InSolBand_11 (F140153)	TRINITY_DN161784_c0_g11_i5 len=475	273880	CSULB-Mantle_051118.fasta	39642.5	1	5	7	7	0.0029	LQYPHSR	0.9	42.3	58.4	45.3	11.8	0	1	1	0	2	901.453	886.5	888780
MSB-6681 CSULB Livingston 051218	MSB32201InSolBand_11 (F140153)	TRINITY_DN161784_c0_g11_i5 len=475	273880	CSULB-Mantle_051118.fasta	39642.5	1	5	7	7	0.0029	NINQALEAQLELMQK	0.997	52.4	60.2	27.5	41.1	0	0	1	0	2	1758.91	1351	508323
MSB-6681 CSULB Livingston 051218	MSB32201InSolBand_11 (F140153)	TRINITY_DN161784_c0_g11_i5 len=475	273880	CSULB-Mantle_051118.fasta	39642.5	1	5	7	7	0.0029	RPPPPPPR	0.99	33.3	55.9	43.1	0	0	0	1	0	2	913.537	716	381206
MSB-6681 CSULB Livingston 051218	MSB32201InSolBand_11 (F140153)	TRINITY_DN161784_c0_g11_i5 len=475	273880	CSULB-Mantle_051118.fasta	39642.5	1	5	7	7	0.0029	TVYRPPPPPPR	0.996	37.9	57.4	47	5.98	0	0	1	0	2	1276.72	972	5123490
MSB-6681 CSULB Livingston 051218	MSB32201InSolBand_11 (F140153)	TRINITY_DN161784_c0_g11_i5 len=475	273880	CSULB-Mantle_051118.fasta	39642.5	1	5	7	7	0.0029	YLRNQKPSAR	0.896	22.1	58.7	31.4	4.77	0	0	1	0	2	1233.67	730	720873
MSB-6681 CSULB Livingston 051218	MSB32201InSolBand_11 (F140153)	TRINITY_DN161784_c0_g7_i1 len=213	273872273875	CSULB-Mantle_051118.fasta	17398	1	3	8	8	0.0034	AAAMNAMGAHR	0.997	81.2	58.9	35.7	53.8	0	3	3	0	2	1101.49	727.5	2581440
MSB-6681 CSULB Livingston 051218	MSB32201InSolBand_11 (F140153)	TRINITY_DN161784_c0_g7_i1 len=213	273872273875	CSULB-Mantle_051118.fasta	17398	1	3	8	8	0.0034	APPTAPVALEPEK	0.997	45.4	58.9	28.1	33.2	0	0	1	0	2	1319.72	1219	680628
MSB-6681 CSULB Livingston 051218	MSB32201InSolBand_11 (F140153)	TRINITY_DN161784_c0_g7_i1 len=213	273872273875	CSULB-Mantle_051118.fasta	17398	1	3	8	8	0.0034	VFPQYAGGAR	0.867	41.2	59.8	44.8	11.2	0	1	0	0	2	1065.55	1162	10900000
MSB-6681 CSULB Livingston 051218	MSB32201InSolBand_11 (F140153)	14988 TRINITY_DN84670_c0_g1_i1 len=366	14988		0	0.997	2	2	2	0.0008	ASYNLCCCR	0.974	57.4	53.2	39.6	34.2	0	1	0	0	2	1203.47	1055	341847
MSB-6681 CSULB Livingston 051218	MSB32201InSolBand_11 (F140153)	14988 TRINITY_DN84670_c0_g1_i1 len=366	14988		0	0.997	2	2	2	0.0008	SGCYSSTSTQLCCGGK	0.89	36.9	52.7	25.7	26.5	0	1	0	0	2	1752.7	991	55157
MSB-6681 CSULB Livingston 051218	MSB32201InSolBand_11 (F140153)	TRINITY_DN159885_c3_g1_i1 len=1224	823388233982340	CSULB-Mantle_051118.fasta	103053	0.994	2	2	2	0.0008	LSGGSNTGLLLLAK	0.89	30.8	54.7	23	22.7	0	1	0	0	2	1343.79	1374	230158
MSB-6681 CSULB Livingston 051218	MSB32201InSolBand_11 (F140153)	TRINITY_DN159885_c3_g1_i1 len=1224	823388233982340	CSULB-Mantle_051118.fasta	103053	0.994	2	2	2	0.0008	SGYFQDPQTLVGR	0.946	48.9	60.3	35.4	29.6	0	1	0	0	2	1467.72	1329	190156
MSB-6681 CSULB Livingston 051218	MSB32201InSolBand_11 (F140153)	TRINITY_DN155566_c3_g1_i4 len=785	143973	CSULB-Mantle_051118.fasta	65039.9	0.994	2	2	2	0.0008	DPNFDESVTLK	0.946	44.9	60.1	33.5	27.1	0	1	0	0	2	1264.61	1291	182845
MSB-6681 CSULB Livingston 051218	MSB32201InSolBand_11 (F140153)	TRINITY_DN155566_c3_g1_i4 len=785	143973	CSULB-Mantle_051118.fasta	65039.9	0.994	2	2	2	0.0008	QCITCTLFK	0.881	40.8	59.8	33.8	22.1	0	1	0	0	2	1170.56	1327	189290
MSB-6681 CSULB Livingston 051218	MSB32201InSolBand_11 (F140153)	TRINITY_DN153208_c0_g1_i1 len=1493	253413	CSULB-Mantle_051118.fasta	121368	1	11	13	13	0.0054	AFFDDDDEEVLCR	0.994	111	55	43.3	87.2	0	1	0	0	2	1630.67	1361	1025890
MSB-6681 CSULB Livingston 051218	MSB32201InSolBand_11 (F140153)	TRINITY_DN153208_c0_g1_i1 len=1493	253413	CSULB-Mantle_051118.fasta	121368	1	11	13	13	0.0054	EAMHELR	0.9	29.6	58.9	40.2	4.19	0	0	1	0	2	901.42	703	2333220
MSB-6681 CSULB Livingston 051218	MSB32201InSolBand_11 (F140153)	TRINITY_DN153208_c0_g1_i1 len=1493	253413	CSULB-Mantle_051118.fasta	121368	1	11	13	13	0.0054	EDIREQAR	0.988	30.7	59	34.5	0	0	0	1	0	2	1016.51	758	452203
MSB-6681 CSULB Livingston 051218	MSB32201InSolBand_11 (F140153)	TRINITY_DN153208_c0_g1_i1 len=1493	253413	CSULB-Mantle_051118.fasta	121368	1	11	13	13	0.0054	LSESSMGCMK	0.97	56.1	56.4	39	33.5	0	1	0	0	2	1129.47	1053	262634
MSB-6681 CSULB Livingston 051218	MSB32201InSolBand_11 (F140153)	TRINITY_DN153208_c0_g1_i1 len=1493	253413	CSULB-Mantle_051118.fasta	121368	1	11	13	13	0.0054	MKQAQPSGPLQIGR	0.997	48	59.2	49.1	14.9	0	0	1	0	2	1526.81	1092	111648
MSB-6681 CSULB Livingston 051218	MSB32201InSolBand_11 (F140153)	TRINITY_DN153208_c0_g1_i1 len=1493	253413	CSULB-Mantle_051118.fasta	121368	1	11	13	13	0.0054	PGLQLAFR	0.953	47.3	58	44.4	18.5	0	1	0	0	2	901.525	1348	468426
MSB-6681 CSULB Livingston 051218	MSB32201InSolBand_11 (F140153)	TRINITY_DN153208_c0_g1_i1 len=1493	253413	CSULB-Mantle_051118.fasta	121368	1	11	13	13	0.0054	QAGDDSADHGTIPAFR	0.996	43.2	58.6	34.3	24.6	0	1	1	0	2	1640.73	1278	430622
MSB-6681 CSULB Livingston 051218	MSB32201InSolBand_11 (F140153)	TRINITY_DN153208_c0_g1_i1 len=1493	253413	CSULB-Mantle_051118.fasta	121368	1	11	13	13	0.0054	QAQPSGPLQIGR	0.921	48.5	58.5	38.7	25.7	0	1	0	0	2	1251.68	1197	176213
MSB-6681 CSULB Livingston 051218	MSB32201InSolBand_11 (F140153)	TRINITY_DN153208_c0_g1_i1 len=1493	253413	CSULB-Mantle_051118.fasta	121368	1	11	13	13	0.0054	QGLGQLDSSAITMMGR	0.919	39.4	60	28.1	26.5	0	1	0	0	2	1696.8	1279	360072
MSB-6681 CSULB Livingston 051218	MSB32201InSolBand_11 (F140153)	TRINITY_DN153208_c0_g1_i1 len=1493	253413	CSULB-Mantle_051118.fasta	121368	1	11	13	13	0.0054	QKSPNTWTSQDLQR	0.996	41.8	60.5	35.1	22	0	0	1	0	2	1688.84	1085	153152
MSB-6681 CSULB Livingston 051218	MSB32201InSolBand_11 (F140153)	TRINITY_DN153208_c0_g1_i1 len=1493	253413	CSULB-Mantle_051118.fasta	121368	1	11	13	13	0.0054	RGANPGLQLAFR	0.997	49.8	57.2	39.2	26.3	0	0	1	0	2	1299.73	1293	653461
MSB-6681 CSULB Livingston 051218	MSB32201InSolBand_11 (F140153)	TRINITY_DN153208_c0_g1_i1 len=1493	253413	CSULB-Mantle_051118.fasta	121368	1	11	13	13	0.0054	RGTAFSADEFGEK	0.987	28.2	59.5	31	11.9	0	0	1	0	2	1414.66	1190	476297
MSB-6681 CSULB Livingston 051218	MSB32201InSolBand_11 (F140153)	TRINITY_DN153208_c0_g1_i1 len=1493	253413	CSULB-Mantle_051118.fasta	121368	1	11	13	13	0.0054	SPNTWTSQDLQR	0.972	76.6	59.8	35.5	58.5	0	2	0	0	2	1432.68	1202	973727
MSB-6681 CSULB Livingston 051218	MSB32201InSolBand_11 (F140153)	TRINITY_DN164987_c0_g2_i5 len=1147	244029	CSULB-Mantle_051118.fasta	95893.9	1	5	5	5	0.0021	LQATEER	0.895	39.8	60.6	52.4	0	0	1	0	0	2	846.432	758	170279
MSB-6681 CSULB Livingston 051218	MSB32201InSolBand_11 (F140153)	TRINITY_DN164987_c0_g2_i5 len=1147	244029	CSULB-Mantle_051118.fasta	95893.9	1	5	5	5	0.0021	LQELETGLEETK	0.972	64.9	60	49.7	31.6	0	1	0	0	2	1389.71	1260	844765
MSB-6681 CSULB Livingston 051218	MSB32201InSolBand_11 (F140153)	TRINITY_DN164987_c0_g2_i5 len=1147	244029	CSULB-Mantle_051118.fasta	95893.9	1	5	5	5	0.0021	SASEYLCLDR	0.968	59.6	58.7	44.4	31.5	0	1	0	0	2	1213.55	1286	668030
MSB-6681 CSULB Livingston 051218	MSB32201InSolBand_11 (F140153)	TRINITY_DN164987_c0_g2_i5 len=1147	244029	CSULB-Mantle_051118.fasta	95893.9	1	5	5	5	0.0021	VVTCVVCSK	0.941	52.4	59	50.3	17.9	0	1	0	0	2	1051.53	973	211883
MSB-6681 CSULB Livingston 051218	MSB32201InSolBand_11 (F140153)	TRINITY_DN164987_c0_g2_i5 len=1147	244029	CSULB-Mantle_051118.fasta	95893.9	1	5	5	5	0.0021	YSNDDVINKK	0.962	65.2	60	56.4	25.3	0	1	0	0	2	1195.6	851	109983
MSB-6681 CSULB Livingston 051218	MSB32201InSolBand_11 (F140153)	TRINITY_DN163877_c0_g3_i1 len=1719	117188	CSULB-Mantle_051118.fasta	140346	0.991	2	2	2	0.0008	DGYIDFVPASHK	0.898	39.9	60.4	38.5	16.9	0	1	0	0	2	1348.65	1304	157748
MSB-6681 CSULB Livingston 051218	MSB32201InSolBand_11 (F140153)	TRINITY_DN163877_c0_g3_i1 len=1719	117188	CSULB-Mantle_051118.fasta	140346	0.991	2	2	2	0.0008	SPPPQQPPPPPR	0.908	22.1	59.1	33.1	3.4	0	0	1	0	2	1294.69	891	197788
MSB-6681 CSULB Livingston 051218	MSB32201InSolBand_11 (F140153)	TRINITY_DN151382_c3_g1_i1 len=1507	126061	CSULB-Mantle_051118.fasta	125787	1	7	18	19	0.008	KNTMALLQR	0.997	45.4	58	47.4	13.3	0	1	6	0	2	1074.61	1034	3384760
MSB-6681 CSULB Livingston 051218	MSB32201InSolBand_11 (F140153)	TRINITY_DN151382_c3_g1_i1 len=1507	126061	CSULB-Mantle_051118.fasta	125787	1	7	18	19	0.008	LFQIIMAR	0.961	46.5	56.1	45.6	15.8	0	1	1	0	2	1007.57	1348	9068210
MSB-6681 CSULB Livingston 051218	MSB32201InSolBand_11 (F140153)	TRINITY_DN151382_c3_g1_i1 len=1507	126061	CSULB-Mantle_051118.fasta	125787	1	7	18	19	0.008	NTMALLQR	0.958	48.7	59.7	43.2	21.1	0	3	0	0	2	946.514	1260	1270090
MSB-6681 CSULB Livingston 051218	MSB32201InSolBand_11 (F140153)	TRINITY_DN151382_c3_g1_i1 len=1507	126061	CSULB-Mantle_051118.fasta	125787	1	7	18	19	0.008	TDLCCSNDVWPK	0.978	61.4	56.9	33.8	44.3	0	1	0	0	2	1494.64	1281	336770
MSB-6681 CSULB Livingston 051218	MSB32201InSolBand_11 (F140153)	TRINITY_DN151382_c3_g1_i1 len=1507	126061	CSULB-Mantle_051118.fasta	125787	1	7	18	19	0.008	TFIDETSAICCDGEMR	0.997	101	53.8	30.1	89.8	0	2	1	0	2	1920.78	1296	3703510
MSB-6681 CSULB Livingston 051218	MSB32201InSolBand_11 (F140153)	TRINITY_DN151382_c3_g1_i1 len=1507	126061	CSULB-Mantle_051118.fasta	125787	1	7	18	19	0.008	YIPSMASPGGAGGSCIMPFGK	0.997	46.2	58.9	21.3	40.8	0	0	1	0	2	2116.95	1295	567283
MSB-6681 CSULB Livingston 051218	MSB32201InSolBand_11 (F140153)	TRINITY_DN151382_c3_g1_i1 len=1507	126061	CSULB-Mantle_051118.fasta	125787	1	7	18	19	0.008	YVGACLKGNDAYR	0.963	36.7	59.7	29.5	22.5	0	1	1	0	2	1487.69	1089	550171
MSB-6681 CSULB Livingston 051218	MSB32201InSolBand_11 (F140153)	TRINITY_DN166715_c6_g4_i1 len=1724	300354300355	CSULB-Mantle_051118.fasta	143953	1	2	2	2	0.0008	GFWDCDSGTAIAR	0.988	91.8	57.7	41.7	68.6	0	1	0	0	2	1455.63	1339	840231
MSB-6681 CSULB Livingston 051218	MSB32201InSolBand_11 (F140153)	TRINITY_DN166715_c6_g4_i1 len=1724	300354300355	CSULB-Mantle_051118.fasta	143953	1	2	2	2	0.0008	MGVDGVPVVAAVK	0.982	70.7	58.4	36.5	51.5	0	1	0	0	2	1257.69	1286	775436
MSB-6681 CSULB Livingston 051218	MSB32201InSolBand_11 (F140153)	TRINITY_DN125772_c0_g1_i1 len=1284	145573	CSULB-Mantle_051118.fasta	106978	1	5	7	7	0.0029	FCCGATPYNPTTQHCCER	0.995	26.6	49.9	28.2	13.1	0	0	1	0	2	2258.88	1081	107801
MSB-6681 CSULB Livingston 051218	MSB32201InSolBand_11 (F140153)	TRINITY_DN125772_c0_g1_i1 len=1284	145573	CSULB-Mantle_051118.fasta	106978	1	5	7	7	0.0029	GDNNYCCGR	0.953	40.8	49.4	38.8	17.5	0	1	0	0	2	1115.4	764	140271
MSB-6681 CSULB Livingston 051218	MSB32201InSolBand_11 (F140153)	TRINITY_DN125772_c0_g1_i1 len=1284	145573	CSULB-Mantle_051118.fasta	106978	1	5	7	7	0.0029	ICCQQTLHNR	0.94	55.3	58.9	41.1	30.3	0	1	0	0	2	1329.62	803	194675
MSB-6681 CSULB Livingston 051218	MSB32201InSolBand_11 (F140153)	TRINITY_DN125772_c0_g1_i1 len=1284	145573	CSULB-Mantle_051118.fasta	106978	1	5	7	7	0.0029	SHVCCNYR	0.98	24.9	55.6	27.4	12	0	0	1	0	2	1095.45	749	115188
MSB-6681 CSULB Livingston 051218	MSB32201InSolBand_11 (F140153)	TRINITY_DN125772_c0_g1_i1 len=1284	145573	CSULB-Mantle_051118.fasta	106978	1	5	7	7	0.0029	VSSYMCCSGQLYPR	0.997	96.1	55.9	36.8	78.3	0	2	1	0	2	1723.72	1187	483584
MSB-6681 CSULB Livingston 051218	MSB32201InSolBand_11 (F140153)	TRINITY_DN166114_c1_g2_i1 len=1426	270002270004	CSULB-Mantle_051118.fasta	118638	1	7	13	13	0.0054	AKDMVTGMITSK	0.997	82.5	59.7	35.6	43.8	0	2	1	0	2	1313.64	1035	678871
MSB-6681 CSULB Livingston 051218	MSB32201InSolBand_11 (F140153)	TRINITY_DN166114_c1_g2_i1 len=1426	270002270004	CSULB-Mantle_051118.fasta	118638	1	7	13	13	0.0054	DMHMYQVPLNPR	0.988	29.4	59.2	24.7	19.5	0	0	2	0	2	1532.7	1197.5	581692
MSB-6681 CSULB Livingston 051218	MSB32201InSolBand_11 (F140153)	TRINITY_DN166114_c1_g2_i1 len=1426	270002270004	CSULB-Mantle_051118.fasta	118638	1	7	13	13	0.0054	DMVTGMITSK	0.935	51.2	59.9	37.1	30.2	0	3	0	0	2	1082.52	1158	1424570
MSB-6681 CSULB Livingston 051218	MSB32201InSolBand_11 (F140153)	TRINITY_DN166114_c1_g2_i1 len=1426	270002270004	CSULB-Mantle_051118.fasta	118638	1	7	13	13	0.0054	GTWSTEER	0.905	37.6	58.6	49.3	3.09	0	1	0	0	2	965.432	954	631773
MSB-6681 CSULB Livingston 051218	MSB32201InSolBand_11 (F140153)	TRINITY_DN166114_c1_g2_i1 len=1426	270002270004	CSULB-Mantle_051118.fasta	118638	1	7	13	13	0.0054	KLNLDRDPYLSR	0.997	37.2	58.9	32.6	19.4	0	0	2	0	2	1489.81	1203	1682510
MSB-6681 CSULB Livingston 051218	MSB32201InSolBand_11 (F140153)	TRINITY_DN166114_c1_g2_i1 len=1426	270002270004	CSULB-Mantle_051118.fasta	118638	1	7	13	13	0.0054	LNLDRDPYLSR	0.995	36.7	59.7	29.1	22.5	0	0	1	0	2	1361.72	1254	2214280
MSB-6681 CSULB Livingston 051218	MSB32201InSolBand_11 (F140153)	TRINITY_DN166114_c1_g2_i1 len=1426	270002270004	CSULB-Mantle_051118.fasta	118638	1	7	13	13	0.0054	MQFMMAALR	0.942	43.3	57.7	32.8	26.2	0	1	0	0	2	1146.51	1089	189466
MSB-6681 CSULB Livingston 051218	MSB32201InSolBand_11 (F140153)	TRINITY_DN157574_c4_g1_i1 len=1643	125573	CSULB-Mantle_051118.fasta	136589	1	6	7	7	0.0029	ASVTCTATTIK	0.965	52.4	59.7	33.7	34.6	0	1	0	0	2	1152.59	987	168118
MSB-6681 CSULB Livingston 051218	MSB32201InSolBand_11 (F140153)	TRINITY_DN157574_c4_g1_i1 len=1643	125573	CSULB-Mantle_051118.fasta	136589	1	6	7	7	0.0029	CVVDGNQQVSSSITSVNAADANK	0.997	43.6	60.5	28.6	30.6	0	0	1	0	2	2364.11	1233	214972
MSB-6681 CSULB Livingston 051218	MSB32201InSolBand_11 (F140153)	TRINITY_DN157574_c4_g1_i1 len=1643	125573	CSULB-Mantle_051118.fasta	136589	1	6	7	7	0.0029	DSGSGTGTFNPLTTK	0.992	104	60.2	30.6	93.3	0	1	0	0	2	1482.71	1280	4904770
MSB-6681 CSULB Livingston 051218	MSB32201InSolBand_11 (F140153)	TRINITY_DN157574_c4_g1_i1 len=1643	125573	CSULB-Mantle_051118.fasta	136589	1	6	7	7	0.0029	GCTIEDADTK	0.892	36.2	57.4	35.4	16	0	1	0	0	2	1109.48	873	87129
MSB-6681 CSULB Livingston 051218	MSB32201InSolBand_11 (F140153)	TRINITY_DN157574_c4_g1_i1 len=1643	125573	CSULB-Mantle_051118.fasta	136589	1	6	7	7	0.0029	ILMEDNPAFTK	0.974	63.7	60.2	46.7	33.8	0	2	0	0	2	1278.64	1249.5	1482350
MSB-6681 CSULB Livingston 051218	MSB32201InSolBand_11 (F140153)	TRINITY_DN157574_c4_g1_i1 len=1643	125573	CSULB-Mantle_051118.fasta	136589	1	6	7	7	0.0029	LAVVGADGCTIEDADTK	0.951	51.1	60.5	29.6	37.7	0	1	0	0	2	1734.82	1258	171339
MSB-6681 CSULB Livingston 051218	MSB32201InSolBand_11 (F140153)	TRINITY_DN166970_c1_g5_i2 len=3919	87323	CSULB-Mantle_051118.fasta	324229	1	24	29	30	0.0126	AQATAVLAR	0.948	48.6	58.4	36.8	27.4	0	2	0	0	2	900.526	1018.5	585208
MSB-6681 CSULB Livingston 051218	MSB32201InSolBand_11 (F140153)	TRINITY_DN166970_c1_g5_i2 len=3919	87323	CSULB-Mantle_051118.fasta	324229	1	24	29	30	0.0126	ASQASALVSK	0.956	60	58.8	36.6	39.6	0	1	0	0	2	961.531	922	341063
MSB-6681 CSULB Livingston 051218	MSB32201InSolBand_11 (F140153)	TRINITY_DN166970_c1_g5_i2 len=3919	87323	CSULB-Mantle_051118.fasta	324229	1	24	29	30	0.0126	EILEDMFDDDNEVR	0.988	83	56	49	52.1	0	1	0	0	2	1755.74	1314	198369
MSB-6681 CSULB Livingston 051218	MSB32201InSolBand_11 (F140153)	TRINITY_DN166970_c1_g5_i2 len=3919	87323	CSULB-Mantle_051118.fasta	324229	1	24	29	30	0.0126	FGLSDAQK	0.963	54.2	60	63.9	5.58	0	1	0	0	2	865.442	1104	265975
MSB-6681 CSULB Livingston 051218	MSB32201InSolBand_11 (F140153)	TRINITY_DN166970_c1_g5_i2 len=3919	87323	CSULB-Mantle_051118.fasta	324229	1	24	29	30	0.0126	FPALNQFSR	0.949	45.4	59.7	45	15.3	0	2	0	0	2	1079.56	1329.5	951770
MSB-6681 CSULB Livingston 051218	MSB32201InSolBand_11 (F140153)	TRINITY_DN166970_c1_g5_i2 len=3919	87323	CSULB-Mantle_051118.fasta	324229	1	24	29	30	0.0126	GLDLDDDDAANIFQR	0.983	73.5	59.5	38.6	52.3	0	1	0	0	2	1677.77	1391	79203
MSB-6681 CSULB Livingston 051218	MSB32201InSolBand_11 (F140153)	TRINITY_DN166970_c1_g5_i2 len=3919	87323	CSULB-Mantle_051118.fasta	324229	1	24	29	30	0.0126	GVFLAYLPPSK	0.869	40.2	55.8	36	19.2	0	1	0	0	2	1191.68	1384	275856
MSB-6681 CSULB Livingston 051218	MSB32201InSolBand_11 (F140153)	TRINITY_DN166970_c1_g5_i2 len=3919	87323	CSULB-Mantle_051118.fasta	324229	1	24	29	30	0.0126	HDAGLWR	0.878	35.5	59.2	40	9.98	0	1	0	0	2	854.427	1076	531323
MSB-6681 CSULB Livingston 051218	MSB32201InSolBand_11 (F140153)	TRINITY_DN166970_c1_g5_i2 len=3919	87323	CSULB-Mantle_051118.fasta	324229	1	24	29	30	0.0126	IRNMSPQALIK	0.99	30.7	57.6	26.9	18.7	0	0	1	0	2	1286.73	1061	210488
MSB-6681 CSULB Livingston 051218	MSB32201InSolBand_11 (F140153)	TRINITY_DN166970_c1_g5_i2 len=3919	87323	CSULB-Mantle_051118.fasta	324229	1	24	29	30	0.0126	KMILAALISR	0.973	50.3	52	45.1	20.9	0	1	0	0	2	1131.69	1322	336494
MSB-6681 CSULB Livingston 051218	MSB32201InSolBand_11 (F140153)	TRINITY_DN166970_c1_g5_i2 len=3919	87323	CSULB-Mantle_051118.fasta	324229	1	24	29	30	0.0126	LEFDDGGK	0.951	49.8	59	49.8	14.9	0	2	0	0	2	880.405	1070.5	1347720
MSB-6681 CSULB Livingston 051218	MSB32201InSolBand_11 (F140153)	TRINITY_DN166970_c1_g5_i2 len=3919	87323	CSULB-Mantle_051118.fasta	324229	1	24	29	30	0.0126	LLEMIEK	0.9	38	58.3	50.5	0	0	1	0	0	2	875.491	1296	1134920
MSB-6681 CSULB Livingston 051218	MSB32201InSolBand_11 (F140153)	TRINITY_DN166970_c1_g5_i2 len=3919	87323	CSULB-Mantle_051118.fasta	324229	1	24	29	30	0.0126	LQSVMPGMQLSQIR	0.997	45.3	60.4	30.1	31	0	0	1	0	2	1619.82	1255	280858
MSB-6681 CSULB Livingston 051218	MSB32201InSolBand_11 (F140153)	TRINITY_DN166970_c1_g5_i2 len=3919	87323	CSULB-Mantle_051118.fasta	324229	1	24	29	30	0.0126	MILAALISR	0.936	48.5	55	39.3	24.7	0	2	0	0	2	987.602	1396	3065200
MSB-6681 CSULB Livingston 051218	MSB32201InSolBand_11 (F140153)	TRINITY_DN166970_c1_g5_i2 len=3919	87323	CSULB-Mantle_051118.fasta	324229	1	24	29	30	0.0126	MKQAQPSGPLQIGR	0.997	48	59.2	49.1	14.9	0	0	1	0	2	1526.81	1092	111648
MSB-6681 CSULB Livingston 051218	MSB32201InSolBand_11 (F140153)	TRINITY_DN166970_c1_g5_i2 len=3919	87323	CSULB-Mantle_051118.fasta	324229	1	24	29	30	0.0126	QAFVSLLAK	0.97	58.2	55.5	44.5	29.9	0	2	0	0	2	976.583	1419.5	949064
MSB-6681 CSULB Livingston 051218	MSB32201InSolBand_11 (F140153)	TRINITY_DN166970_c1_g5_i2 len=3919	87323	CSULB-Mantle_051118.fasta	324229	1	24	29	30	0.0126	QAQPSGPLQIGR	0.921	48.5	58.5	38.7	25.7	0	1	0	0	2	1251.68	1197	176213
MSB-6681 CSULB Livingston 051218	MSB32201InSolBand_11 (F140153)	TRINITY_DN166970_c1_g5_i2 len=3919	87323	CSULB-Mantle_051118.fasta	324229	1	24	29	30	0.0126	QLGHFALGLTANR	0.997	62.7	58.1	38.9	40.5	0	1	1	0	2	1397.76	1314.5	1244760
MSB-6681 CSULB Livingston 051218	MSB32201InSolBand_11 (F140153)	TRINITY_DN166970_c1_g5_i2 len=3919	87323	CSULB-Mantle_051118.fasta	324229	1	24	29	30	0.0126	SMPALGTLPFNR	0.896	39.6	60.4	31.7	23.1	0	1	0	0	2	1319.68	1339	1264860
MSB-6681 CSULB Livingston 051218	MSB32201InSolBand_11 (F140153)	TRINITY_DN166970_c1_g5_i2 len=3919	87323	CSULB-Mantle_051118.fasta	324229	1	24	29	30	0.0126	SSLAELR	0.9	40.4	58.7	51.2	0	0	1	0	0	2	775.431	1112	1703900
MSB-6681 CSULB Livingston 051218	MSB32201InSolBand_11 (F140153)	TRINITY_DN166970_c1_g5_i2 len=3919	87323	CSULB-Mantle_051118.fasta	324229	1	24	29	30	0.0126	TDDMDTQPEIK	0.895	37.1	57.9	38.8	13.5	0	1	0	0	2	1292.57	1051	61018
MSB-6681 CSULB Livingston 051218	MSB32201InSolBand_11 (F140153)	TRINITY_DN166970_c1_g5_i2 len=3919	87323	CSULB-Mantle_051118.fasta	324229	1	24	29	30	0.0126	TFSASTAINWR	0.971	57.1	59.8	45.1	27.9	0	1	0	0	2	1253.63	1334	331636
MSB-6681 CSULB Livingston 051218	MSB32201InSolBand_11 (F140153)	TRINITY_DN166970_c1_g5_i2 len=3919	87323	CSULB-Mantle_051118.fasta	324229	1	24	29	30	0.0126	VGESNDDADLR	0.981	67.2	57.8	49.5	34.5	0	1	0	0	2	1190.53	914	184122
MSB-6681 CSULB Livingston 051218	MSB32201InSolBand_11 (F140153)	TRINITY_DN166970_c1_g5_i2 len=3919	87323	CSULB-Mantle_051118.fasta	324229	1	24	29	30	0.0126	VTAHYVAQK	0.919	41.3	59	32.2	24.2	0	1	0	0	2	1016.55	778	135266
MSB-6681 CSULB Livingston 051218	MSB32201InSolBand_11 (F140153)	TRINITY_DN158789_c1_g2_i1 len=1617	2.02986e+17	CSULB-Mantle_051118.fasta	134940	1	7	14	14	0.0059	AGMGGAGGGGMNLMAR	0.985	25.3	56.4	26.9	13	0	0	1	0	2	1455.61	831	123322
MSB-6681 CSULB Livingston 051218	MSB32201InSolBand_11 (F140153)	TRINITY_DN158789_c1_g2_i1 len=1617	2.02986e+17	CSULB-Mantle_051118.fasta	134940	1	7	14	14	0.0059	ASMGISPLAMGGNNK	0.975	65.1	60.2	37.3	44.5	0	4	0	0	2	1447.7	1162.5	1228260
MSB-6681 CSULB Livingston 051218	MSB32201InSolBand_11 (F140153)	TRINITY_DN158789_c1_g2_i1 len=1617	2.02986e+17	CSULB-Mantle_051118.fasta	134940	1	7	14	14	0.0059	ASMGISPLAMGGNNKK	0.975	28.8	60.5	24.6	18.9	0	0	2	0	2	1607.79	1044	1820660
MSB-6681 CSULB Livingston 051218	MSB32201InSolBand_11 (F140153)	TRINITY_DN158789_c1_g2_i1 len=1617	2.02986e+17	CSULB-Mantle_051118.fasta	134940	1	7	14	14	0.0059	SAVSQSGVSDHLSDVMR	0.997	66	60.3	34.2	48.6	0	0	2	0	2	1774.84	1188.5	2290090
MSB-6681 CSULB Livingston 051218	MSB32201InSolBand_11 (F140153)	TRINITY_DN158789_c1_g2_i1 len=1617	2.02986e+17	CSULB-Mantle_051118.fasta	134940	1	7	14	14	0.0059	SMPLSPSMLSSFGNK	0.996	38.6	59.8	21.3	32.7	0	1	1	0	2	1614.75	1303	928261
MSB-6681 CSULB Livingston 051218	MSB32201InSolBand_11 (F140153)	TRINITY_DN158789_c1_g2_i1 len=1617	2.02986e+17	CSULB-Mantle_051118.fasta	134940	1	7	14	14	0.0059	STMMQEMLK	0.977	61.7	58.3	44.9	19	0	2	0	0	2	1114.49	1085	228410
MSB-6681 CSULB Livingston 051218	MSB32201InSolBand_11 (F140153)	TRINITY_DN158789_c1_g2_i1 len=1617	2.02986e+17	CSULB-Mantle_051118.fasta	134940	1	7	14	14	0.0059	VPQAASVPAPQAPQASAGTR	0.996	42.8	60.2	28.3	30.2	0	0	1	0	2	1904	1119	866663
MSB-6681 CSULB Livingston 051218	MSB32201InSolBand_11 (F140153)	TRINITY_DN160675_c0_g2_i1 len=1045	325029	CSULB-Mantle_051118.fasta	85902.3	1	7	11	11	0.0046	AAGSATPNAMGGSLPATNAFQPAR	0.995	39.5	60.8	19.1	35.8	0	0	1	0	2	2274.09	1268	222006
MSB-6681 CSULB Livingston 051218	MSB32201InSolBand_11 (F140153)	TRINITY_DN160675_c0_g2_i1 len=1045	325029	CSULB-Mantle_051118.fasta	85902.3	1	7	11	11	0.0046	CLLQSAVNPAAR	0.964	51	59.2	39.5	27	0	1	0	0	2	1299.68	1261	240833
MSB-6681 CSULB Livingston 051218	MSB32201InSolBand_11 (F140153)	TRINITY_DN160675_c0_g2_i1 len=1045	325029	CSULB-Mantle_051118.fasta	85902.3	1	7	11	11	0.0046	LHPCDMIYCGGER	0.986	26.1	55.3	27.6	13	0	0	1	0	2	1623.67	1070	101483
MSB-6681 CSULB Livingston 051218	MSB32201InSolBand_11 (F140153)	TRINITY_DN160675_c0_g2_i1 len=1045	325029	CSULB-Mantle_051118.fasta	85902.3	1	7	11	11	0.0046	MTMGFGQR	0.943	45.9	56.2	49.9	11.5	0	2	0	0	2	943.413	964	370517
MSB-6681 CSULB Livingston 051218	MSB32201InSolBand_11 (F140153)	TRINITY_DN160675_c0_g2_i1 len=1045	325029	CSULB-Mantle_051118.fasta	85902.3	1	7	11	11	0.0046	QILQQVQR	0.961	48.2	55	50.9	12.5	0	2	0	0	2	1012.59	1076	1086670
MSB-6681 CSULB Livingston 051218	MSB32201InSolBand_11 (F140153)	TRINITY_DN160675_c0_g2_i1 len=1045	325029	CSULB-Mantle_051118.fasta	85902.3	1	7	11	11	0.0046	SMNGLQSLAHR	0.997	84.9	59.6	33	45.9	0	1	2	0	2	1230.59	1076	450839
MSB-6681 CSULB Livingston 051218	MSB32201InSolBand_11 (F140153)	TRINITY_DN160675_c0_g2_i1 len=1045	325029	CSULB-Mantle_051118.fasta	85902.3	1	7	11	11	0.0046	VNPLDAICR	0.9	35.8	58.7	42.4	8.17	0	1	0	0	2	1057.55	1319	804782
MSB-6681 CSULB Livingston 051218	MSB32201InSolBand_12 (F140154)	TRINITY_DN161784_c0_g11_i5 len=475	273880	CSULB-Mantle_051118.fasta	39642.5	0.999	2	2	2	0.0008	LQYPHSR	0.893	21.5	58.3	32.6	0	0	0	1	0	2	900.469	866	494229
MSB-6681 CSULB Livingston 051218	MSB32201InSolBand_12 (F140154)	TRINITY_DN161784_c0_g11_i5 len=475	273880	CSULB-Mantle_051118.fasta	39642.5	0.999	2	2	2	0.0008	TVYRPPPPPPR	0.988	30	57.4	39.8	4.64	0	0	1	0	2	1276.72	966	117583
MSB-6681 CSULB Livingston 051218	MSB32201InSolBand_12 (F140154)	TRINITY_DN163936_c1_g1_i1 len=767	151078	CSULB-Mantle_051118.fasta	63357.5	1	3	3	3	0.0012	LIVSIVNPEFK	0.981	54.1	55.3	41.9	28.6	0	1	0	0	2	1258.74	1391	636327
MSB-6681 CSULB Livingston 051218	MSB32201InSolBand_12 (F140154)	TRINITY_DN163936_c1_g1_i1 len=767	151078	CSULB-Mantle_051118.fasta	63357.5	1	3	3	3	0.0012	LSSQQMYELR	0.989	75.5	59.8	57.9	34.7	0	1	0	0	2	1254.61	1264	729189
MSB-6681 CSULB Livingston 051218	MSB32201InSolBand_12 (F140154)	TRINITY_DN163936_c1_g1_i1 len=767	151078	CSULB-Mantle_051118.fasta	63357.5	1	3	3	3	0.0012	NSMAQLK	0.896	34.3	60.2	36.1	0	0	1	0	0	2	791.408	929	43198
MSB-6681 CSULB Livingston 051218	MSB32201InSolBand_12 (F140154)	TRINITY_DN142905_c0_g4_i1 len=816	267540267541	CSULB-Mantle_051118.fasta	67649.4	1	6	7	7	0.0028	ECVSLYEIPR	0.978	54.8	60	47.8	23	0	1	0	0	2	1265.62	1331	482964
MSB-6681 CSULB Livingston 051218	MSB32201InSolBand_12 (F140154)	TRINITY_DN142905_c0_g4_i1 len=816	267540267541	CSULB-Mantle_051118.fasta	67649.4	1	6	7	7	0.0028	EHSGLQLNCSDK	0.938	37.7	58.6	45.5	6.83	0	1	0	0	2	1387.63	962	199545
MSB-6681 CSULB Livingston 051218	MSB32201InSolBand_12 (F140154)	TRINITY_DN142905_c0_g4_i1 len=816	267540267541	CSULB-Mantle_051118.fasta	67649.4	1	6	7	7	0.0028	ELVDQCDYYSYR	0.993	91.9	56.4	28.9	81.7	0	1	0	0	2	1610.68	1282	568238
MSB-6681 CSULB Livingston 051218	MSB32201InSolBand_12 (F140154)	TRINITY_DN142905_c0_g4_i1 len=816	267540267541	CSULB-Mantle_051118.fasta	67649.4	1	6	7	7	0.0028	FDASVPGCVSR	0.946	57.5	59.8	43	30	0	1	0	0	2	1194.56	1181	578404
MSB-6681 CSULB Livingston 051218	MSB32201InSolBand_12 (F140154)	TRINITY_DN142905_c0_g4_i1 len=816	267540267541	CSULB-Mantle_051118.fasta	67649.4	1	6	7	7	0.0028	GLSDGSQVFR	0.984	62.8	59.8	39	40.1	0	2	0	0	2	1065.53	1233.5	2904330
MSB-6681 CSULB Livingston 051218	MSB32201InSolBand_12 (F140154)	TRINITY_DN142905_c0_g4_i1 len=816	267540267541	CSULB-Mantle_051118.fasta	67649.4	1	6	7	7	0.0028	TVSTATCPR	0.954	42.5	60	43.1	14.5	0	1	0	0	2	992.483	769	652917
MSB-6681 CSULB Livingston 051218	MSB32201InSolBand_12 (F140154)	TRINITY_DN156259_c1_g3_i1 len=1065	257255257256	CSULB-Mantle_051118.fasta	89344.2	1	3	3	3	0.0012	GLTHTGSTLK	0.932	24.8	58.4	29.7	9.61	0	0	1	0	2	1014.56	831	177809
MSB-6681 CSULB Livingston 051218	MSB32201InSolBand_12 (F140154)	TRINITY_DN156259_c1_g3_i1 len=1065	257255257256	CSULB-Mantle_051118.fasta	89344.2	1	3	3	3	0.0012	MTTFCSTK	0.936	34.7	56.4	34.5	15.1	0	1	0	0	2	991.422	850	108350
MSB-6681 CSULB Livingston 051218	MSB32201InSolBand_12 (F140154)	TRINITY_DN156259_c1_g3_i1 len=1065	257255257256	CSULB-Mantle_051118.fasta	89344.2	1	3	3	3	0.0012	NPLNKPTPFK	0.973	47.7	56.7	39.3	23.8	0	1	0	0	2	1155.65	1071	163575
MSB-6681 CSULB Livingston 051218	MSB32201InSolBand_12 (F140154)	TRINITY_DN151338_c1_g1_i1 len=1001	126455	CSULB-Mantle_051118.fasta	84230.8	0.998	2	2	2	0.0008	FTDTCPNVNK	0.929	36.1	58.9	47	0	0	1	0	0	2	1195.54	944	243472
MSB-6681 CSULB Livingston 051218	MSB32201InSolBand_12 (F140154)	TRINITY_DN151338_c1_g1_i1 len=1001	126455	CSULB-Mantle_051118.fasta	84230.8	0.998	2	2	2	0.0008	YLIVAYECR	0.974	50.7	59.1	38.8	27.6	0	1	0	0	2	1186.59	1320	2230870
MSB-6681 CSULB Livingston 051218	MSB32201InSolBand_12 (F140154)	TRINITY_DN157574_c4_g1_i1 len=1643	125573	CSULB-Mantle_051118.fasta	136589	1	6	7	7	0.0028	ASVTCTATTIK	0.985	66.2	59.6	45	37.9	0	1	0	0	2	1152.59	989	341554
MSB-6681 CSULB Livingston 051218	MSB32201InSolBand_12 (F140154)	TRINITY_DN157574_c4_g1_i1 len=1643	125573	CSULB-Mantle_051118.fasta	136589	1	6	7	7	0.0028	CVVDGNQQVSSSITSVNAADANK	0.979	31.3	60.5	22	24.2	0	0	1	0	2	2364.11	1236	120225
MSB-6681 CSULB Livingston 051218	MSB32201InSolBand_12 (F140154)	TRINITY_DN157574_c4_g1_i1 len=1643	125573	CSULB-Mantle_051118.fasta	136589	1	6	7	7	0.0028	DSGSGTGTFNPLTTK	0.995	104	60	30.6	93.3	0	1	0	0	2	1482.71	1281	2794120
MSB-6681 CSULB Livingston 051218	MSB32201InSolBand_12 (F140154)	TRINITY_DN157574_c4_g1_i1 len=1643	125573	CSULB-Mantle_051118.fasta	136589	1	6	7	7	0.0028	GVFAGPH	0.9	33.2	56.3	44.7	3.23	0	1	0	0	2	684.346	1044	226650
MSB-6681 CSULB Livingston 051218	MSB32201InSolBand_12 (F140154)	TRINITY_DN157574_c4_g1_i1 len=1643	125573	CSULB-Mantle_051118.fasta	136589	1	6	7	7	0.0028	ILMEDNPAFTK	0.985	68.2	60.3	52.8	32.3	0	2	0	0	2	1278.64	1252.5	694243
MSB-6681 CSULB Livingston 051218	MSB32201InSolBand_12 (F140154)	TRINITY_DN157574_c4_g1_i1 len=1643	125573	CSULB-Mantle_051118.fasta	136589	1	6	7	7	0.0028	LAVVGADGCTIEDADTK	0.908	35.5	60.4	37.7	12.9	0	1	0	0	2	1734.82	1262	108636
MSB-6681 CSULB Livingston 051218	MSB32201InSolBand_12 (F140154)	TRINITY_DN102426_c0_g1_i1 len=918	302890	CSULB-Mantle_051118.fasta	77186.3	1	2	2	2	0.0008	SMYHTAEALA	0.976	52.5	58.7	38.5	30	0	1	0	0	2	1109.49	1068	625398
MSB-6681 CSULB Livingston 051218	MSB32201InSolBand_12 (F140154)	TRINITY_DN102426_c0_g1_i1 len=918	302890	CSULB-Mantle_051118.fasta	77186.3	1	2	2	2	0.0008	VVELTCGQLCPK	0.966	47.2	60.5	35.4	27.7	0	1	0	0	2	1403.7	1261	386152
MSB-6681 CSULB Livingston 051218	MSB32201InSolBand_12 (F140154)	TRINITY_DN163078_c1_g3_i3 len=455	285453	CSULB-Mantle_051118.fasta	37491.9	1	3	3	3	0.0012	QAASISTDSR	0.984	65.6	59.7	52.9	29.2	0	1	0	0	2	1035.51	812	4512850
MSB-6681 CSULB Livingston 051218	MSB32201InSolBand_12 (F140154)	TRINITY_DN163078_c1_g3_i3 len=455	285453	CSULB-Mantle_051118.fasta	37491.9	1	3	3	3	0.0012	QFGQGFR	0.9	42.2	59.3	42.3	14.8	0	1	0	0	2	839.416	1140	2367480
MSB-6681 CSULB Livingston 051218	MSB32201InSolBand_12 (F140154)	TRINITY_DN163078_c1_g3_i3 len=455	285453	CSULB-Mantle_051118.fasta	37491.9	1	3	3	3	0.0012	SWGHNFAQSMR	0.872	30.7	58.3	26.8	18.8	0	1	0	0	2	1336.59	1063	993135
MSB-6681 CSULB Livingston 051218	MSB32201InSolBand_12 (F140154)	TRINITY_DN166114_c1_g2_i1 len=1426	270002270004	CSULB-Mantle_051118.fasta	118638	1	18	37	38	0.0154	AKDMVTGMITSK	0.995	83.2	59.8	31.6	50.5	0	3	2	0	2	1297.65	977	2548230
MSB-6681 CSULB Livingston 051218	MSB32201InSolBand_12 (F140154)	TRINITY_DN166114_c1_g2_i1 len=1426	270002270004	CSULB-Mantle_051118.fasta	118638	1	18	37	38	0.0154	DMHMYQVPLNPR	0.986	41.7	59.3	25.4	31.9	0	4	4	0	2	1500.71	1221	4270800
MSB-6681 CSULB Livingston 051218	MSB32201InSolBand_12 (F140154)	TRINITY_DN166114_c1_g2_i1 len=1426	270002270004	CSULB-Mantle_051118.fasta	118638	1	18	37	38	0.0154	DMVTGMITSK	0.973	50.8	59.4	39.7	27.2	0	2	0	0	2	1082.52	1229.5	3686720
MSB-6681 CSULB Livingston 051218	MSB32201InSolBand_12 (F140154)	TRINITY_DN166114_c1_g2_i1 len=1426	270002270004	CSULB-Mantle_051118.fasta	118638	1	18	37	38	0.0154	GTWSTEER	0.97	47	58.6	49.9	12.3	0	1	0	0	2	965.432	953	1051030
MSB-6681 CSULB Livingston 051218	MSB32201InSolBand_12 (F140154)	TRINITY_DN166114_c1_g2_i1 len=1426	270002270004	CSULB-Mantle_051118.fasta	118638	1	18	37	38	0.0154	GTWSTEERK	0.952	41.3	59.8	39.2	17.2	0	1	0	0	2	1093.53	833	139969
MSB-6681 CSULB Livingston 051218	MSB32201InSolBand_12 (F140154)	TRINITY_DN166114_c1_g2_i1 len=1426	270002270004	CSULB-Mantle_051118.fasta	118638	1	18	37	38	0.0154	KLNLDRDPYLSR	0.988	37.4	58.9	32.2	20	0	0	2	0	2	1489.81	1203.5	1981060
MSB-6681 CSULB Livingston 051218	MSB32201InSolBand_12 (F140154)	TRINITY_DN166114_c1_g2_i1 len=1426	270002270004	CSULB-Mantle_051118.fasta	118638	1	18	37	38	0.0154	LNLDRDPYLSR	0.993	42.5	59.5	29.3	28.4	0	1	1	0	2	1361.72	1255.5	9337070
MSB-6681 CSULB Livingston 051218	MSB32201InSolBand_12 (F140154)	TRINITY_DN166114_c1_g2_i1 len=1426	270002270004	CSULB-Mantle_051118.fasta	118638	1	18	37	38	0.0154	MHMYQVPLNPR	0.963	26.3	59.8	29.8	11.1	0	0	1	0	2	1417.67	1109	88766
MSB-6681 CSULB Livingston 051218	MSB32201InSolBand_12 (F140154)	TRINITY_DN166114_c1_g2_i1 len=1426	270002270004	CSULB-Mantle_051118.fasta	118638	1	18	37	38	0.0154	MMDGGNKDAEILR	0.991	37.8	59.3	39.9	13.2	0	0	1	0	2	1481.67	987	72487
MSB-6681 CSULB Livingston 051218	MSB32201InSolBand_12 (F140154)	TRINITY_DN166114_c1_g2_i1 len=1426	270002270004	CSULB-Mantle_051118.fasta	118638	1	18	37	38	0.0154	MQFMMAALR	0.971	47	57.7	29.4	33.3	0	1	0	0	2	1146.51	1087	577038
MSB-6681 CSULB Livingston 051218	MSB32201InSolBand_12 (F140154)	TRINITY_DN166114_c1_g2_i1 len=1426	270002270004	CSULB-Mantle_051118.fasta	118638	1	18	37	38	0.0154	NKDAEILR	0.975	30.2	58.8	41	0	0	0	1	0	2	958.532	921	113135
MSB-6681 CSULB Livingston 051218	MSB32201InSolBand_12 (F140154)	TRINITY_DN166114_c1_g2_i1 len=1426	270002270004	CSULB-Mantle_051118.fasta	118638	1	18	37	38	0.0154	QLLQHVLPLILK	0.99	20.2	43.9	26.2	8.19	0	1	1	0	2	1414.91	1429	733338
MSB-6681 CSULB Livingston 051218	MSB32201InSolBand_12 (F140154)	TRINITY_DN166114_c1_g2_i1 len=1426	270002270004	CSULB-Mantle_051118.fasta	118638	1	18	37	38	0.0154	QVPLNPR	0.88	26	53.4	38.1	0	0	1	0	0	2	823.479	957	228071
MSB-6681 CSULB Livingston 051218	MSB32201InSolBand_12 (F140154)	TRINITY_DN166114_c1_g2_i1 len=1426	270002270004	CSULB-Mantle_051118.fasta	118638	1	18	37	38	0.0154	SFVASQNWSLNDR	0.982	60.3	60.2	40.7	36.1	0	1	0	0	2	1523.72	1329	178534
MSB-6681 CSULB Livingston 051218	MSB32201InSolBand_12 (F140154)	TRINITY_DN166114_c1_g2_i1 len=1426	270002270004	CSULB-Mantle_051118.fasta	118638	1	18	37	38	0.0154	SGGFGMMDGGNK	0.981	51.8	52.5	29.3	38.8	0	2	0	0	2	1189.46	905	860029
MSB-6681 CSULB Livingston 051218	MSB32201InSolBand_12 (F140154)	TRINITY_DN166114_c1_g2_i1 len=1426	270002270004	CSULB-Mantle_051118.fasta	118638	1	18	37	38	0.0154	SGGFGMMDGGNKDAEILR	0.984	35.9	56.9	25	26.2	0	1	2	0	2	1887.82	1176	1256450
MSB-6681 CSULB Livingston 051218	MSB32201InSolBand_12 (F140154)	TRINITY_DN166114_c1_g2_i1 len=1426	270002270004	CSULB-Mantle_051118.fasta	118638	1	18	37	38	0.0154	SVNSFVASQNWSLNDR	0.99	43.5	60.2	28.8	29.2	0	1	1	0	2	1823.87	1355.5	959620
MSB-6681 CSULB Livingston 051218	MSB32201InSolBand_12 (F140154)	TRINITY_DN166114_c1_g2_i1 len=1426	270002270004	CSULB-Mantle_051118.fasta	118638	1	18	37	38	0.0154	VASQNWSLNDR	0.964	47.1	60	33.1	29.7	0	2	0	0	2	1290.61	1224.5	751317
MSB-6681 CSULB Livingston 051218	MSB32201InSolBand_12 (F140154)	TRINITY_DN156479_c1_g2_i1 len=1543	286175	CSULB-Mantle_051118.fasta	126696	0.996	2	2	2	0.0008	ALDFDCDIK	0.949	39.5	58.9	31.6	23.3	0	1	0	0	2	1096.5	1305	274640
MSB-6681 CSULB Livingston 051218	MSB32201InSolBand_12 (F140154)	TRINITY_DN156479_c1_g2_i1 len=1543	286175	CSULB-Mantle_051118.fasta	126696	0.996	2	2	2	0.0008	DLNGNLVTSPK	0.872	33.6	59.2	35.2	11.1	0	1	0	0	2	1158.6	1199	159178
MSB-6681 CSULB Livingston 051218	MSB32201InSolBand_12 (F140154)	TRINITY_DN151027_c6_g1_i1 len=684	294036	CSULB-Mantle_051118.fasta	57547.2	0.992	2	2	2	0.0008	QELLNPLLVER	0.91	31.1	54.9	40.2	5.84	0	1	0	0	2	1323.76	1396	297403
MSB-6681 CSULB Livingston 051218	MSB32201InSolBand_12 (F140154)	TRINITY_DN151027_c6_g1_i1 len=684	294036	CSULB-Mantle_051118.fasta	57547.2	0.992	2	2	2	0.0008	TVIACHYDSK	0.911	23.5	59.8	32.2	5.82	0	0	1	0	2	1193.56	911	111324
MSB-6681 CSULB Livingston 051218	MSB32201InSolBand_12 (F140154)	1967 TRINITY_DN59156_c0_g1_i1 len=913	196719681969		0	1	4	6	6	0.0024	ATAMIALR	0.956	41.4	58.7	30.7	0	0	1	0	0	2	862.482	1090	410591
MSB-6681 CSULB Livingston 051218	MSB32201InSolBand_12 (F140154)	1967 TRINITY_DN59156_c0_g1_i1 len=913	196719681969		0	1	4	6	6	0.0024	GLCYPSAFCR	0.969	45.7	57.8	30.6	30.6	0	1	0	0	2	1230.54	1308	363092
MSB-6681 CSULB Livingston 051218	MSB32201InSolBand_12 (F140154)	1967 TRINITY_DN59156_c0_g1_i1 len=913	196719681969		0	1	4	6	6	0.0024	KLEQHATNWVSR	0.995	49.5	59.5	32.3	33	0	1	2	0	2	1468.77	997	425706
MSB-6681 CSULB Livingston 051218	MSB32201InSolBand_12 (F140154)	1967 TRINITY_DN59156_c0_g1_i1 len=913	196719681969		0	1	4	6	6	0.0024	VGCALKR	0.9	41.8	58.6	43.1	0	0	1	0	0	2	803.456	754	184834
MSB-6681 CSULB Livingston 051218	MSB32201InSolBand_12 (F140154)	TRINITY_DN159885_c3_g1_i1 len=1224	823388233982340	CSULB-Mantle_051118.fasta	103053	1	2	2	2	0.0008	LSGGSNTGLLLLAK	0.997	119	54.7	53.1	85.8	0	1	0	0	2	1343.79	1375	731264
MSB-6681 CSULB Livingston 051218	MSB32201InSolBand_12 (F140154)	TRINITY_DN159885_c3_g1_i1 len=1224	823388233982340	CSULB-Mantle_051118.fasta	103053	1	2	2	2	0.0008	SGYFQDPQTLVGR	0.987	72	60.3	37.9	51.3	0	1	0	0	2	1467.72	1332	902477
MSB-6681 CSULB Livingston 051218	MSB32201InSolBand_12 (F140154)	TRINITY_DN153208_c0_g1_i1 len=1493	253413	CSULB-Mantle_051118.fasta	121368	1	8	11	11	0.0045	AFFDDDDEEVLCR	0.996	110	55	43.2	86.9	0	1	1	0	2	1630.67	1363	940302
MSB-6681 CSULB Livingston 051218	MSB32201InSolBand_12 (F140154)	TRINITY_DN153208_c0_g1_i1 len=1493	253413	CSULB-Mantle_051118.fasta	121368	1	8	11	11	0.0045	EAMHELR	0.9	41.8	58.9	53.6	3.24	0	2	0	0	2	885.425	771.5	606538
MSB-6681 CSULB Livingston 051218	MSB32201InSolBand_12 (F140154)	TRINITY_DN153208_c0_g1_i1 len=1493	253413	CSULB-Mantle_051118.fasta	121368	1	8	11	11	0.0045	GTAFSADEFGEK	0.986	65.8	58.1	55.3	27	0	1	0	0	2	1258.56	1271	1248120
MSB-6681 CSULB Livingston 051218	MSB32201InSolBand_12 (F140154)	TRINITY_DN153208_c0_g1_i1 len=1493	253413	CSULB-Mantle_051118.fasta	121368	1	8	11	11	0.0045	LSESSMGCMK	0.949	37.6	54.4	38.6	14.2	0	2	0	0	2	1145.46	970.5	276463
MSB-6681 CSULB Livingston 051218	MSB32201InSolBand_12 (F140154)	TRINITY_DN153208_c0_g1_i1 len=1493	253413	CSULB-Mantle_051118.fasta	121368	1	8	11	11	0.0045	QAGDDSADHGTIPAFR	0.959	42.2	58.6	34.8	22.9	0	1	0	0	2	1640.73	1279	140795
MSB-6681 CSULB Livingston 051218	MSB32201InSolBand_12 (F140154)	TRINITY_DN153208_c0_g1_i1 len=1493	253413	CSULB-Mantle_051118.fasta	121368	1	8	11	11	0.0045	QAQPSGPLQIGR	0.902	43.9	58.7	32.9	26.5	0	1	0	0	2	1251.68	1202	188788
MSB-6681 CSULB Livingston 051218	MSB32201InSolBand_12 (F140154)	TRINITY_DN153208_c0_g1_i1 len=1493	253413	CSULB-Mantle_051118.fasta	121368	1	8	11	11	0.0045	QGLGQLDSSAITMMGR	0.941	39.2	60	26.9	27.6	0	1	0	0	2	1696.8	1282	291870
MSB-6681 CSULB Livingston 051218	MSB32201InSolBand_12 (F140154)	TRINITY_DN153208_c0_g1_i1 len=1493	253413	CSULB-Mantle_051118.fasta	121368	1	8	11	11	0.0045	RGTAFSADEFGEK	0.945	39.4	59.5	43.3	10.8	0	1	0	0	2	1414.66	1190	125450
MSB-6681 CSULB Livingston 051218	MSB32201InSolBand_12 (F140154)	TRINITY_DN153208_c0_g1_i1 len=1493	253413	CSULB-Mantle_051118.fasta	121368	1	8	11	11	0.0045	SPNTWTSQDLQR	0.981	60.5	60	36.6	40.3	0	1	0	0	2	1432.68	1189	431992
MSB-6681 CSULB Livingston 051218	MSB32201InSolBand_12 (F140154)	TRINITY_DN164325_c1_g2_i1 len=1707	6.89257e+19	CSULB-Mantle_051118.fasta	140784	1	2	4	4	0.0016	IAPAGGAAPAPAAAPAAAGAAGAAGAAATGAR	0.991	63	59.8	24.3	55.7	0	0	1	0	2	2469.3	1250	233228
MSB-6681 CSULB Livingston 051218	MSB32201InSolBand_12 (F140154)	TRINITY_DN164325_c1_g2_i1 len=1707	6.89257e+19	CSULB-Mantle_051118.fasta	140784	1	2	4	4	0.0016	SHHQNSYYR	0.992	39.3	58.1	34.7	19.7	0	1	2	0	2	1191.53	718	1935100
MSB-6681 CSULB Livingston 051218	MSB32201InSolBand_12 (F140154)	TRINITY_DN151382_c3_g1_i1 len=1507	126061	CSULB-Mantle_051118.fasta	125787	1	9	16	16	0.0065	CMQPNGYYK	0.914	31.4	53.1	25.9	20.5	0	2	0	0	2	1177.47	902	479114
MSB-6681 CSULB Livingston 051218	MSB32201InSolBand_12 (F140154)	TRINITY_DN151382_c3_g1_i1 len=1507	126061	CSULB-Mantle_051118.fasta	125787	1	9	16	16	0.0065	KNTMALLQR	0.988	41.2	59.4	33.6	22.6	0	2	2	0	2	1075.59	1017.5	647808
MSB-6681 CSULB Livingston 051218	MSB32201InSolBand_12 (F140154)	TRINITY_DN151382_c3_g1_i1 len=1507	126061	CSULB-Mantle_051118.fasta	125787	1	9	16	16	0.0065	LFQIIMAR	0.951	38.3	57	41.7	11.2	0	1	0	0	2	1008.55	1363	1170690
MSB-6681 CSULB Livingston 051218	MSB32201InSolBand_12 (F140154)	TRINITY_DN151382_c3_g1_i1 len=1507	126061	CSULB-Mantle_051118.fasta	125787	1	9	16	16	0.0065	NTMALLQR	0.968	47.3	60	36.4	26.5	0	2	0	0	2	946.514	1185	1281000
MSB-6681 CSULB Livingston 051218	MSB32201InSolBand_12 (F140154)	TRINITY_DN151382_c3_g1_i1 len=1507	126061	CSULB-Mantle_051118.fasta	125787	1	9	16	16	0.0065	TDLCCSNDVWPK	0.986	66.2	56.6	38.4	44.9	0	1	0	0	2	1494.64	1285	321858
MSB-6681 CSULB Livingston 051218	MSB32201InSolBand_12 (F140154)	TRINITY_DN151382_c3_g1_i1 len=1507	126061	CSULB-Mantle_051118.fasta	125787	1	9	16	16	0.0065	TFIDETSAICCDGEMR	0.995	111	53.9	30.2	101	0	2	1	0	2	1920.78	1296	1688290
MSB-6681 CSULB Livingston 051218	MSB32201InSolBand_12 (F140154)	TRINITY_DN151382_c3_g1_i1 len=1507	126061	CSULB-Mantle_051118.fasta	125787	1	9	16	16	0.0065	YIPSMASPGGAGGSCIMPFGK	0.994	38	58.8	20.2	33.2	0	0	1	0	2	2116.95	1296	248718
MSB-6681 CSULB Livingston 051218	MSB32201InSolBand_12 (F140154)	TRINITY_DN151382_c3_g1_i1 len=1507	126061	CSULB-Mantle_051118.fasta	125787	1	9	16	16	0.0065	YVGACLK	0.88	31.8	57.8	36.9	9.73	0	1	0	0	2	810.418	1020	7141260
MSB-6681 CSULB Livingston 051218	MSB32201InSolBand_12 (F140154)	TRINITY_DN151382_c3_g1_i1 len=1507	126061	CSULB-Mantle_051118.fasta	125787	1	9	16	16	0.0065	YVGACLKGNDAYR	0.979	56.3	59.6	28.4	44.4	0	1	0	0	2	1487.69	1092	95692
MSB-6681 CSULB Livingston 051218	MSB32201InSolBand_12 (F140154)	TRINITY_DN166715_c6_g4_i1 len=1724	300354300355	CSULB-Mantle_051118.fasta	143953	1	2	3	3	0.0012	GFWDCDSGTAIAR	0.994	98.6	57.8	44.1	73.2	0	1	0	0	2	1455.63	1341	620132
MSB-6681 CSULB Livingston 051218	MSB32201InSolBand_12 (F140154)	TRINITY_DN166715_c6_g4_i1 len=1724	300354300355	CSULB-Mantle_051118.fasta	143953	1	2	3	3	0.0012	MGVDGVPVVAAVK	0.992	87.3	58.5	39.5	66.1	0	2	0	0	2	1257.69	1309.5	771571
MSB-6681 CSULB Livingston 051218	MSB32201InSolBand_12 (F140154)	TRINITY_DN166715_c6_g2_i1 len=596	300352	CSULB-Mantle_051118.fasta	47997.1	0.991	2	2	2	0.0008	GAFFNGNSR	0.888	31.5	56.9	39.6	0	0	1	0	0	2	971.422	1221	713739
MSB-6681 CSULB Livingston 051218	MSB32201InSolBand_12 (F140154)	TRINITY_DN166715_c6_g2_i1 len=596	300352	CSULB-Mantle_051118.fasta	47997.1	0.991	2	2	2	0.0008	HALVSNGDCQER	0.916	36.9	58.4	39.8	12.4	0	1	0	0	2	1385.62	807	102955
MSB-6681 CSULB Livingston 051218	MSB32201InSolBand_12 (F140154)	TRINITY_DN125772_c0_g1_i1 len=1284	145573	CSULB-Mantle_051118.fasta	106978	1	6	9	9	0.0036	FCCGATPYNPTTQHCCER	0.973	20	50.6	22.2	12	0	0	1	0	2	2258.88	1080	174855
MSB-6681 CSULB Livingston 051218	MSB32201InSolBand_12 (F140154)	TRINITY_DN125772_c0_g1_i1 len=1284	145573	CSULB-Mantle_051118.fasta	106978	1	6	9	9	0.0036	GDNNYCCGR	0.967	36.6	49.4	27	24.9	0	1	0	0	2	1115.4	758	139994
MSB-6681 CSULB Livingston 051218	MSB32201InSolBand_12 (F140154)	TRINITY_DN125772_c0_g1_i1 len=1284	145573	CSULB-Mantle_051118.fasta	106978	1	6	9	9	0.0036	ICCQQTLHNR	0.99	65.3	59.1	46.4	35.5	0	1	1	0	2	1329.62	804	1407140
MSB-6681 CSULB Livingston 051218	MSB32201InSolBand_12 (F140154)	TRINITY_DN125772_c0_g1_i1 len=1284	145573	CSULB-Mantle_051118.fasta	106978	1	6	9	9	0.0036	SHVCCNYR	0.99	32	55.6	31.3	15.5	0	0	1	0	2	1095.45	748	118122
MSB-6681 CSULB Livingston 051218	MSB32201InSolBand_12 (F140154)	TRINITY_DN125772_c0_g1_i1 len=1284	145573	CSULB-Mantle_051118.fasta	106978	1	6	9	9	0.0036	THICCGDK	0.883	29.1	56.3	32.8	11.1	0	1	0	0	2	990.413	668	328492
MSB-6681 CSULB Livingston 051218	MSB32201InSolBand_12 (F140154)	TRINITY_DN125772_c0_g1_i1 len=1284	145573	CSULB-Mantle_051118.fasta	106978	1	6	9	9	0.0036	VSSYMCCSGQLYPR	0.996	77.9	55.9	32	63.7	0	2	1	0	2	1723.72	1189	674861
MSB-6681 CSULB Livingston 051218	MSB32201InSolBand_12 (F140154)	TRINITY_DN165067_c0_g1_i1 len=2240	297467	CSULB-Mantle_051118.fasta	188592	1	6	6	6	0.0024	AQAAVLK	0.9	35	55.9	46.7	3.46	0	1	0	0	2	700.435	852	218400
MSB-6681 CSULB Livingston 051218	MSB32201InSolBand_12 (F140154)	TRINITY_DN165067_c0_g1_i1 len=2240	297467	CSULB-Mantle_051118.fasta	188592	1	6	6	6	0.0024	GSSGPSSSTAAQR	0.932	36.7	59.1	32	19.6	0	1	0	0	2	1193.54	702	112477
MSB-6681 CSULB Livingston 051218	MSB32201InSolBand_12 (F140154)	TRINITY_DN165067_c0_g1_i1 len=2240	297467	CSULB-Mantle_051118.fasta	188592	1	6	6	6	0.0024	LMAAMMR	0.9	47.8	58.8	44.7	18.9	0	1	0	0	2	823.399	1230	351549
MSB-6681 CSULB Livingston 051218	MSB32201InSolBand_12 (F140154)	TRINITY_DN165067_c0_g1_i1 len=2240	297467	CSULB-Mantle_051118.fasta	188592	1	6	6	6	0.0024	NSAIGNSQTSTK	0.94	39.2	60	34.8	19.8	0	1	0	0	2	1207.59	729	240245
MSB-6681 CSULB Livingston 051218	MSB32201InSolBand_12 (F140154)	TRINITY_DN165067_c0_g1_i1 len=2240	297467	CSULB-Mantle_051118.fasta	188592	1	6	6	6	0.0024	NSALTPEQR	0.921	35.4	59.2	34.5	15.7	0	1	0	0	2	1016.5	911	206634
MSB-6681 CSULB Livingston 051218	MSB32201InSolBand_12 (F140154)	TRINITY_DN165067_c0_g1_i1 len=2240	297467	CSULB-Mantle_051118.fasta	188592	1	6	6	6	0.0024	SALPPALYTK	0.968	45.4	58.1	45.6	15.1	0	1	0	0	2	1060.6	1271	4259010
MSB-6681 CSULB Livingston 051218	MSB32201InSolBand_12 (F140154)	TRINITY_DN166970_c1_g5_i2 len=3919	87323	CSULB-Mantle_051118.fasta	324229	1	24	33	34	0.0138	ALNAANNQGVGK	0.977	54.2	59.2	33	37.5	0	1	0	0	2	1156.61	831	84939
MSB-6681 CSULB Livingston 051218	MSB32201InSolBand_12 (F140154)	TRINITY_DN166970_c1_g5_i2 len=3919	87323	CSULB-Mantle_051118.fasta	324229	1	24	33	34	0.0138	AQATAVLAR	0.972	49	58.4	42.2	22.3	0	2	0	0	2	901.51	1020	653541
MSB-6681 CSULB Livingston 051218	MSB32201InSolBand_12 (F140154)	TRINITY_DN166970_c1_g5_i2 len=3919	87323	CSULB-Mantle_051118.fasta	324229	1	24	33	34	0.0138	ASQASALVSK	0.989	75.4	58.4	48.3	44.2	0	2	0	0	2	961.531	953.5	580846
MSB-6681 CSULB Livingston 051218	MSB32201InSolBand_12 (F140154)	TRINITY_DN166970_c1_g5_i2 len=3919	87323	CSULB-Mantle_051118.fasta	324229	1	24	33	34	0.0138	DIDFEESQSR	0.913	39.8	57.7	50.6	3.83	0	1	0	0	2	1225.53	1173	640403
MSB-6681 CSULB Livingston 051218	MSB32201InSolBand_12 (F140154)	TRINITY_DN166970_c1_g5_i2 len=3919	87323	CSULB-Mantle_051118.fasta	324229	1	24	33	34	0.0138	EILEDMFDDDNEVR	0.987	66.4	56	53.4	29.9	0	1	0	0	2	1755.74	1315	238651
MSB-6681 CSULB Livingston 051218	MSB32201InSolBand_12 (F140154)	TRINITY_DN166970_c1_g5_i2 len=3919	87323	CSULB-Mantle_051118.fasta	324229	1	24	33	34	0.0138	ELPDWECDGR	0.884	28.3	55.4	37.7	5.43	0	1	0	0	2	1276.53	1288	88195
MSB-6681 CSULB Livingston 051218	MSB32201InSolBand_12 (F140154)	TRINITY_DN166970_c1_g5_i2 len=3919	87323	CSULB-Mantle_051118.fasta	324229	1	24	33	34	0.0138	FPALNQFSR	0.974	50.7	59.7	49.1	17	0	1	0	0	2	1079.56	1336	661502
MSB-6681 CSULB Livingston 051218	MSB32201InSolBand_12 (F140154)	TRINITY_DN166970_c1_g5_i2 len=3919	87323	CSULB-Mantle_051118.fasta	324229	1	24	33	34	0.0138	GMTAIQLR	0.957	42.7	59.6	37	21	0	1	0	0	2	905.487	1082	280627
MSB-6681 CSULB Livingston 051218	MSB32201InSolBand_12 (F140154)	TRINITY_DN166970_c1_g5_i2 len=3919	87323	CSULB-Mantle_051118.fasta	324229	1	24	33	34	0.0138	GVFLAYLPPSK	0.975	49.6	57.1	51.1	13.7	0	1	0	0	2	1191.68	1384	263439
MSB-6681 CSULB Livingston 051218	MSB32201InSolBand_12 (F140154)	TRINITY_DN166970_c1_g5_i2 len=3919	87323	CSULB-Mantle_051118.fasta	324229	1	24	33	34	0.0138	HDAGLWR	0.9	35.4	59.2	45.3	4.54	0	1	0	0	2	854.427	1077	377691
MSB-6681 CSULB Livingston 051218	MSB32201InSolBand_12 (F140154)	TRINITY_DN166970_c1_g5_i2 len=3919	87323	CSULB-Mantle_051118.fasta	324229	1	24	33	34	0.0138	KMILAALISR	0.992	48.2	50.9	45.4	18.5	0	1	1	0	2	1131.69	1324.5	452141
MSB-6681 CSULB Livingston 051218	MSB32201InSolBand_12 (F140154)	TRINITY_DN166970_c1_g5_i2 len=3919	87323	CSULB-Mantle_051118.fasta	324229	1	24	33	34	0.0138	LCDNELASSMSVIEK	0.977	53	59.6	27.9	41.4	0	1	0	0	2	1711.79	1259	232483
MSB-6681 CSULB Livingston 051218	MSB32201InSolBand_12 (F140154)	TRINITY_DN166970_c1_g5_i2 len=3919	87323	CSULB-Mantle_051118.fasta	324229	1	24	33	34	0.0138	LEFDDGGK	0.981	57.1	59	55.9	16.5	0	2	0	0	2	880.405	1069.5	1252490
MSB-6681 CSULB Livingston 051218	MSB32201InSolBand_12 (F140154)	TRINITY_DN166970_c1_g5_i2 len=3919	87323	CSULB-Mantle_051118.fasta	324229	1	24	33	34	0.0138	LQSVMPGMQLSQIR	0.946	40.3	60.4	29.3	26.4	0	1	1	0	2	1619.82	1256.5	642164
MSB-6681 CSULB Livingston 051218	MSB32201InSolBand_12 (F140154)	TRINITY_DN166970_c1_g5_i2 len=3919	87323	CSULB-Mantle_051118.fasta	324229	1	24	33	34	0.0138	MILAALISR	0.978	49.6	55	36.6	28.6	0	2	0	0	2	1003.6	1396.5	3535980
MSB-6681 CSULB Livingston 051218	MSB32201InSolBand_12 (F140154)	TRINITY_DN166970_c1_g5_i2 len=3919	87323	CSULB-Mantle_051118.fasta	324229	1	24	33	34	0.0138	QAFVSLLAK	0.986	65.1	55.3	45.5	36	0	2	0	0	2	976.583	1421	3965220
MSB-6681 CSULB Livingston 051218	MSB32201InSolBand_12 (F140154)	TRINITY_DN166970_c1_g5_i2 len=3919	87323	CSULB-Mantle_051118.fasta	324229	1	24	33	34	0.0138	QAQPSGPLQIGR	0.902	43.9	58.7	32.9	26.5	0	1	0	0	2	1251.68	1202	188788
MSB-6681 CSULB Livingston 051218	MSB32201InSolBand_12 (F140154)	TRINITY_DN166970_c1_g5_i2 len=3919	87323	CSULB-Mantle_051118.fasta	324229	1	24	33	34	0.0138	QLGHFALGLTANR	0.997	62.7	57.8	40.2	39	0	1	1	0	2	1397.76	1315.5	1574120
MSB-6681 CSULB Livingston 051218	MSB32201InSolBand_12 (F140154)	TRINITY_DN166970_c1_g5_i2 len=3919	87323	CSULB-Mantle_051118.fasta	324229	1	24	33	34	0.0138	SMPALGTLPFNR	0.977	54.6	60.4	37.6	33.1	0	1	0	0	2	1319.68	1341	2263760
MSB-6681 CSULB Livingston 051218	MSB32201InSolBand_12 (F140154)	TRINITY_DN166970_c1_g5_i2 len=3919	87323	CSULB-Mantle_051118.fasta	324229	1	24	33	34	0.0138	SSLAELR	0.893	32.4	58.7	44.8	0	0	1	0	0	2	775.431	1113	959471
MSB-6681 CSULB Livingston 051218	MSB32201InSolBand_12 (F140154)	TRINITY_DN166970_c1_g5_i2 len=3919	87323	CSULB-Mantle_051118.fasta	324229	1	24	33	34	0.0138	TDDMDTQPEIK	0.889	32.1	57.4	32.8	14.3	0	3	0	0	2	1309.55	959	143549
MSB-6681 CSULB Livingston 051218	MSB32201InSolBand_12 (F140154)	TRINITY_DN166970_c1_g5_i2 len=3919	87323	CSULB-Mantle_051118.fasta	324229	1	24	33	34	0.0138	TFSASTAINWR	0.984	63	59.9	45.8	33.3	0	1	0	0	2	1253.63	1336	269829
MSB-6681 CSULB Livingston 051218	MSB32201InSolBand_12 (F140154)	TRINITY_DN166970_c1_g5_i2 len=3919	87323	CSULB-Mantle_051118.fasta	324229	1	24	33	34	0.0138	VGESNDDADLR	0.973	48.8	57.8	48.1	16.4	0	1	0	0	2	1190.53	915	238806
MSB-6681 CSULB Livingston 051218	MSB32201InSolBand_12 (F140154)	TRINITY_DN166970_c1_g5_i2 len=3919	87323	CSULB-Mantle_051118.fasta	324229	1	24	33	34	0.0138	VTAHYVAQK	0.948	43	60.1	54.3	3.6	0	1	0	0	2	1017.54	811	69242
MSB-6681 CSULB Livingston 051218	MSB32201InSolBand_12 (F140154)	TRINITY_DN158789_c1_g2_i1 len=1617	2.02986e+17	CSULB-Mantle_051118.fasta	134940	1	7	14	15	0.0061	ASMGISPLAMGGNNK	0.98	56.6	59.3	32.4	3.18	0	4	0	0	2	1480.68	1247	842009
MSB-6681 CSULB Livingston 051218	MSB32201InSolBand_12 (F140154)	TRINITY_DN158789_c1_g2_i1 len=1617	2.02986e+17	CSULB-Mantle_051118.fasta	134940	1	7	14	15	0.0061	ASMGISPLAMGGNNKK	0.984	30.8	60.4	20.8	24.9	0	0	1	0	2	1607.79	973	1446680
MSB-6681 CSULB Livingston 051218	MSB32201InSolBand_12 (F140154)	TRINITY_DN158789_c1_g2_i1 len=1617	2.02986e+17	CSULB-Mantle_051118.fasta	134940	1	7	14	15	0.0061	CGEQGMTPAAIAR	0.94	39.8	58.8	34.5	20.8	0	1	0	0	2	1377.63	980	75649
MSB-6681 CSULB Livingston 051218	MSB32201InSolBand_12 (F140154)	TRINITY_DN158789_c1_g2_i1 len=1617	2.02986e+17	CSULB-Mantle_051118.fasta	134940	1	7	14	15	0.0061	FTSLESICR	0.984	63.4	59.2	57.8	21.1	0	1	0	0	2	1112.54	1276	2121480
MSB-6681 CSULB Livingston 051218	MSB32201InSolBand_12 (F140154)	TRINITY_DN158789_c1_g2_i1 len=1617	2.02986e+17	CSULB-Mantle_051118.fasta	134940	1	7	14	15	0.0061	SAVSQSGVSDHLSDVMR	0.996	108	60.5	36.9	90.5	0	2	2	0	2	1790.83	1110	1765220
MSB-6681 CSULB Livingston 051218	MSB32201InSolBand_12 (F140154)	TRINITY_DN158789_c1_g2_i1 len=1617	2.02986e+17	CSULB-Mantle_051118.fasta	134940	1	7	14	15	0.0061	STMMQEMLK	0.963	43.2	58.3	43.5	15.4	0	3	0	0	2	1114.49	955	495214
MSB-6681 CSULB Livingston 051218	MSB32201InSolBand_12 (F140154)	TRINITY_DN158789_c1_g2_i1 len=1617	2.02986e+17	CSULB-Mantle_051118.fasta	134940	1	7	14	15	0.0061	VPQAASVPAPQAPQASAGTR	0.955	26.3	60.5	29.6	0.05	0	0	1	0	2	1904.98	1128	528776
MSB-6681 CSULB Livingston 051218	MSB32201InSolBand_12 (F140154)	TRINITY_DN160675_c0_g2_i1 len=1045	325029	CSULB-Mantle_051118.fasta	85902.3	1	4	6	6	0.0024	CLLQSAVNPAAR	0.981	58	59.2	37.1	37	0	1	0	0	2	1299.68	1264	324404
MSB-6681 CSULB Livingston 051218	MSB32201InSolBand_12 (F140154)	TRINITY_DN160675_c0_g2_i1 len=1045	325029	CSULB-Mantle_051118.fasta	85902.3	1	4	6	6	0.0024	LHPCDMIYCGGER	0.914	19	55.3	27.8	5.44	0	0	1	0	2	1623.67	1072	107121
MSB-6681 CSULB Livingston 051218	MSB32201InSolBand_12 (F140154)	TRINITY_DN160675_c0_g2_i1 len=1045	325029	CSULB-Mantle_051118.fasta	85902.3	1	4	6	6	0.0024	MTMGFGQR	0.964	42.6	57.1	42.7	15.4	0	2	0	0	2	943.413	964	178903
MSB-6681 CSULB Livingston 051218	MSB32201InSolBand_12 (F140154)	TRINITY_DN160675_c0_g2_i1 len=1045	325029	CSULB-Mantle_051118.fasta	85902.3	1	4	6	6	0.0024	SMNGLQSLAHR	0.995	44.6	59.6	41.9	15.1	0	1	1	0	2	1230.59	1063	247662
MSB-6681 CSULB Livingston 051218	MSB32201InSolBand_13 (F140155)	TRINITY_DN154588_c1_g3_i2 len=1542	3.21683e+17	CSULB-Mantle_051118.fasta	126692	1	2	2	2	0.0005	CVEEVEER	0.99	60.9	57.7	72.2	4.1	0	1	0	0	2	1049.46	882	607432
MSB-6681 CSULB Livingston 051218	MSB32201InSolBand_13 (F140155)	TRINITY_DN154588_c1_g3_i2 len=1542	3.21683e+17	CSULB-Mantle_051118.fasta	126692	1	2	2	2	0.0005	EMIPQPNAAINIDR	0.995	62.3	60.3	39.6	39.2	0	1	0	0	2	1597.8	1283	453279
MSB-6681 CSULB Livingston 051218	MSB32201InSolBand_13 (F140155)	TRINITY_DN151382_c3_g1_i1 len=1507	126061	CSULB-Mantle_051118.fasta	125787	1	3	3	3	0.0008	CMQPNGYYK	0.935	49.3	53.5	27.2	16.7	0	1	0	0	2	1177.47	897	173110
MSB-6681 CSULB Livingston 051218	MSB32201InSolBand_13 (F140155)	TRINITY_DN151382_c3_g1_i1 len=1507	126061	CSULB-Mantle_051118.fasta	125787	1	3	3	3	0.0008	TDLCCSNDVWPK	0.997	74.8	56.9	35.4	56.8	0	1	0	0	2	1494.64	1284	334718
MSB-6681 CSULB Livingston 051218	MSB32201InSolBand_13 (F140155)	TRINITY_DN151382_c3_g1_i1 len=1507	126061	CSULB-Mantle_051118.fasta	125787	1	3	3	3	0.0008	TFIDETSAICCDGEMR	0.997	59.6	54.7	25.4	50.9	0	1	0	0	2	1904.78	1327	294860
MSB-6681 CSULB Livingston 051218	MSB32201InSolBand_13 (F140155)	TRINITY_DN157725_c0_g1_i1 len=939	319230319232	CSULB-Mantle_051118.fasta	77167.6	1	3	4	4	0.001	ALAQLNSEMR	0.873	52.9	60	38.8	30.1	0	1	0	0	2	1132.58	1213	268407
MSB-6681 CSULB Livingston 051218	MSB32201InSolBand_13 (F140155)	TRINITY_DN157725_c0_g1_i1 len=939	319230319232	CSULB-Mantle_051118.fasta	77167.6	1	3	4	4	0.001	AMQTVVACLAK	0.939	56.3	60	37.5	35	0	1	0	0	2	1207.62	1182	225940
MSB-6681 CSULB Livingston 051218	MSB32201InSolBand_13 (F140155)	TRINITY_DN157725_c0_g1_i1 len=939	319230319232	CSULB-Mantle_051118.fasta	77167.6	1	3	4	4	0.001	EAMTTTLLDASK	0.997	70.7	60	46.4	41.8	0	2	0	0	2	1296.64	1247.5	425474
MSB-6681 CSULB Livingston 051218	MSB32201InSolBand_13 (F140155)	TRINITY_DN166715_c6_g4_i1 len=1724	300354300355	CSULB-Mantle_051118.fasta	143953	1	2	2	2	0.0005	GFWDCDSGTAIAR	0.997	80.4	58	41.1	57.2	0	1	0	0	2	1455.63	1339	326287
MSB-6681 CSULB Livingston 051218	MSB32201InSolBand_13 (F140155)	TRINITY_DN166715_c6_g4_i1 len=1724	300354300355	CSULB-Mantle_051118.fasta	143953	1	2	2	2	0.0005	MGVDGVPVVAAVK	0.997	76.1	58.5	42.9	50.8	0	1	0	0	2	1257.69	1290	1951880
MSB-6681 CSULB Livingston 051218	MSB32201InSolBand_13 (F140155)	TRINITY_DN159590_c2_g10_i1 len=889	1.16784e+17	CSULB-Mantle_051118.fasta	73750.1	1	3	3	3	0.0008	GQGMSSNPMQAIMQVVR	0.936	55	59.6	16.5	55	0	0	1	0	2	1881.86	1277	1341230
MSB-6681 CSULB Livingston 051218	MSB32201InSolBand_13 (F140155)	TRINITY_DN159590_c2_g10_i1 len=889	1.16784e+17	CSULB-Mantle_051118.fasta	73750.1	1	3	3	3	0.0008	TSVELVTADK	0.924	53.1	58.7	53	15.7	0	1	0	0	2	1062.57	1121	685578
MSB-6681 CSULB Livingston 051218	MSB32201InSolBand_13 (F140155)	TRINITY_DN159590_c2_g10_i1 len=889	1.16784e+17	CSULB-Mantle_051118.fasta	73750.1	1	3	3	3	0.0008	TSVELVTADKR	0.997	79.2	58.6	60.1	36.2	0	1	0	0	2	1218.67	1023	3631800
MSB-6681 CSULB Livingston 051218	MSB32201InSolBand_13 (F140155)	TRINITY_DN142905_c0_g4_i1 len=816	267540267541	CSULB-Mantle_051118.fasta	67649.4	1	4	4	4	0.001	EHSGLQLNCSDK	0.997	86.3	58.5	45.2	58.8	0	1	0	0	2	1387.63	958	295351
MSB-6681 CSULB Livingston 051218	MSB32201InSolBand_13 (F140155)	TRINITY_DN142905_c0_g4_i1 len=816	267540267541	CSULB-Mantle_051118.fasta	67649.4	1	4	4	4	0.001	ELVDQCDYYSYR	0.997	89.7	56.4	35.5	72.7	0	1	0	0	2	1610.68	1280	978918
MSB-6681 CSULB Livingston 051218	MSB32201InSolBand_13 (F140155)	TRINITY_DN142905_c0_g4_i1 len=816	267540267541	CSULB-Mantle_051118.fasta	67649.4	1	4	4	4	0.001	FDASVPGCVSR	0.997	63.2	59.3	55.8	23.1	0	1	0	0	2	1194.56	1176	2639320
MSB-6681 CSULB Livingston 051218	MSB32201InSolBand_13 (F140155)	TRINITY_DN142905_c0_g4_i1 len=816	267540267541	CSULB-Mantle_051118.fasta	67649.4	1	4	4	4	0.001	GLSDGSQVFR	0.985	60.8	60	36.5	40.6	0	1	0	0	2	1065.53	1213	1716920
MSB-6681 CSULB Livingston 051218	MSB32201InSolBand_13 (F140155)	TRINITY_DN160912_c0_g1_i1 len=1175	250163	CSULB-Mantle_051118.fasta	97859.5	1	3	3	3	0.0008	ATQPCEHDITK	0.94	56.1	59	31	41.6	0	1	0	0	2	1299.6	799	394117
MSB-6681 CSULB Livingston 051218	MSB32201InSolBand_13 (F140155)	TRINITY_DN160912_c0_g1_i1 len=1175	250163	CSULB-Mantle_051118.fasta	97859.5	1	3	3	3	0.0008	LLIHNAFFGK	0.918	52.3	57.2	44.1	23.8	0	1	0	0	2	1159.66	1341	2036070
MSB-6681 CSULB Livingston 051218	MSB32201InSolBand_13 (F140155)	TRINITY_DN160912_c0_g1_i1 len=1175	250163	CSULB-Mantle_051118.fasta	97859.5	1	3	3	3	0.0008	VQDCVSR	0.9	56.4	59.8	56.3	15.8	0	1	0	0	2	863.404	743	1040640
MSB-6681 CSULB Livingston 051218	MSB32201InSolBand_13 (F140155)	TRINITY_DN153208_c0_g1_i1 len=1493	253413	CSULB-Mantle_051118.fasta	121368	1	4	4	4	0.001	AFFDDDDEEVLCR	0.997	111	55	40.1	90.3	0	1	0	0	2	1630.67	1360	581524
MSB-6681 CSULB Livingston 051218	MSB32201InSolBand_13 (F140155)	TRINITY_DN153208_c0_g1_i1 len=1493	253413	CSULB-Mantle_051118.fasta	121368	1	4	4	4	0.001	GANPGLQLAFR	0.997	64.4	58.4	64.9	16.1	0	1	0	0	2	1143.63	1341	1027480
MSB-6681 CSULB Livingston 051218	MSB32201InSolBand_13 (F140155)	TRINITY_DN153208_c0_g1_i1 len=1493	253413	CSULB-Mantle_051118.fasta	121368	1	4	4	4	0.001	GTAFSADEFGEK	0.939	54	58.1	51.1	18.9	0	1	0	0	2	1258.56	1270	934587
MSB-6681 CSULB Livingston 051218	MSB32201InSolBand_13 (F140155)	TRINITY_DN153208_c0_g1_i1 len=1493	253413	CSULB-Mantle_051118.fasta	121368	1	4	4	4	0.001	QAQPSGPLQIGR	0.997	62.4	58.7	34	45	0	1	0	0	2	1251.68	1197	191979
MSB-6681 CSULB Livingston 051218	MSB32201InSolBand_13 (F140155)	TRINITY_DN153208_c0_g1_i1 len=1493	253413	CSULB-Mantle_051118.fasta	121368	1	4	4	4	0.001	QGLGQLDSSAITMMGR	0.997	62.8	60	28.5	51.1	0	1	0	0	2	1696.8	1280	604350
MSB-6681 CSULB Livingston 051218	MSB32201InSolBand_13 (F140155)	TRINITY_DN152792_c5_g1_i6 len=1454	160800	CSULB-Mantle_051118.fasta	120090	1	2	3	3	0.0008	QGTYGDAGTAGTGWTPVSGALK	0.997	91.9	60.7	22	88.7	0	1	1	0	2	2095.01	1331.5	1031920
MSB-6681 CSULB Livingston 051218	MSB32201InSolBand_13 (F140155)	TRINITY_DN152792_c5_g1_i6 len=1454	160800	CSULB-Mantle_051118.fasta	120090	1	2	3	3	0.0008	VIDCHNVDK	0.94	54.2	58.9	38.3	31.9	0	1	0	0	2	1099.52	784	175171
MSB-6681 CSULB Livingston 051218	MSB32201InSolBand_13 (F140155)	TRINITY_DN159885_c3_g1_i1 len=1224	823388233982340	CSULB-Mantle_051118.fasta	103053	0.999	2	2	2	0.0005	LSGGSNTGLLLLAK	0.961	119	54.7	52.9	86	0	1	0	0	2	1343.79	1375	1377980
MSB-6681 CSULB Livingston 051218	MSB32201InSolBand_13 (F140155)	TRINITY_DN159885_c3_g1_i1 len=1224	823388233982340	CSULB-Mantle_051118.fasta	103053	0.999	2	2	2	0.0005	SGYFQDPQTLVGR	0.944	57.9	60.3	32.8	41.7	0	1	0	0	2	1467.72	1329	588827
MSB-6681 CSULB Livingston 051218	MSB32201InSolBand_13 (F140155)	TRINITY_DN163936_c1_g1_i1 len=767	151078	CSULB-Mantle_051118.fasta	63357.5	1	2	2	2	0.0005	LIVSIVNPEFK	0.935	50.5	55.1	51.3	15.4	0	1	0	0	2	1258.74	1390	520470
MSB-6681 CSULB Livingston 051218	MSB32201InSolBand_13 (F140155)	TRINITY_DN163936_c1_g1_i1 len=767	151078	CSULB-Mantle_051118.fasta	63357.5	1	2	2	2	0.0005	LSSQQMYELR	0.997	71.3	59.8	59	29.1	0	1	0	0	2	1254.61	1263	624257
MSB-6681 CSULB Livingston 051218	MSB32201InSolBand_13 (F140155)	TRINITY_DN151338_c1_g1_i1 len=1001	126455	CSULB-Mantle_051118.fasta	84230.8	1	6	7	7	0.0018	ACENDVLTVR	0.997	69.5	60.2	62.5	23.9	0	1	0	0	2	1176.57	1169	284084
MSB-6681 CSULB Livingston 051218	MSB32201InSolBand_13 (F140155)	TRINITY_DN151338_c1_g1_i1 len=1001	126455	CSULB-Mantle_051118.fasta	84230.8	1	6	7	7	0.0018	CQFSPDCLWDASSNR	0.997	67.2	54.5	36.4	47.9	0	1	0	0	2	1842.75	1372	221042
MSB-6681 CSULB Livingston 051218	MSB32201InSolBand_13 (F140155)	TRINITY_DN151338_c1_g1_i1 len=1001	126455	CSULB-Mantle_051118.fasta	84230.8	1	6	7	7	0.0018	FVVNDNTLGGDPCVGTYK	0.98	120	60.2	42.8	97.8	0	1	1	0	2	1955.92	1314	2596350
MSB-6681 CSULB Livingston 051218	MSB32201InSolBand_13 (F140155)	TRINITY_DN151338_c1_g1_i1 len=1001	126455	CSULB-Mantle_051118.fasta	84230.8	1	6	7	7	0.0018	HTNLVCNAN	0.902	52	57.6	38.4	0	0	1	0	0	2	1043.46	898	274195
MSB-6681 CSULB Livingston 051218	MSB32201InSolBand_13 (F140155)	TRINITY_DN151338_c1_g1_i1 len=1001	126455	CSULB-Mantle_051118.fasta	84230.8	1	6	7	7	0.0018	IRVISATYGR	0.869	48	55.3	35.7	28.3	0	0	1	0	2	1135.66	1102	110843
MSB-6681 CSULB Livingston 051218	MSB32201InSolBand_13 (F140155)	TRINITY_DN151338_c1_g1_i1 len=1001	126455	CSULB-Mantle_051118.fasta	84230.8	1	6	7	7	0.0018	YLIVAYECR	0.944	57.2	59.6	39.6	33.5	0	1	0	0	2	1186.59	1318	7474430
MSB-6681 CSULB Livingston 051218	MSB32201InSolBand_13 (F140155)	TRINITY_DN163873_c1_g1_i1 len=2101	1.17463e+17	CSULB-Mantle_051118.fasta	175570	1	2	2	2	0.0005	DPTLTFECNVK	0.907	54.8	59.7	45.1	25.5	0	1	0	0	2	1323.63	1302	346143
MSB-6681 CSULB Livingston 051218	MSB32201InSolBand_13 (F140155)	TRINITY_DN163873_c1_g1_i1 len=2101	1.17463e+17	CSULB-Mantle_051118.fasta	175570	1	2	2	2	0.0005	TATAGPSAVLFSVTDAR	0.997	81.3	59.9	34.3	64.9	0	1	0	0	2	1663.87	1392	241818
MSB-6681 CSULB Livingston 051218	MSB32201InSolBand_13 (F140155)	1967 TRINITY_DN59156_c0_g1_i1 len=913	196719681969		0	1	5	8	8	0.0021	ATAMIALR	0.936	54.2	58.7	56.4	0	0	2	0	0	2	862.482	1171	7259810
MSB-6681 CSULB Livingston 051218	MSB32201InSolBand_13 (F140155)	1967 TRINITY_DN59156_c0_g1_i1 len=913	196719681969		0	1	5	8	8	0.0021	GLCYPSAFCR	0.964	55.5	57.4	31	40.5	0	1	0	0	2	1230.54	1305	4834750
MSB-6681 CSULB Livingston 051218	MSB32201InSolBand_13 (F140155)	1967 TRINITY_DN59156_c0_g1_i1 len=913	196719681969		0	1	5	8	8	0.0021	KLEQHATNWVSR	0.997	71.8	59.6	41.6	47.1	0	2	1	0	2	1468.77	1030	1295710
MSB-6681 CSULB Livingston 051218	MSB32201InSolBand_13 (F140155)	1967 TRINITY_DN59156_c0_g1_i1 len=913	196719681969		0	1	5	8	8	0.0021	LEQHATNWVSR	0.893	54.1	60.1	43.1	26.9	0	1	0	0	2	1340.67	1045	323744
MSB-6681 CSULB Livingston 051218	MSB32201InSolBand_13 (F140155)	1967 TRINITY_DN59156_c0_g1_i1 len=913	196719681969		0	1	5	8	8	0.0021	VGCALKR	0.9	59.4	59.6	59	16.7	0	1	0	0	2	803.456	754	837356
MSB-6681 CSULB Livingston 051218	MSB32201InSolBand_13 (F140155)	TRINITY_DN166114_c1_g2_i1 len=1426	270002270004	CSULB-Mantle_051118.fasta	118638	1	8	16	17	0.0044	AKDMVTGMITSK	0.997	74	59.8	37.7	53.6	0	2	0	0	2	1297.65	1105	2289380
MSB-6681 CSULB Livingston 051218	MSB32201InSolBand_13 (F140155)	TRINITY_DN166114_c1_g2_i1 len=1426	270002270004	CSULB-Mantle_051118.fasta	118638	1	8	16	17	0.0044	DMVTGMITSK	0.947	56	59	46	26.3	0	1	0	0	2	1098.52	1160	5768460
MSB-6681 CSULB Livingston 051218	MSB32201InSolBand_13 (F140155)	TRINITY_DN166114_c1_g2_i1 len=1426	270002270004	CSULB-Mantle_051118.fasta	118638	1	8	16	17	0.0044	QLLQHVLPLILK	0.997	58.1	43.7	28.4	46	0	2	0	0	2	1414.91	1465.5	596064
MSB-6681 CSULB Livingston 051218	MSB32201InSolBand_13 (F140155)	TRINITY_DN166114_c1_g2_i1 len=1426	270002270004	CSULB-Mantle_051118.fasta	118638	1	8	16	17	0.0044	SFVASQNWSLNDR	0.997	77.7	60.2	47.1	47.9	0	1	0	0	2	1523.72	1327	153549
MSB-6681 CSULB Livingston 051218	MSB32201InSolBand_13 (F140155)	TRINITY_DN166114_c1_g2_i1 len=1426	270002270004	CSULB-Mantle_051118.fasta	118638	1	8	16	17	0.0044	SGGFGMMDGGNK	0.997	59.5	53.9	30.9	13.9	0	2	0	0	2	1173.47	1094	634107
MSB-6681 CSULB Livingston 051218	MSB32201InSolBand_13 (F140155)	TRINITY_DN166114_c1_g2_i1 len=1426	270002270004	CSULB-Mantle_051118.fasta	118638	1	8	16	17	0.0044	SGGFGMMDGGNKDAEILR	0.997	62.7	57.1	25.1	54.5	0	0	2	0	2	1887.82	1189.5	2717170
MSB-6681 CSULB Livingston 051218	MSB32201InSolBand_13 (F140155)	TRINITY_DN166114_c1_g2_i1 len=1426	270002270004	CSULB-Mantle_051118.fasta	118638	1	8	16	17	0.0044	SVNSFVASQNWSLNDR	0.997	83.2	60.4	31.6	69.6	0	4	1	0	2	1823.87	1357	4727740
MSB-6681 CSULB Livingston 051218	MSB32201InSolBand_13 (F140155)	TRINITY_DN166114_c1_g2_i1 len=1426	270002270004	CSULB-Mantle_051118.fasta	118638	1	8	16	17	0.0044	VASQNWSLNDR	0.966	58.4	59.8	43.2	15.2	0	2	0	0	2	1290.61	1221.5	1047220
MSB-6681 CSULB Livingston 051218	MSB32201InSolBand_13 (F140155)	TRINITY_DN157574_c4_g1_i1 len=1643	125573	CSULB-Mantle_051118.fasta	136589	1	2	2	2	0.0005	ASVTCTATTIK	0.997	66.8	59.8	45.3	38.2	0	1	0	0	2	1152.59	989	250221
MSB-6681 CSULB Livingston 051218	MSB32201InSolBand_13 (F140155)	TRINITY_DN157574_c4_g1_i1 len=1643	125573	CSULB-Mantle_051118.fasta	136589	1	2	2	2	0.0005	DSGSGTGTFNPLTTK	0.997	99.2	60.1	30.3	88.2	0	1	0	0	2	1482.71	1282	1531030
MSB-6681 CSULB Livingston 051218	MSB32201InSolBand_13 (F140155)	TRINITY_DN166970_c1_g5_i2 len=3919	87323	CSULB-Mantle_051118.fasta	324229	1	14	17	17	0.0044	ASQASALVSK	0.997	63.3	58.4	41.9	37.9	0	2	0	0	2	962.515	955	426768
MSB-6681 CSULB Livingston 051218	MSB32201InSolBand_13 (F140155)	TRINITY_DN166970_c1_g5_i2 len=3919	87323	CSULB-Mantle_051118.fasta	324229	1	14	17	17	0.0044	EILEDMFDDDNEVR	0.968	55.2	56.2	46.3	25.4	0	1	0	0	2	1755.74	1314	387509
MSB-6681 CSULB Livingston 051218	MSB32201InSolBand_13 (F140155)	TRINITY_DN166970_c1_g5_i2 len=3919	87323	CSULB-Mantle_051118.fasta	324229	1	14	17	17	0.0044	FPALNQFSR	0.997	64.2	59.7	61.9	18.5	0	1	0	0	2	1079.56	1332	579154
MSB-6681 CSULB Livingston 051218	MSB32201InSolBand_13 (F140155)	TRINITY_DN166970_c1_g5_i2 len=3919	87323	CSULB-Mantle_051118.fasta	324229	1	14	17	17	0.0044	GLDLDDDDAANIFQR	0.997	74.7	59.7	40.6	51.7	0	1	0	0	2	1677.77	1390	183070
MSB-6681 CSULB Livingston 051218	MSB32201InSolBand_13 (F140155)	TRINITY_DN166970_c1_g5_i2 len=3919	87323	CSULB-Mantle_051118.fasta	324229	1	14	17	17	0.0044	GVFLAYLPPSK	0.997	76.5	56.7	52.9	40.4	0	1	0	0	2	1191.68	1384	390203
MSB-6681 CSULB Livingston 051218	MSB32201InSolBand_13 (F140155)	TRINITY_DN166970_c1_g5_i2 len=3919	87323	CSULB-Mantle_051118.fasta	324229	1	14	17	17	0.0044	KMILAALISR	0.959	50	52.3	48.9	16.5	0	1	0	0	2	1131.69	1322	239722
MSB-6681 CSULB Livingston 051218	MSB32201InSolBand_13 (F140155)	TRINITY_DN166970_c1_g5_i2 len=3919	87323	CSULB-Mantle_051118.fasta	324229	1	14	17	17	0.0044	LCDNELASSMSVIEK	0.976	59.4	59.6	32.5	43.6	0	1	0	0	2	1711.79	1258	193139
MSB-6681 CSULB Livingston 051218	MSB32201InSolBand_13 (F140155)	TRINITY_DN166970_c1_g5_i2 len=3919	87323	CSULB-Mantle_051118.fasta	324229	1	14	17	17	0.0044	LQSVMPGMQLSQIR	0.997	86.9	60.3	42.2	62.8	0	1	0	0	2	1619.82	1255	808102
MSB-6681 CSULB Livingston 051218	MSB32201InSolBand_13 (F140155)	TRINITY_DN166970_c1_g5_i2 len=3919	87323	CSULB-Mantle_051118.fasta	324229	1	14	17	17	0.0044	MILAALISR	0.945	52.1	55.8	38.7	29.2	0	2	0	0	2	1003.6	1395.5	4029680
MSB-6681 CSULB Livingston 051218	MSB32201InSolBand_13 (F140155)	TRINITY_DN166970_c1_g5_i2 len=3919	87323	CSULB-Mantle_051118.fasta	324229	1	14	17	17	0.0044	QAFVSLLAK	0.997	63.5	55.2	45	35	0	1	0	0	2	976.583	1359	2620530
MSB-6681 CSULB Livingston 051218	MSB32201InSolBand_13 (F140155)	TRINITY_DN166970_c1_g5_i2 len=3919	87323	CSULB-Mantle_051118.fasta	324229	1	14	17	17	0.0044	QAQPSGPLQIGR	0.997	62.4	58.7	34	45	0	1	0	0	2	1251.68	1197	191979
MSB-6681 CSULB Livingston 051218	MSB32201InSolBand_13 (F140155)	TRINITY_DN166970_c1_g5_i2 len=3919	87323	CSULB-Mantle_051118.fasta	324229	1	14	17	17	0.0044	QLGHFALGLTANR	0.997	69.7	57.8	42.8	43.8	0	1	1	0	2	1397.76	1315	2066790
MSB-6681 CSULB Livingston 051218	MSB32201InSolBand_13 (F140155)	TRINITY_DN166970_c1_g5_i2 len=3919	87323	CSULB-Mantle_051118.fasta	324229	1	14	17	17	0.0044	SMPALGTLPFNR	0.928	55.2	60	44.5	27	0	1	0	0	2	1319.68	1337	753224
MSB-6681 CSULB Livingston 051218	MSB32201InSolBand_13 (F140155)	TRINITY_DN166970_c1_g5_i2 len=3919	87323	CSULB-Mantle_051118.fasta	324229	1	14	17	17	0.0044	TFSASTAINWR	0.997	62.5	59.9	45.3	33.3	0	1	0	0	2	1253.63	1334	826366
MSB-6681 CSULB Livingston 051218	MSB32201InSolBand_13 (F140155)	TRINITY_DN158789_c1_g2_i1 len=1617	2.02986e+17	CSULB-Mantle_051118.fasta	134940	1	3	6	6	0.0016	ASMGISPLAMGGNNK	0.97	60.3	60.3	41.7	35	0	2	0	0	2	1447.7	1192	3227840
MSB-6681 CSULB Livingston 051218	MSB32201InSolBand_13 (F140155)	TRINITY_DN158789_c1_g2_i1 len=1617	2.02986e+17	CSULB-Mantle_051118.fasta	134940	1	3	6	6	0.0016	CGEQGMTPAAIAR	0.963	58.3	58.9	41.3	33.6	0	1	0	0	2	1377.63	974	135955
MSB-6681 CSULB Livingston 051218	MSB32201InSolBand_13 (F140155)	TRINITY_DN158789_c1_g2_i1 len=1617	2.02986e+17	CSULB-Mantle_051118.fasta	134940	1	3	6	6	0.0016	SAVSQSGVSDHLSDVMR	0.898	53	59.9	32.3	36.8	0	1	2	0	2	1790.83	1088	4997730
MSB-6681 CSULB Livingston 051218	MSB32201InSolBand_14 (F140156)	TRINITY_DN152792_c5_g1_i6 len=1454	160800	CSULB-Mantle_051118.fasta	120090	1	12	14	14	0.0065	AGTAGTGWTPVSGALK	0.979	62.8	59.8	35.3	44.3	0	1	0	0	2	1473.77	1312	174639
MSB-6681 CSULB Livingston 051218	MSB32201InSolBand_14 (F140156)	TRINITY_DN152792_c5_g1_i6 len=1454	160800	CSULB-Mantle_051118.fasta	120090	1	12	14	14	0.0065	EGITDTSPTGTAWK	0.922	41.5	60.2	39.7	16.9	0	1	0	0	2	1463.7	1259	212855
MSB-6681 CSULB Livingston 051218	MSB32201InSolBand_14 (F140156)	TRINITY_DN152792_c5_g1_i6 len=1454	160800	CSULB-Mantle_051118.fasta	120090	1	12	14	14	0.0065	GDSWQTIGGQLK	0.879	33.5	60.3	37.8	10.7	0	1	0	0	2	1289.65	1315	133039
MSB-6681 CSULB Livingston 051218	MSB32201InSolBand_14 (F140156)	TRINITY_DN152792_c5_g1_i6 len=1454	160800	CSULB-Mantle_051118.fasta	120090	1	12	14	14	0.0065	GVNTNDQIFYR	0.99	83.9	59.8	55.4	45.9	0	1	0	0	2	1326.64	1270	229440
MSB-6681 CSULB Livingston 051218	MSB32201InSolBand_14 (F140156)	TRINITY_DN152792_c5_g1_i6 len=1454	160800	CSULB-Mantle_051118.fasta	120090	1	12	14	14	0.0065	GVSIGPLGVWGVNAK	0.946	38.5	56.8	31	22.7	0	1	0	0	2	1453.82	1422	223016
MSB-6681 CSULB Livingston 051218	MSB32201InSolBand_14 (F140156)	TRINITY_DN152792_c5_g1_i6 len=1454	160800	CSULB-Mantle_051118.fasta	120090	1	12	14	14	0.0065	LISGSLK	0.9	40.4	54.8	49.1	0	0	1	0	0	2	717.451	1022	1136420
MSB-6681 CSULB Livingston 051218	MSB32201InSolBand_14 (F140156)	TRINITY_DN152792_c5_g1_i6 len=1454	160800	CSULB-Mantle_051118.fasta	120090	1	12	14	14	0.0065	QGTYGDAGTAGTGWTPVSGALK	0.997	136	60.8	27.7	130	0	1	1	0	2	2095.01	1333	7047720
MSB-6681 CSULB Livingston 051218	MSB32201InSolBand_14 (F140156)	TRINITY_DN152792_c5_g1_i6 len=1454	160800	CSULB-Mantle_051118.fasta	120090	1	12	14	14	0.0065	SNDAIFIR	0.979	61.1	59	68	9.5	0	1	0	0	2	935.495	1278	630429
MSB-6681 CSULB Livingston 051218	MSB32201InSolBand_14 (F140156)	TRINITY_DN152792_c5_g1_i6 len=1454	160800	CSULB-Mantle_051118.fasta	120090	1	12	14	14	0.0065	SQVNADNPGGVSWVVVSGSLK	0.997	45	60.6	21.9	38.9	0	0	1	0	2	2100.07	1390	358426
MSB-6681 CSULB Livingston 051218	MSB32201InSolBand_14 (F140156)	TRINITY_DN152792_c5_g1_i6 len=1454	160800	CSULB-Mantle_051118.fasta	120090	1	12	14	14	0.0065	TNDQIFYR	0.983	64.6	59.2	62.2	18.7	0	1	0	0	2	1056.51	1219	137028
MSB-6681 CSULB Livingston 051218	MSB32201InSolBand_14 (F140156)	TRINITY_DN152792_c5_g1_i6 len=1454	160800	CSULB-Mantle_051118.fasta	120090	1	12	14	14	0.0065	VGASNCNPGGDSWQTIGGQLK	0.997	93.2	60.1	21.8	90.2	0	1	1	0	2	2146	1322.5	3463320
MSB-6681 CSULB Livingston 051218	MSB32201InSolBand_14 (F140156)	TRINITY_DN152792_c5_g1_i6 len=1454	160800	CSULB-Mantle_051118.fasta	120090	1	12	14	14	0.0065	VIDCHNVDK	0.988	33.3	59	25.8	22.4	0	0	1	0	2	1099.52	777	394049
MSB-6681 CSULB Livingston 051218	MSB32201InSolBand_14 (F140156)	TRINITY_DN157587_c0_g1_i1 len=1986	125281	CSULB-Mantle_051118.fasta	165363	0.998	2	3	3	0.0014	IFASQMVDAPDR	0.986	86.7	59.8	47.9	56.7	0	2	0	0	2	1365.65	1211	476455
MSB-6681 CSULB Livingston 051218	MSB32201InSolBand_14 (F140156)	TRINITY_DN157587_c0_g1_i1 len=1986	125281	CSULB-Mantle_051118.fasta	165363	0.998	2	3	3	0.0014	MFGQSMGMNPAFGK	0.874	29.5	56.5	17.3	0	0	1	0	0	2	1534.65	1258	39184
MSB-6681 CSULB Livingston 051218	MSB32201InSolBand_14 (F140156)	TRINITY_DN166715_c6_g4_i1 len=1724	300354300355	CSULB-Mantle_051118.fasta	143953	1	2	3	3	0.0014	GFWDCDSGTAIAR	0.991	86.4	57.9	39.4	65.3	0	1	0	0	2	1455.63	1342	236898
MSB-6681 CSULB Livingston 051218	MSB32201InSolBand_14 (F140156)	TRINITY_DN166715_c6_g4_i1 len=1724	300354300355	CSULB-Mantle_051118.fasta	143953	1	2	3	3	0.0014	MGVDGVPVVAAVK	0.98	66.5	58.5	42.1	41.4	0	2	0	0	2	1257.69	1310.5	1256610
MSB-6681 CSULB Livingston 051218	MSB32201InSolBand_14 (F140156)	TRINITY_DN157469_c3_g2_i4 len=1073	250988	CSULB-Mantle_051118.fasta	87696.7	1	6	16	16	0.0074	DPDNAVLMNDAALGPNK	0.997	94.5	59.9	30.7	82.7	0	4	2	0	2	1770.83	1294.5	10500000
MSB-6681 CSULB Livingston 051218	MSB32201InSolBand_14 (F140156)	TRINITY_DN157469_c3_g2_i4 len=1073	250988	CSULB-Mantle_051118.fasta	87696.7	1	6	16	16	0.0074	DPDNAVLMNDAALGPNKGK	0.997	52	60.7	21.5	46.7	0	0	3	0	2	1955.95	1236	773492
MSB-6681 CSULB Livingston 051218	MSB32201InSolBand_14 (F140156)	TRINITY_DN157469_c3_g2_i4 len=1073	250988	CSULB-Mantle_051118.fasta	87696.7	1	6	16	16	0.0074	FAVNRDPDNAVLMNDAALGPNK	0.997	49.3	61	24.7	40.7	0	0	1	0	2	2342.16	1310	340500
MSB-6681 CSULB Livingston 051218	MSB32201InSolBand_14 (F140156)	TRINITY_DN157469_c3_g2_i4 len=1073	250988	CSULB-Mantle_051118.fasta	87696.7	1	6	16	16	0.0074	FAVNRDPDNAVLMNDAALGPNKGK	0.997	56.9	60.7	34.5	38.9	0	0	1	0	2	2547.2	1260	195174
MSB-6681 CSULB Livingston 051218	MSB32201InSolBand_14 (F140156)	TRINITY_DN157469_c3_g2_i4 len=1073	250988	CSULB-Mantle_051118.fasta	87696.7	1	6	16	16	0.0074	PDNAVLMNDAALGPNK	0.997	86.4	60.3	34.5	70.1	0	2	2	0	2	1655.81	1218.5	949959
MSB-6681 CSULB Livingston 051218	MSB32201InSolBand_14 (F140156)	TRINITY_DN157469_c3_g2_i4 len=1073	250988	CSULB-Mantle_051118.fasta	87696.7	1	6	16	16	0.0074	RDPDNAVLMNDAALGPNK	0.997	42.3	60.6	31.1	26.7	0	0	1	0	2	1926.93	1160	174441
MSB-6681 CSULB Livingston 051218	MSB32201InSolBand_14 (F140156)	TRINITY_DN157725_c0_g1_i1 len=939	319230319232	CSULB-Mantle_051118.fasta	77167.6	1	6	7	7	0.0032	ALAQLNSEMR	0.958	51.6	60.1	38.4	29.2	0	1	0	0	2	1132.58	1212	424748
MSB-6681 CSULB Livingston 051218	MSB32201InSolBand_14 (F140156)	TRINITY_DN157725_c0_g1_i1 len=939	319230319232	CSULB-Mantle_051118.fasta	77167.6	1	6	7	7	0.0032	AMQTVVACLAK	0.969	61.8	59.3	40.7	37.7	0	2	0	0	2	1207.62	1242.5	511901
MSB-6681 CSULB Livingston 051218	MSB32201InSolBand_14 (F140156)	TRINITY_DN157725_c0_g1_i1 len=939	319230319232	CSULB-Mantle_051118.fasta	77167.6	1	6	7	7	0.0032	EAMTTTLLDASK	0.986	87.5	60.2	48.8	57	0	1	0	0	2	1296.64	1179	361807
MSB-6681 CSULB Livingston 051218	MSB32201InSolBand_14 (F140156)	TRINITY_DN157725_c0_g1_i1 len=939	319230319232	CSULB-Mantle_051118.fasta	77167.6	1	6	7	7	0.0032	FFEEFGVQSPTADQR	0.966	62	59.8	28.8	50	0	1	0	0	2	1757.81	1356	239176
MSB-6681 CSULB Livingston 051218	MSB32201InSolBand_14 (F140156)	TRINITY_DN157725_c0_g1_i1 len=939	319230319232	CSULB-Mantle_051118.fasta	77167.6	1	6	7	7	0.0032	KLQTFYAR	0.99	26	56.5	25.3	15.3	0	0	1	0	2	1026.57	1074	229020
MSB-6681 CSULB Livingston 051218	MSB32201InSolBand_14 (F140156)	TRINITY_DN157725_c0_g1_i1 len=939	319230319232	CSULB-Mantle_051118.fasta	77167.6	1	6	7	7	0.0032	SIATIGQDPCK	0.971	53.7	60.1	42	27.5	0	1	0	0	2	1189.59	1094	756549
MSB-6681 CSULB Livingston 051218	MSB32201InSolBand_14 (F140156)	TRINITY_DN153208_c0_g1_i1 len=1493	253413	CSULB-Mantle_051118.fasta	121368	1	5	5	5	0.0023	AFFDDDDEEVLCR	0.99	84.9	55	33.9	69.2	0	1	0	0	2	1630.67	1362	274789
MSB-6681 CSULB Livingston 051218	MSB32201InSolBand_14 (F140156)	TRINITY_DN153208_c0_g1_i1 len=1493	253413	CSULB-Mantle_051118.fasta	121368	1	5	5	5	0.0023	EDIREQAR	0.966	23.3	59.7	31	0.33	0	0	1	0	2	1016.51	748	200739
MSB-6681 CSULB Livingston 051218	MSB32201InSolBand_14 (F140156)	TRINITY_DN153208_c0_g1_i1 len=1493	253413	CSULB-Mantle_051118.fasta	121368	1	5	5	5	0.0023	GANPGLQLAFR	0.975	57.2	58.3	64.9	8.63	0	1	0	0	2	1143.63	1342	569939
MSB-6681 CSULB Livingston 051218	MSB32201InSolBand_14 (F140156)	TRINITY_DN153208_c0_g1_i1 len=1493	253413	CSULB-Mantle_051118.fasta	121368	1	5	5	5	0.0023	GTAFSADEFGEK	0.975	57	58.1	51.8	21.1	0	1	0	0	2	1258.56	1270	409337
MSB-6681 CSULB Livingston 051218	MSB32201InSolBand_14 (F140156)	TRINITY_DN153208_c0_g1_i1 len=1493	253413	CSULB-Mantle_051118.fasta	121368	1	5	5	5	0.0023	QAQPSGPLQIGR	0.95	51.9	58.5	39.4	28.2	0	1	0	0	2	1251.68	1199	158469
MSB-6681 CSULB Livingston 051218	MSB32201InSolBand_14 (F140156)	TRINITY_DN153208_c0_g1_i1 len=1493	253413	CSULB-Mantle_051118.fasta	121368	1	5	5	5	0.0023	QGLGQLDSSAITMMGR	0.934	40.3	60.2	28.5	27	0	1	0	0	2	1696.8	1281	264892
MSB-6681 CSULB Livingston 051218	MSB32201InSolBand_14 (F140156)	TRINITY_DN159590_c2_g10_i1 len=889	1.16784e+17	CSULB-Mantle_051118.fasta	73750.1	1	4	7	7	0.0032	GQGMSSNPMQAIMQVVR	0.997	45.6	59.6	17.3	44.2	0	0	2	0	2	1881.86	1293	1807670
MSB-6681 CSULB Livingston 051218	MSB32201InSolBand_14 (F140156)	TRINITY_DN159590_c2_g10_i1 len=889	1.16784e+17	CSULB-Mantle_051118.fasta	73750.1	1	4	7	7	0.0032	LPCTFEDLFSK	0.986	72.7	59.8	43.3	46.5	0	1	0	0	2	1356.65	1430	721431
MSB-6681 CSULB Livingston 051218	MSB32201InSolBand_14 (F140156)	TRINITY_DN159590_c2_g10_i1 len=889	1.16784e+17	CSULB-Mantle_051118.fasta	73750.1	1	4	7	7	0.0032	QGFCTRPER	0.995	39.8	59.4	30	25.1	0	0	2	0	2	1150.54	885	1156250
MSB-6681 CSULB Livingston 051218	MSB32201InSolBand_14 (F140156)	TRINITY_DN159590_c2_g10_i1 len=889	1.16784e+17	CSULB-Mantle_051118.fasta	73750.1	1	4	7	7	0.0032	TSVELVTADKR	0.996	79.8	58.6	55.2	41.8	0	1	1	0	2	1218.67	1021	13900000
MSB-6681 CSULB Livingston 051218	MSB32201InSolBand_14 (F140156)	1967 TRINITY_DN59156_c0_g1_i1 len=913	196719681969		0	1	5	8	8	0.0037	ATAMIALR	0.971	51.4	57.6	57.9	0	0	2	0	0	2	846.487	1170.5	2711550
MSB-6681 CSULB Livingston 051218	MSB32201InSolBand_14 (F140156)	1967 TRINITY_DN59156_c0_g1_i1 len=913	196719681969		0	1	5	8	8	0.0037	CHFQHQLNGR	0.985	29.7	58.5	30.1	14.1	0	0	1	0	2	1297.59	872	251357
MSB-6681 CSULB Livingston 051218	MSB32201InSolBand_14 (F140156)	1967 TRINITY_DN59156_c0_g1_i1 len=913	196719681969		0	1	5	8	8	0.0037	GKPCSQCPYTYNQCTR	0.938	19.9	55.3	20	14.2	0	0	1	0	2	2019.85	952	91315
MSB-6681 CSULB Livingston 051218	MSB32201InSolBand_14 (F140156)	1967 TRINITY_DN59156_c0_g1_i1 len=913	196719681969		0	1	5	8	8	0.0037	KLEQHATNWVSR	0.997	62.6	59.5	38	41	0	1	2	0	2	1468.77	989	953265
MSB-6681 CSULB Livingston 051218	MSB32201InSolBand_14 (F140156)	1967 TRINITY_DN59156_c0_g1_i1 len=913	196719681969		0	1	5	8	8	0.0037	VGCALKR	0.9	41.1	59.6	42.1	0	0	1	0	0	2	803.456	745	179975
MSB-6681 CSULB Livingston 051218	MSB32201InSolBand_14 (F140156)	TRINITY_DN159885_c3_g1_i1 len=1224	823388233982340	CSULB-Mantle_051118.fasta	103053	1	2	2	2	0.0009	LSGGSNTGLLLLAK	0.991	82.8	54.7	29.2	71.7	0	1	0	0	2	1343.79	1374	271599
MSB-6681 CSULB Livingston 051218	MSB32201InSolBand_14 (F140156)	TRINITY_DN159885_c3_g1_i1 len=1224	823388233982340	CSULB-Mantle_051118.fasta	103053	1	2	2	2	0.0009	SGYFQDPQTLVGR	0.978	61.9	60.3	37.2	41.5	0	1	0	0	2	1467.72	1333	1841190
MSB-6681 CSULB Livingston 051218	MSB32201InSolBand_14 (F140156)	TRINITY_DN163936_c1_g1_i1 len=767	151078	CSULB-Mantle_051118.fasta	63357.5	1	4	4	4	0.0019	LIVSIVNPEFK	0.974	50.9	55.1	51.6	15.4	0	1	0	0	2	1258.74	1390	549375
MSB-6681 CSULB Livingston 051218	MSB32201InSolBand_14 (F140156)	TRINITY_DN163936_c1_g1_i1 len=767	151078	CSULB-Mantle_051118.fasta	63357.5	1	4	4	4	0.0019	LSSQQMYELR	0.987	72.6	59.8	57.7	31.8	0	1	0	0	2	1254.61	1262	628865
MSB-6681 CSULB Livingston 051218	MSB32201InSolBand_14 (F140156)	TRINITY_DN163936_c1_g1_i1 len=767	151078	CSULB-Mantle_051118.fasta	63357.5	1	4	4	4	0.0019	RLHVLQQR	0.987	23.8	51.5	29.3	0	0	0	1	0	2	1049.63	917	134060
MSB-6681 CSULB Livingston 051218	MSB32201InSolBand_14 (F140156)	TRINITY_DN163936_c1_g1_i1 len=767	151078	CSULB-Mantle_051118.fasta	63357.5	1	4	4	4	0.0019	VPSTLSTMFQQR	0.892	34.4	60.2	35.9	13.7	0	1	0	0	2	1394.71	1354	100337
MSB-6681 CSULB Livingston 051218	MSB32201InSolBand_14 (F140156)	TRINITY_DN166114_c1_g2_i1 len=1426	270002270004	CSULB-Mantle_051118.fasta	118638	1	9	15	17	0.0079	AKDMVTGMITSK	0.995	64.8	60	41.9	39.5	0	2	3	0	2	1297.65	1030	1501830
MSB-6681 CSULB Livingston 051218	MSB32201InSolBand_14 (F140156)	TRINITY_DN166114_c1_g2_i1 len=1426	270002270004	CSULB-Mantle_051118.fasta	118638	1	9	15	17	0.0079	DMHMYQVPLNPR	0.994	37.2	59.8	25.3	27.3	0	1	2	0	2	1516.7	1297	1237480
MSB-6681 CSULB Livingston 051218	MSB32201InSolBand_14 (F140156)	TRINITY_DN166114_c1_g2_i1 len=1426	270002270004	CSULB-Mantle_051118.fasta	118638	1	9	15	17	0.0079	DMVTGMITSK	0.97	53.8	59.7	41.9	28	0	1	0	0	2	1082.52	1302	2793410
MSB-6681 CSULB Livingston 051218	MSB32201InSolBand_14 (F140156)	TRINITY_DN166114_c1_g2_i1 len=1426	270002270004	CSULB-Mantle_051118.fasta	118638	1	9	15	17	0.0079	GTWSTEER	0.956	53	59.4	50.9	17.7	0	1	0	0	2	965.432	946	178460
MSB-6681 CSULB Livingston 051218	MSB32201InSolBand_14 (F140156)	TRINITY_DN166114_c1_g2_i1 len=1426	270002270004	CSULB-Mantle_051118.fasta	118638	1	9	15	17	0.0079	KLNLDRDPYLSR	0.98	24.8	59.3	36.6	2.3	0	0	2	0	2	1490.8	1238	1117920
MSB-6681 CSULB Livingston 051218	MSB32201InSolBand_14 (F140156)	TRINITY_DN166114_c1_g2_i1 len=1426	270002270004	CSULB-Mantle_051118.fasta	118638	1	9	15	17	0.0079	MQFMMAALR	0.935	41.9	57.9	26.4	30.9	0	1	0	0	2	1146.51	1084	341161
MSB-6681 CSULB Livingston 051218	MSB32201InSolBand_14 (F140156)	TRINITY_DN166114_c1_g2_i1 len=1426	270002270004	CSULB-Mantle_051118.fasta	118638	1	9	15	17	0.0079	QLLQHVLPLILK	0.997	52.7	43.9	32.3	36.3	0	1	1	0	2	1414.91	1429	1319000
MSB-6681 CSULB Livingston 051218	MSB32201InSolBand_14 (F140156)	TRINITY_DN166114_c1_g2_i1 len=1426	270002270004	CSULB-Mantle_051118.fasta	118638	1	9	15	17	0.0079	SGGFGMMDGGNK	0.903	33.5	54	31.3	10.4	0	1	0	0	2	1173.47	997	110682
MSB-6681 CSULB Livingston 051218	MSB32201InSolBand_14 (F140156)	TRINITY_DN166114_c1_g2_i1 len=1426	270002270004	CSULB-Mantle_051118.fasta	118638	1	9	15	17	0.0079	SGGFGMMDGGNKDAEILR	0.972	27.9	56.7	18.8	23.8	0	0	1	0	2	1887.82	1215	263861
MSB-6681 CSULB Livingston 051218	MSB32201InSolBand_14 (F140156)	TRINITY_DN160912_c0_g1_i1 len=1175	250163	CSULB-Mantle_051118.fasta	97859.5	1	2	2	2	0.0009	LLIHNAFFGK	0.997	45.6	57.2	33.4	27.7	0	0	1	0	2	1159.66	1343	1855280
MSB-6681 CSULB Livingston 051218	MSB32201InSolBand_14 (F140156)	TRINITY_DN160912_c0_g1_i1 len=1175	250163	CSULB-Mantle_051118.fasta	97859.5	1	2	2	2	0.0009	PAPLTHVGLHGPK	0.997	35.6	56.2	27.8	23	0	0	1	0	2	1323.75	1055	279871
MSB-6681 CSULB Livingston 051218	MSB32201InSolBand_14 (F140156)	TRINITY_DN155566_c3_g1_i4 len=785	143973	CSULB-Mantle_051118.fasta	65039.9	1	2	2	2	0.0009	DPNFDESVTLK	0.982	66.3	60.1	36.2	47	0	1	0	0	2	1264.61	1291	386692
MSB-6681 CSULB Livingston 051218	MSB32201InSolBand_14 (F140156)	TRINITY_DN155566_c3_g1_i4 len=785	143973	CSULB-Mantle_051118.fasta	65039.9	1	2	2	2	0.0009	QCITCTLFK	0.98	67.3	59.7	51.6	32.2	0	1	0	0	2	1170.56	1328	390242
MSB-6681 CSULB Livingston 051218	MSB32201InSolBand_14 (F140156)	TRINITY_DN151382_c3_g1_i1 len=1507	126061	CSULB-Mantle_051118.fasta	125787	1	3	4	4	0.0019	CMQPNGYYK	0.944	43.8	55.1	26.8	32.8	0	1	0	0	2	1176.48	898	591386
MSB-6681 CSULB Livingston 051218	MSB32201InSolBand_14 (F140156)	TRINITY_DN151382_c3_g1_i1 len=1507	126061	CSULB-Mantle_051118.fasta	125787	1	3	4	4	0.0019	TDLCCSNDVWPK	0.956	42.3	56.9	31.4	26.4	0	1	0	0	2	1494.64	1282	142392
MSB-6681 CSULB Livingston 051218	MSB32201InSolBand_14 (F140156)	TRINITY_DN151382_c3_g1_i1 len=1507	126061	CSULB-Mantle_051118.fasta	125787	1	3	4	4	0.0019	TFIDETSAICCDGEMR	0.99	46.4	54.7	28.2	34.1	0	1	1	0	2	1920.78	1311	410825
MSB-6681 CSULB Livingston 051218	MSB32201InSolBand_14 (F140156)	TRINITY_DN166970_c1_g5_i2 len=3919	87323	CSULB-Mantle_051118.fasta	324229	1	14	17	17	0.0079	ALNAANNQGVGK	0.934	44.7	58.7	25.1	35.4	0	1	0	0	2	1156.61	827	74730
MSB-6681 CSULB Livingston 051218	MSB32201InSolBand_14 (F140156)	TRINITY_DN166970_c1_g5_i2 len=3919	87323	CSULB-Mantle_051118.fasta	324229	1	14	17	17	0.0079	AQATAVLAR	0.959	51	55.4	37.5	29.4	0	2	0	0	2	900.526	1016.5	371665
MSB-6681 CSULB Livingston 051218	MSB32201InSolBand_14 (F140156)	TRINITY_DN166970_c1_g5_i2 len=3919	87323	CSULB-Mantle_051118.fasta	324229	1	14	17	17	0.0079	FPALNQFSR	0.943	45.6	59.6	42	18.7	0	1	0	0	2	1079.56	1335	633931
MSB-6681 CSULB Livingston 051218	MSB32201InSolBand_14 (F140156)	TRINITY_DN166970_c1_g5_i2 len=3919	87323	CSULB-Mantle_051118.fasta	324229	1	14	17	17	0.0079	GMTAIQLR	0.928	43	59.5	40.6	17.9	0	1	0	0	2	905.487	1077	142919
MSB-6681 CSULB Livingston 051218	MSB32201InSolBand_14 (F140156)	TRINITY_DN166970_c1_g5_i2 len=3919	87323	CSULB-Mantle_051118.fasta	324229	1	14	17	17	0.0079	HDAGLWR	0.878	35.3	59.2	42.8	6.94	0	1	0	0	2	854.427	1072	253237
MSB-6681 CSULB Livingston 051218	MSB32201InSolBand_14 (F140156)	TRINITY_DN166970_c1_g5_i2 len=3919	87323	CSULB-Mantle_051118.fasta	324229	1	14	17	17	0.0079	LCDNELASSMSVIEK	0.903	35.6	59.7	35.4	15.4	0	1	0	0	2	1711.79	1257	61941
MSB-6681 CSULB Livingston 051218	MSB32201InSolBand_14 (F140156)	TRINITY_DN166970_c1_g5_i2 len=3919	87323	CSULB-Mantle_051118.fasta	324229	1	14	17	17	0.0079	LEFDDGGK	0.91	38.4	59	43.9	9.43	0	1	0	0	2	880.405	1048	258946
MSB-6681 CSULB Livingston 051218	MSB32201InSolBand_14 (F140156)	TRINITY_DN166970_c1_g5_i2 len=3919	87323	CSULB-Mantle_051118.fasta	324229	1	14	17	17	0.0079	MILAALISR	0.958	43.3	54	39.2	19.5	0	2	0	0	2	987.602	1396.5	2150760
MSB-6681 CSULB Livingston 051218	MSB32201InSolBand_14 (F140156)	TRINITY_DN166970_c1_g5_i2 len=3919	87323	CSULB-Mantle_051118.fasta	324229	1	14	17	17	0.0079	QAFVSLLAK	0.972	51.3	55.3	44.4	22.7	0	1	0	0	2	976.583	1359	432184
MSB-6681 CSULB Livingston 051218	MSB32201InSolBand_14 (F140156)	TRINITY_DN166970_c1_g5_i2 len=3919	87323	CSULB-Mantle_051118.fasta	324229	1	14	17	17	0.0079	QAQPSGPLQIGR	0.95	51.9	58.5	39.4	28.2	0	1	0	0	2	1251.68	1199	158469
MSB-6681 CSULB Livingston 051218	MSB32201InSolBand_14 (F140156)	TRINITY_DN166970_c1_g5_i2 len=3919	87323	CSULB-Mantle_051118.fasta	324229	1	14	17	17	0.0079	QLGHFALGLTANR	0.997	72.7	58	44.1	45.8	0	0	1	0	2	1397.76	1315	463145
MSB-6681 CSULB Livingston 051218	MSB32201InSolBand_14 (F140156)	TRINITY_DN166970_c1_g5_i2 len=3919	87323	CSULB-Mantle_051118.fasta	324229	1	14	17	17	0.0079	SMPALGTLPFNR	0.963	50.2	60.4	37.5	28.6	0	1	0	0	2	1319.68	1341	1124940
MSB-6681 CSULB Livingston 051218	MSB32201InSolBand_14 (F140156)	TRINITY_DN166970_c1_g5_i2 len=3919	87323	CSULB-Mantle_051118.fasta	324229	1	14	17	17	0.0079	TFSASTAINWR	0.973	56.5	59.9	45.1	27.3	0	1	0	0	2	1253.63	1336	376303
MSB-6681 CSULB Livingston 051218	MSB32201InSolBand_14 (F140156)	TRINITY_DN166970_c1_g5_i2 len=3919	87323	CSULB-Mantle_051118.fasta	324229	1	14	17	17	0.0079	VTAHYVAQK	0.948	50	59.7	43.1	22.3	0	1	1	0	2	1016.55	773.5	795213
MSB-6681 CSULB Livingston 051218	MSB32201InSolBand_14 (F140156)	TRINITY_DN160675_c0_g2_i1 len=1045	325029	CSULB-Mantle_051118.fasta	85902.3	1	2	2	2	0.0009	CLLQSAVNPAAR	0.982	67.4	59.7	43.2	40.8	0	1	0	0	2	1299.68	1264	206778
MSB-6681 CSULB Livingston 051218	MSB32201InSolBand_14 (F140156)	TRINITY_DN160675_c0_g2_i1 len=1045	325029	CSULB-Mantle_051118.fasta	85902.3	1	2	2	2	0.0009	SMNGLQSLAHR	0.977	24.5	59.6	27.3	0	0	0	1	0	2	1230.59	1074	42580
MSB-6681 CSULB Livingston 051218	MSB32201InSolBand_15 (F140157)	TRINITY_DN163936_c1_g1_i1 len=767	151078	CSULB-Mantle_051118.fasta	63357.5	1	3	3	3	0.0016	LIVSIVNPEFK	0.979	52.1	55.1	53	15.3	0	1	0	0	2	1258.74	1390	231725
MSB-6681 CSULB Livingston 051218	MSB32201InSolBand_15 (F140157)	TRINITY_DN163936_c1_g1_i1 len=767	151078	CSULB-Mantle_051118.fasta	63357.5	1	3	3	3	0.0016	LSSQQMYELR	0.983	71.8	59.7	55.9	32.8	0	1	0	0	2	1254.61	1259	362821
MSB-6681 CSULB Livingston 051218	MSB32201InSolBand_15 (F140157)	TRINITY_DN163936_c1_g1_i1 len=767	151078	CSULB-Mantle_051118.fasta	63357.5	1	3	3	3	0.0016	RLHVLQQR	0.975	22	51.5	33.5	0	0	0	1	0	2	1049.63	912	61396
MSB-6681 CSULB Livingston 051218	MSB32201InSolBand_15 (F140157)	TRINITY_DN157587_c0_g1_i1 len=1986	125281	CSULB-Mantle_051118.fasta	165363	1	4	5	5	0.0027	IFASQMVDAPDR	0.986	89.7	60.4	37.6	69.9	0	2	0	0	2	1349.65	1207	1368100
MSB-6681 CSULB Livingston 051218	MSB32201InSolBand_15 (F140157)	TRINITY_DN157587_c0_g1_i1 len=1986	125281	CSULB-Mantle_051118.fasta	165363	1	4	5	5	0.0027	LADMMGK	0.9	49.7	58.5	47.7	18.1	0	1	0	0	2	765.364	1055	178876
MSB-6681 CSULB Livingston 051218	MSB32201InSolBand_15 (F140157)	TRINITY_DN157587_c0_g1_i1 len=1986	125281	CSULB-Mantle_051118.fasta	165363	1	4	5	5	0.0027	MFGQSMGMNPAFGK	0.973	44.2	56.5	27.8	12.9	0	1	0	0	2	1534.65	1254	163012
MSB-6681 CSULB Livingston 051218	MSB32201InSolBand_15 (F140157)	TRINITY_DN157587_c0_g1_i1 len=1986	125281	CSULB-Mantle_051118.fasta	165363	1	4	5	5	0.0027	YALHSMMLGGPNGGTR	0.976	30.1	59.5	30.5	14.2	0	0	1	0	2	1693.78	1035	147147
MSB-6681 CSULB Livingston 051218	MSB32201InSolBand_15 (F140157)	TRINITY_DN149172_c0_g1_i1 len=669	260629	CSULB-Mantle_051118.fasta	55031.6	0.999	2	2	2	0.0011	GPDGCPICK	0.927	31.4	56.3	26.6	19.8	0	1	0	0	2	1003.43	857	68241
MSB-6681 CSULB Livingston 051218	MSB32201InSolBand_15 (F140157)	TRINITY_DN149172_c0_g1_i1 len=669	260629	CSULB-Mantle_051118.fasta	55031.6	0.999	2	2	2	0.0011	MFCLNGYVK	0.958	38.3	58.4	35.3	18.1	0	1	0	0	2	1148.51	1307	245022
MSB-6681 CSULB Livingston 051218	MSB32201InSolBand_15 (F140157)	TRINITY_DN156259_c1_g3_i1 len=1065	257255257256	CSULB-Mantle_051118.fasta	89344.2	1	2	2	2	0.0011	GLTHTGSTLK	0.912	23.1	58.4	24.8	12.7	0	0	1	0	2	1014.56	826	201001
MSB-6681 CSULB Livingston 051218	MSB32201InSolBand_15 (F140157)	TRINITY_DN156259_c1_g3_i1 len=1065	257255257256	CSULB-Mantle_051118.fasta	89344.2	1	2	2	2	0.0011	MTTFCSTK	0.879	27.5	56.3	33.4	8.68	0	1	0	0	2	991.422	846	94625
MSB-6681 CSULB Livingston 051218	MSB32201InSolBand_15 (F140157)	TRINITY_DN142301_c1_g1_i2 len=1829	277483	CSULB-Mantle_051118.fasta	156364	1	4	6	6	0.0032	LKCDDVTEGDLQK	0.992	55.2	60.1	41.1	30.3	0	1	1	0	2	1520.73	1000.5	1263610
MSB-6681 CSULB Livingston 051218	MSB32201InSolBand_15 (F140157)	TRINITY_DN142301_c1_g1_i2 len=1829	277483	CSULB-Mantle_051118.fasta	156364	1	4	6	6	0.0032	LKDDIQGFKDDIK	0.947	65.9	60.1	48.9	33.2	0	1	0	0	2	1534.81	1205	158771
MSB-6681 CSULB Livingston 051218	MSB32201InSolBand_15 (F140157)	TRINITY_DN142301_c1_g1_i2 len=1829	277483	CSULB-Mantle_051118.fasta	156364	1	4	6	6	0.0032	LNKEIEKK	0.955	27.8	55.4	39.8	0	0	1	1	0	2	1001.6	667	160076
MSB-6681 CSULB Livingston 051218	MSB32201InSolBand_15 (F140157)	TRINITY_DN142301_c1_g1_i2 len=1829	277483	CSULB-Mantle_051118.fasta	156364	1	4	6	6	0.0032	TCDVGGGVSIPEK	0.962	51.1	60	33.2	34	0	1	0	0	2	1318.63	1142	730196
MSB-6681 CSULB Livingston 051218	MSB32201InSolBand_15 (F140157)	1967 TRINITY_DN59156_c0_g1_i1 len=913	196719681969		0	1	4	5	5	0.0027	ATAMIALR	0.978	60.1	58.4	61.4	0	0	2	0	0	2	846.487	1169	1334370
MSB-6681 CSULB Livingston 051218	MSB32201InSolBand_15 (F140157)	1967 TRINITY_DN59156_c0_g1_i1 len=913	196719681969		0	1	4	5	5	0.0027	GLCYPSAFCR	0.941	34.4	57.4	27.8	21.5	0	1	0	0	2	1230.54	1306	298614
MSB-6681 CSULB Livingston 051218	MSB32201InSolBand_15 (F140157)	1967 TRINITY_DN59156_c0_g1_i1 len=913	196719681969		0	1	4	5	5	0.0027	KLEQHATNWVSR	0.996	55.9	59.8	32	39.9	0	0	1	0	2	1468.77	989	303894
MSB-6681 CSULB Livingston 051218	MSB32201InSolBand_15 (F140157)	1967 TRINITY_DN59156_c0_g1_i1 len=913	196719681969		0	1	4	5	5	0.0027	VGCALKR	0.9	42	60.3	43.3	0	0	1	0	0	2	803.456	752	173369
MSB-6681 CSULB Livingston 051218	MSB32201InSolBand_15 (F140157)	TRINITY_DN165067_c0_g1_i1 len=2240	297467	CSULB-Mantle_051118.fasta	188592	1	6	6	6	0.0032	AQAAVLK	0.9	44	55.9	56.1	3.37	0	1	0	0	2	700.435	848	88048
MSB-6681 CSULB Livingston 051218	MSB32201InSolBand_15 (F140157)	TRINITY_DN165067_c0_g1_i1 len=2240	297467	CSULB-Mantle_051118.fasta	188592	1	6	6	6	0.0032	AVNPNTMLSMIR	0.951	41.7	60.2	28.6	28.4	0	1	0	0	2	1378.68	1175	318798
MSB-6681 CSULB Livingston 051218	MSB32201InSolBand_15 (F140157)	TRINITY_DN165067_c0_g1_i1 len=2240	297467	CSULB-Mantle_051118.fasta	188592	1	6	6	6	0.0032	GSSGPSSSTAAQR	0.936	35.8	59.7	36.3	14.7	0	1	0	0	2	1192.56	680	166013
MSB-6681 CSULB Livingston 051218	MSB32201InSolBand_15 (F140157)	TRINITY_DN165067_c0_g1_i1 len=2240	297467	CSULB-Mantle_051118.fasta	188592	1	6	6	6	0.0032	KGSSGPSSSTAAQR	0.986	32.6	60.6	34.5	13	0	0	1	0	2	1320.65	640	273543
MSB-6681 CSULB Livingston 051218	MSB32201InSolBand_15 (F140157)	TRINITY_DN165067_c0_g1_i1 len=2240	297467	CSULB-Mantle_051118.fasta	188592	1	6	6	6	0.0032	NSALTPEQR	0.873	29.8	58.6	31.9	12.8	0	1	0	0	2	1015.52	875	165265
MSB-6681 CSULB Livingston 051218	MSB32201InSolBand_15 (F140157)	TRINITY_DN165067_c0_g1_i1 len=2240	297467	CSULB-Mantle_051118.fasta	188592	1	6	6	6	0.0032	SALPPALYTK	0.967	42.4	58	45.4	12.1	0	1	0	0	2	1060.6	1269	3987810
MSB-6681 CSULB Livingston 051218	MSB32201InSolBand_15 (F140157)	TRINITY_DN155566_c3_g1_i4 len=785	143973	CSULB-Mantle_051118.fasta	65039.9	0.999	2	2	2	0.0011	DPNFDESVTLK	0.976	53.8	60.1	39.9	30.2	0	1	0	0	2	1264.61	1289	201405
MSB-6681 CSULB Livingston 051218	MSB32201InSolBand_15 (F140157)	TRINITY_DN155566_c3_g1_i4 len=785	143973	CSULB-Mantle_051118.fasta	65039.9	0.999	2	2	2	0.0011	QCITCTLFK	0.965	43.4	59.5	37.8	20.9	0	1	0	0	2	1170.56	1325	316877
MSB-6681 CSULB Livingston 051218	MSB32201InSolBand_15 (F140157)	TRINITY_DN153208_c0_g1_i1 len=1493	253413	CSULB-Mantle_051118.fasta	121368	1	5	5	5	0.0027	EAMHELR	0.9	37.8	58.8	38.9	14.2	0	1	0	0	2	901.42	697	179499
MSB-6681 CSULB Livingston 051218	MSB32201InSolBand_15 (F140157)	TRINITY_DN153208_c0_g1_i1 len=1493	253413	CSULB-Mantle_051118.fasta	121368	1	5	5	5	0.0027	PGLQLAFR	0.979	55	58	54.5	16.7	0	1	0	0	2	901.525	1348	599072
MSB-6681 CSULB Livingston 051218	MSB32201InSolBand_15 (F140157)	TRINITY_DN153208_c0_g1_i1 len=1493	253413	CSULB-Mantle_051118.fasta	121368	1	5	5	5	0.0027	QAGDDSADHGTIPAFR	0.922	22.6	58.6	22.9	14.1	0	0	1	0	2	1640.73	1280	180052
MSB-6681 CSULB Livingston 051218	MSB32201InSolBand_15 (F140157)	TRINITY_DN153208_c0_g1_i1 len=1493	253413	CSULB-Mantle_051118.fasta	121368	1	5	5	5	0.0027	QAQPSGPLQIGR	0.949	53.8	58.6	37.8	31.9	0	1	0	0	2	1251.68	1195	182844
MSB-6681 CSULB Livingston 051218	MSB32201InSolBand_15 (F140157)	TRINITY_DN153208_c0_g1_i1 len=1493	253413	CSULB-Mantle_051118.fasta	121368	1	5	5	5	0.0027	QGLGQLDSSAITMMGR	0.958	40	60	24.6	30.9	0	1	0	0	2	1696.8	1279	191629
MSB-6681 CSULB Livingston 051218	MSB32201InSolBand_15 (F140157)	TRINITY_DN153208_c0_g1_i1 len=1493	253413	CSULB-Mantle_051118.fasta	121368	1	5	5	5	0.0027	VVKPGPK	0.9	22.3	47.8	31.2	5.52	0	1	0	0	2	724.472	654	167294
MSB-6681 CSULB Livingston 051218	MSB32201InSolBand_15 (F140157)	TRINITY_DN164325_c1_g2_i1 len=1707	6.89257e+19	CSULB-Mantle_051118.fasta	140784	0.996	2	2	2	0.0011	SHHQNSYYR	0.967	26	57.3	31.4	0	0	0	1	0	2	1192.51	712	107097
MSB-6681 CSULB Livingston 051218	MSB32201InSolBand_15 (F140157)	TRINITY_DN164325_c1_g2_i1 len=1707	6.89257e+19	CSULB-Mantle_051118.fasta	140784	0.996	2	2	2	0.0011	WIPPINSR	0.866	28.6	57.7	41.3	1.66	0	1	0	0	2	983.531	1301	494308
MSB-6681 CSULB Livingston 051218	MSB32201InSolBand_15 (F140157)	TRINITY_DN151382_c3_g1_i1 len=1507	126061	CSULB-Mantle_051118.fasta	125787	1	10	12	12	0.0064	CMQPNGYYK	0.868	25.2	54.1	27.3	12.1	0	1	0	0	2	1177.47	895	183865
MSB-6681 CSULB Livingston 051218	MSB32201InSolBand_15 (F140157)	TRINITY_DN151382_c3_g1_i1 len=1507	126061	CSULB-Mantle_051118.fasta	125787	1	10	12	12	0.0064	KNTMALLQR	0.986	38.8	59.2	42.7	11.3	0	0	1	0	2	1091.59	1031	251402
MSB-6681 CSULB Livingston 051218	MSB32201InSolBand_15 (F140157)	TRINITY_DN151382_c3_g1_i1 len=1507	126061	CSULB-Mantle_051118.fasta	125787	1	10	12	12	0.0064	LFQIIMAR	0.972	44.8	56.1	45.5	14.2	0	1	0	0	2	1007.57	1346	1733890
MSB-6681 CSULB Livingston 051218	MSB32201InSolBand_15 (F140157)	TRINITY_DN151382_c3_g1_i1 len=1507	126061	CSULB-Mantle_051118.fasta	125787	1	10	12	12	0.0064	NTMALLQR	0.913	38.3	60.2	46	7.7	0	2	0	0	2	946.514	1172.5	413914
MSB-6681 CSULB Livingston 051218	MSB32201InSolBand_15 (F140157)	TRINITY_DN151382_c3_g1_i1 len=1507	126061	CSULB-Mantle_051118.fasta	125787	1	10	12	12	0.0064	SCIMPFGK	0.933	34.5	58.8	33.7	16	0	1	0	0	2	939.443	1304	144527
MSB-6681 CSULB Livingston 051218	MSB32201InSolBand_15 (F140157)	TRINITY_DN151382_c3_g1_i1 len=1507	126061	CSULB-Mantle_051118.fasta	125787	1	10	12	12	0.0064	TDLCCSNDVWPK	0.979	53.5	56.9	35	34.5	0	1	0	0	2	1494.64	1280	163092
MSB-6681 CSULB Livingston 051218	MSB32201InSolBand_15 (F140157)	TRINITY_DN151382_c3_g1_i1 len=1507	126061	CSULB-Mantle_051118.fasta	125787	1	10	12	12	0.0064	TFIDETSAICCDGEMR	0.996	45	53.6	34.1	26.7	0	1	1	0	2	1920.78	1310	520638
MSB-6681 CSULB Livingston 051218	MSB32201InSolBand_15 (F140157)	TRINITY_DN151382_c3_g1_i1 len=1507	126061	CSULB-Mantle_051118.fasta	125787	1	10	12	12	0.0064	YIPSMASPGGAGGSCIMPFGK	0.991	40.6	58.6	23.4	32.8	0	0	1	0	2	2116.95	1293	151748
MSB-6681 CSULB Livingston 051218	MSB32201InSolBand_15 (F140157)	TRINITY_DN151382_c3_g1_i1 len=1507	126061	CSULB-Mantle_051118.fasta	125787	1	10	12	12	0.0064	YVGACLK	0.866	34.2	57.8	38.6	10.5	0	1	0	0	2	810.418	1014	9696970
MSB-6681 CSULB Livingston 051218	MSB32201InSolBand_15 (F140157)	TRINITY_DN151382_c3_g1_i1 len=1507	126061	CSULB-Mantle_051118.fasta	125787	1	10	12	12	0.0064	YVGACLKGNDAYR	0.947	43.1	59.8	30.7	28.1	0	1	0	0	2	1487.69	1083	135635
MSB-6681 CSULB Livingston 051218	MSB32201InSolBand_15 (F140157)	TRINITY_DN159590_c2_g10_i1 len=889	1.16784e+17	CSULB-Mantle_051118.fasta	73750.1	1	5	6	6	0.0032	GQGMSSNPMQAIMQVVR	0.991	35.3	59.6	16.6	33.8	0	0	1	0	2	1881.86	1276	405569
MSB-6681 CSULB Livingston 051218	MSB32201InSolBand_15 (F140157)	TRINITY_DN159590_c2_g10_i1 len=889	1.16784e+17	CSULB-Mantle_051118.fasta	73750.1	1	5	6	6	0.0032	LPCTFEDLFSK	0.948	38.2	60	29.2	24.3	0	1	0	0	2	1356.65	1430	123667
MSB-6681 CSULB Livingston 051218	MSB32201InSolBand_15 (F140157)	TRINITY_DN159590_c2_g10_i1 len=889	1.16784e+17	CSULB-Mantle_051118.fasta	73750.1	1	5	6	6	0.0032	QGFCTRPER	0.968	28.8	59.9	30.2	13.2	0	0	1	0	2	1150.54	874	473660
MSB-6681 CSULB Livingston 051218	MSB32201InSolBand_15 (F140157)	TRINITY_DN159590_c2_g10_i1 len=889	1.16784e+17	CSULB-Mantle_051118.fasta	73750.1	1	5	6	6	0.0032	TSVELVTADK	0.96	44.4	59.3	45.4	14.4	0	1	0	0	2	1062.57	1118	796739
MSB-6681 CSULB Livingston 051218	MSB32201InSolBand_15 (F140157)	TRINITY_DN159590_c2_g10_i1 len=889	1.16784e+17	CSULB-Mantle_051118.fasta	73750.1	1	5	6	6	0.0032	TSVELVTADKR	0.991	79	58.8	59.9	36.1	0	1	1	0	2	1218.67	1019	7910730
MSB-6681 CSULB Livingston 051218	MSB32201InSolBand_15 (F140157)	TRINITY_DN152792_c5_g1_i6 len=1454	160800	CSULB-Mantle_051118.fasta	120090	1	4	5	5	0.0027	AWTEICGGLK	0.975	51.6	59.8	51.4	0	0	1	0	0	2	1134.56	1306	1993710
MSB-6681 CSULB Livingston 051218	MSB32201InSolBand_15 (F140157)	TRINITY_DN152792_c5_g1_i6 len=1454	160800	CSULB-Mantle_051118.fasta	120090	1	4	5	5	0.0027	LISGSLK	0.9	50	54.8	50.9	0	0	1	0	0	2	717.451	1022	935986
MSB-6681 CSULB Livingston 051218	MSB32201InSolBand_15 (F140157)	TRINITY_DN152792_c5_g1_i6 len=1454	160800	CSULB-Mantle_051118.fasta	120090	1	4	5	5	0.0027	QGTYGDAGTAGTGWTPVSGALK	0.922	24.7	60.7	19.7	19.6	0	0	1	0	2	2095.01	1333	158460
MSB-6681 CSULB Livingston 051218	MSB32201InSolBand_15 (F140157)	TRINITY_DN152792_c5_g1_i6 len=1454	160800	CSULB-Mantle_051118.fasta	120090	1	4	5	5	0.0027	VIDCHNVDK	0.967	38.4	59	35.5	18	0	1	1	0	2	1099.52	783.5	332022
MSB-6681 CSULB Livingston 051218	MSB32201InSolBand_15 (F140157)	TRINITY_DN159885_c3_g1_i1 len=1224	823388233982340	CSULB-Mantle_051118.fasta	103053	0.999	2	2	2	0.0011	LSGGSNTGLLLLAK	0.981	61.2	54.9	27.2	50.8	0	1	0	0	2	1343.79	1373	260070
MSB-6681 CSULB Livingston 051218	MSB32201InSolBand_15 (F140157)	TRINITY_DN159885_c3_g1_i1 len=1224	823388233982340	CSULB-Mantle_051118.fasta	103053	0.999	2	2	2	0.0011	SGYFQDPQTLVGR	0.962	41.8	60.5	34.5	22.9	0	1	0	0	2	1467.72	1329	354567
MSB-6681 CSULB Livingston 051218	MSB32201InSolBand_15 (F140157)	TRINITY_DN166114_c1_g2_i1 len=1426	270002270004	CSULB-Mantle_051118.fasta	118638	1	8	14	14	0.0074	AKDMVTGMITSK	0.994	59.5	59.9	33.8	40.2	0	2	1	0	2	1313.64	1030	823782
MSB-6681 CSULB Livingston 051218	MSB32201InSolBand_15 (F140157)	TRINITY_DN166114_c1_g2_i1 len=1426	270002270004	CSULB-Mantle_051118.fasta	118638	1	8	14	14	0.0074	DMHMYQVPLNPR	0.976	32.8	59.7	19.3	3.24	0	1	2	0	2	1500.71	1244	811386
MSB-6681 CSULB Livingston 051218	MSB32201InSolBand_15 (F140157)	TRINITY_DN166114_c1_g2_i1 len=1426	270002270004	CSULB-Mantle_051118.fasta	118638	1	8	14	14	0.0074	DMVTGMITSK	0.975	51.1	59.6	36.1	31.1	0	2	0	0	2	1082.52	1200.5	1764670
MSB-6681 CSULB Livingston 051218	MSB32201InSolBand_15 (F140157)	TRINITY_DN166114_c1_g2_i1 len=1426	270002270004	CSULB-Mantle_051118.fasta	118638	1	8	14	14	0.0074	GTWSTEER	0.964	52.3	59	50.2	17.7	0	1	0	0	2	965.432	951	498565
MSB-6681 CSULB Livingston 051218	MSB32201InSolBand_15 (F140157)	TRINITY_DN166114_c1_g2_i1 len=1426	270002270004	CSULB-Mantle_051118.fasta	118638	1	8	14	14	0.0074	KLNLDRDPYLSR	0.994	39.4	59.3	33.8	20.6	0	0	1	0	2	1490.8	1220	402864
MSB-6681 CSULB Livingston 051218	MSB32201InSolBand_15 (F140157)	TRINITY_DN166114_c1_g2_i1 len=1426	270002270004	CSULB-Mantle_051118.fasta	118638	1	8	14	14	0.0074	LNLDRDPYLSR	0.992	37.3	59.8	32.9	19.2	0	1	1	0	2	1361.72	1254	3207360
MSB-6681 CSULB Livingston 051218	MSB32201InSolBand_15 (F140157)	TRINITY_DN166114_c1_g2_i1 len=1426	270002270004	CSULB-Mantle_051118.fasta	118638	1	8	14	14	0.0074	MQFMMAALR	0.963	49.7	57.6	31.4	34.2	0	1	0	0	2	1146.51	1083	432876
MSB-6681 CSULB Livingston 051218	MSB32201InSolBand_15 (F140157)	TRINITY_DN166114_c1_g2_i1 len=1426	270002270004	CSULB-Mantle_051118.fasta	118638	1	8	14	14	0.0074	QLLQHVLPLILK	0.943	21.1	43.9	25.5	0	0	1	0	0	2	1414.91	1428	43932
MSB-6681 CSULB Livingston 051218	MSB32201InSolBand_15 (F140157)	TRINITY_DN166970_c1_g5_i2 len=3919	87323	CSULB-Mantle_051118.fasta	324229	1	16	20	20	0.0106	AQATAVLAR	0.973	63.5	55.4	40.8	39.1	0	2	0	0	2	900.526	1015	2924220
MSB-6681 CSULB Livingston 051218	MSB32201InSolBand_15 (F140157)	TRINITY_DN166970_c1_g5_i2 len=3919	87323	CSULB-Mantle_051118.fasta	324229	1	16	20	20	0.0106	ASQASALVSK	0.94	43.8	59.2	40.5	19.1	0	1	0	0	2	962.515	978	58389
MSB-6681 CSULB Livingston 051218	MSB32201InSolBand_15 (F140157)	TRINITY_DN166970_c1_g5_i2 len=3919	87323	CSULB-Mantle_051118.fasta	324229	1	16	20	20	0.0106	ELPDWECDGR	0.957	35.3	55.5	37.4	13.1	0	1	0	0	2	1276.53	1282	111258
MSB-6681 CSULB Livingston 051218	MSB32201InSolBand_15 (F140157)	TRINITY_DN166970_c1_g5_i2 len=3919	87323	CSULB-Mantle_051118.fasta	324229	1	16	20	20	0.0106	FGLSDAQK	0.96	48.4	59.1	58.8	4.67	0	1	0	0	2	865.442	1103	242165
MSB-6681 CSULB Livingston 051218	MSB32201InSolBand_15 (F140157)	TRINITY_DN166970_c1_g5_i2 len=3919	87323	CSULB-Mantle_051118.fasta	324229	1	16	20	20	0.0106	HDAGLWR	0.9	45.4	59.1	47.1	13.2	0	1	0	0	2	854.427	1069	413177
MSB-6681 CSULB Livingston 051218	MSB32201InSolBand_15 (F140157)	TRINITY_DN166970_c1_g5_i2 len=3919	87323	CSULB-Mantle_051118.fasta	324229	1	16	20	20	0.0106	KMILAALISR	0.994	47.2	52.3	44.9	17.8	0	1	1	0	2	1131.69	1320	596544
MSB-6681 CSULB Livingston 051218	MSB32201InSolBand_15 (F140157)	TRINITY_DN166970_c1_g5_i2 len=3919	87323	CSULB-Mantle_051118.fasta	324229	1	16	20	20	0.0106	LEFDDGGK	0.951	47.5	58.3	56	6.81	0	1	0	0	2	880.405	1083	300020
MSB-6681 CSULB Livingston 051218	MSB32201InSolBand_15 (F140157)	TRINITY_DN166970_c1_g5_i2 len=3919	87323	CSULB-Mantle_051118.fasta	324229	1	16	20	20	0.0106	LLEMIEKTDDMDTQPEIK	0.932	24.9	60.4	25.9	13.4	0	0	1	0	2	2181.03	1235	48612
MSB-6681 CSULB Livingston 051218	MSB32201InSolBand_15 (F140157)	TRINITY_DN166970_c1_g5_i2 len=3919	87323	CSULB-Mantle_051118.fasta	324229	1	16	20	20	0.0106	MILAALISR	0.98	53.8	53.8	43.7	25.8	0	2	0	0	2	987.602	1395.5	3255500
MSB-6681 CSULB Livingston 051218	MSB32201InSolBand_15 (F140157)	TRINITY_DN166970_c1_g5_i2 len=3919	87323	CSULB-Mantle_051118.fasta	324229	1	16	20	20	0.0106	QAFVSLLAK	0.962	46.7	55.5	36	26.3	0	1	0	0	2	976.583	1358	341182
MSB-6681 CSULB Livingston 051218	MSB32201InSolBand_15 (F140157)	TRINITY_DN166970_c1_g5_i2 len=3919	87323	CSULB-Mantle_051118.fasta	324229	1	16	20	20	0.0106	QAQPSGPLQIGR	0.949	53.8	58.6	37.8	31.9	0	1	0	0	2	1251.68	1195	182844
MSB-6681 CSULB Livingston 051218	MSB32201InSolBand_15 (F140157)	TRINITY_DN166970_c1_g5_i2 len=3919	87323	CSULB-Mantle_051118.fasta	324229	1	16	20	20	0.0106	QLGHFALGLTANR	0.942	34.4	57.8	26.1	23.4	0	1	1	0	2	1397.76	1314	675259
MSB-6681 CSULB Livingston 051218	MSB32201InSolBand_15 (F140157)	TRINITY_DN166970_c1_g5_i2 len=3919	87323	CSULB-Mantle_051118.fasta	324229	1	16	20	20	0.0106	SMPALGTLPFNR	0.975	50.2	60.4	38.1	28.1	0	1	0	0	2	1319.68	1338	632818
MSB-6681 CSULB Livingston 051218	MSB32201InSolBand_15 (F140157)	TRINITY_DN166970_c1_g5_i2 len=3919	87323	CSULB-Mantle_051118.fasta	324229	1	16	20	20	0.0106	TDDMDTQPEIK	0.954	40.3	57.9	35.1	20.7	0	1	0	0	2	1292.57	1051	74781
MSB-6681 CSULB Livingston 051218	MSB32201InSolBand_15 (F140157)	TRINITY_DN166970_c1_g5_i2 len=3919	87323	CSULB-Mantle_051118.fasta	324229	1	16	20	20	0.0106	TFSASTAINWR	0.951	38.8	59.9	43.7	9.99	0	1	0	0	2	1253.63	1333	194642
MSB-6681 CSULB Livingston 051218	MSB32201InSolBand_15 (F140157)	TRINITY_DN166970_c1_g5_i2 len=3919	87323	CSULB-Mantle_051118.fasta	324229	1	16	20	20	0.0106	VTAHYVAQK	0.912	34.5	59.4	32.9	16.2	0	1	0	0	2	1016.55	776	98620
MSB-6681 CSULB Livingston 051218	MSB32201InSolBand_15 (F140157)	TRINITY_DN157672_c1_g5_i1 len=781	100853	CSULB-Mantle_051118.fasta	66419.1	0.999	2	3	3	0.0016	DGCTVVIHLSDR	0.969	44.7	59.8	30.9	29.6	0	1	1	0	2	1371.67	1247	483025
MSB-6681 CSULB Livingston 051218	MSB32201InSolBand_15 (F140157)	TRINITY_DN157672_c1_g5_i1 len=781	100853	CSULB-Mantle_051118.fasta	66419.1	0.999	2	3	3	0.0016	SISTLTNEEAR	0.969	51.8	60.1	47.4	20.2	0	1	0	0	2	1220.61	1094	1672580
MSB-6681 CSULB Livingston 051218	MSB32201InSolBand_15 (F140157)	TRINITY_DN164811_c0_g3_i1 len=575	163409	CSULB-Mantle_051118.fasta	46528.9	0.999	2	2	2	0.0011	AAFAVGR	0.9	36.2	54.3	38.8	0	0	1	0	0	2	691.389	1040	444547
MSB-6681 CSULB Livingston 051218	MSB32201InSolBand_15 (F140157)	TRINITY_DN164811_c0_g3_i1 len=575	163409	CSULB-Mantle_051118.fasta	46528.9	0.999	2	2	2	0.0011	DKQALYTK	0.893	22.7	58.6	34.4	0	0	0	1	0	2	966.526	804	205426
MSB-6681 CSULB Livingston 051218	MSB32201InSolBand_15 (F140157)	TRINITY_DN158789_c1_g2_i1 len=1617	2.02986e+17	CSULB-Mantle_051118.fasta	134940	1	5	7	7	0.0037	ASMGISPLAMGGNNK	0.98	61.7	60.3	43.6	34.5	0	3	0	0	2	1447.7	1223	1974890
MSB-6681 CSULB Livingston 051218	MSB32201InSolBand_15 (F140157)	TRINITY_DN158789_c1_g2_i1 len=1617	2.02986e+17	CSULB-Mantle_051118.fasta	134940	1	5	7	7	0.0037	FAVDFGR	0.9	40.8	58.7	56.4	-6.8	0	1	0	0	2	811.41	1298	131966
MSB-6681 CSULB Livingston 051218	MSB32201InSolBand_15 (F140157)	TRINITY_DN158789_c1_g2_i1 len=1617	2.02986e+17	CSULB-Mantle_051118.fasta	134940	1	5	7	7	0.0037	SAVSQSGVSDHLSDVMR	0.996	51.4	60.2	31.7	35.7	0	0	1	0	2	1774.84	1251	4346260
MSB-6681 CSULB Livingston 051218	MSB32201InSolBand_15 (F140157)	TRINITY_DN158789_c1_g2_i1 len=1617	2.02986e+17	CSULB-Mantle_051118.fasta	134940	1	5	7	7	0.0037	SMPLSPSMLSSFGNK	0.98	58.2	59.7	28.1	46.5	0	1	0	0	2	1614.75	1300	2097520
MSB-6681 CSULB Livingston 051218	MSB32201InSolBand_15 (F140157)	TRINITY_DN158789_c1_g2_i1 len=1617	2.02986e+17	CSULB-Mantle_051118.fasta	134940	1	5	7	7	0.0037	VPQAASVPAPQAPQASAGTR	0.988	33	60.2	27.5	20.4	0	0	1	0	2	1904	1109	340639
MSB-6681 CSULB Livingston 051218	MSB32201InSolBand_15 (F140157)	TRINITY_DN160675_c0_g2_i1 len=1045	325029	CSULB-Mantle_051118.fasta	85902.3	1	3	3	3	0.0016	CLLQSAVNPAAR	0.975	50.7	59.1	39.1	27.2	0	1	0	0	2	1299.68	1262	208591
MSB-6681 CSULB Livingston 051218	MSB32201InSolBand_15 (F140157)	TRINITY_DN160675_c0_g2_i1 len=1045	325029	CSULB-Mantle_051118.fasta	85902.3	1	3	3	3	0.0016	SAAMIGGHTDQMSDAMGK	0.918	19	54	28.9	4.24	0	0	1	0	2	1855.76	789	239658
MSB-6681 CSULB Livingston 051218	MSB32201InSolBand_15 (F140157)	TRINITY_DN160675_c0_g2_i1 len=1045	325029	CSULB-Mantle_051118.fasta	85902.3	1	3	3	3	0.0016	VNPLDAICR	0.977	53.1	58.7	43.3	25.6	0	1	0	0	2	1057.55	1320	879226
MSB-6681 CSULB Livingston 051218	MSB32201InSolBand_16 (F140158)	TRINITY_DN163936_c1_g1_i1 len=767	151078	CSULB-Mantle_051118.fasta	63357.5	1	3	3	3	0.0016	LIVSIVNPEFK	0.974	50.5	55.2	51.2	15.4	0	1	0	0	2	1258.74	1389	651675
MSB-6681 CSULB Livingston 051218	MSB32201InSolBand_16 (F140158)	TRINITY_DN163936_c1_g1_i1 len=767	151078	CSULB-Mantle_051118.fasta	63357.5	1	3	3	3	0.0016	LSSQQMYELR	0.982	71.6	59.7	55.7	32.8	0	1	0	0	2	1254.61	1259	345294
MSB-6681 CSULB Livingston 051218	MSB32201InSolBand_16 (F140158)	TRINITY_DN163936_c1_g1_i1 len=767	151078	CSULB-Mantle_051118.fasta	63357.5	1	3	3	3	0.0016	VPSTLSTMFQQR	0.969	50.7	60.2	35.5	30.9	0	1	0	0	2	1394.71	1353	183832
MSB-6681 CSULB Livingston 051218	MSB32201InSolBand_16 (F140158)	TRINITY_DN164522_c3_g1_i3 len=506	290625	CSULB-Mantle_051118.fasta	41445.4	1	2	2	2	0.0011	LQEVEVAIAK	0.98	71.8	56.1	56.2	32.2	0	1	0	0	2	1099.64	1249	304685
MSB-6681 CSULB Livingston 051218	MSB32201InSolBand_16 (F140158)	TRINITY_DN164522_c3_g1_i3 len=506	290625	CSULB-Mantle_051118.fasta	41445.4	1	2	2	2	0.0011	SGETAILNEISK	0.978	61.1	59.9	45.1	32.3	0	1	0	0	2	1261.66	1328	368994
MSB-6681 CSULB Livingston 051218	MSB32201InSolBand_16 (F140158)	TRINITY_DN142301_c1_g1_i2 len=1829	277483	CSULB-Mantle_051118.fasta	156364	1	4	8	8	0.0043	LKCDDVTEGDLQK	0.976	59.8	60.4	43.3	32.8	0	1	2	0	2	1520.73	999	1137130
MSB-6681 CSULB Livingston 051218	MSB32201InSolBand_16 (F140158)	TRINITY_DN142301_c1_g1_i2 len=1829	277483	CSULB-Mantle_051118.fasta	156364	1	4	8	8	0.0043	LKDDIQGFKDDIK	0.97	61.2	60.1	49	28.1	0	2	1	0	2	1535.8	1206	3600430
MSB-6681 CSULB Livingston 051218	MSB32201InSolBand_16 (F140158)	TRINITY_DN142301_c1_g1_i2 len=1829	277483	CSULB-Mantle_051118.fasta	156364	1	4	8	8	0.0043	LNKEIEKK	0.904	35.5	56	47.2	0	0	1	0	0	2	1001.6	657	80348
MSB-6681 CSULB Livingston 051218	MSB32201InSolBand_16 (F140158)	TRINITY_DN142301_c1_g1_i2 len=1829	277483	CSULB-Mantle_051118.fasta	156364	1	4	8	8	0.0043	TCDVGGGVSIPEK	0.945	59.8	59.7	36.4	40.1	0	1	0	0	2	1318.63	1142	1435340
MSB-6681 CSULB Livingston 051218	MSB32201InSolBand_16 (F140158)	TRINITY_DN157115_c3_g1_i1 len=1116	166764166765	CSULB-Mantle_051118.fasta	93693.1	0.996	2	3	3	0.0016	DPGDRPMTLFGMPVTK	0.934	30.5	60.5	21.4	24.1	0	0	1	0	2	1793.86	1274	1000860
MSB-6681 CSULB Livingston 051218	MSB32201InSolBand_16 (F140158)	TRINITY_DN157115_c3_g1_i1 len=1116	166764166765	CSULB-Mantle_051118.fasta	93693.1	0.996	2	3	3	0.0016	MFAAMANGGR	0.893	63.4	57.5	44.9	34.9	0	2	0	0	2	1058.44	1036	428720
MSB-6681 CSULB Livingston 051218	MSB32201InSolBand_16 (F140158)	TRINITY_DN102426_c0_g1_i1 len=918	302890	CSULB-Mantle_051118.fasta	77186.3	0.999	2	2	2	0.0011	SMYHTAEALA	0.938	37.2	58.4	34.8	17.7	0	1	0	0	2	1109.49	1064	251590
MSB-6681 CSULB Livingston 051218	MSB32201InSolBand_16 (F140158)	TRINITY_DN102426_c0_g1_i1 len=918	302890	CSULB-Mantle_051118.fasta	77186.3	0.999	2	2	2	0.0011	VVELTCGQLCPK	0.973	61.7	60.2	36.4	42	0	1	0	0	2	1403.7	1258	105693
MSB-6681 CSULB Livingston 051218	MSB32201InSolBand_16 (F140158)	1967 TRINITY_DN59156_c0_g1_i1 len=913	196719681969		0	1	5	6	6	0.0032	ATAMIALR	0.96	44	58.7	52.8	0	0	2	0	0	2	862.482	1171.5	655709
MSB-6681 CSULB Livingston 051218	MSB32201InSolBand_16 (F140158)	1967 TRINITY_DN59156_c0_g1_i1 len=913	196719681969		0	1	5	6	6	0.0032	GLCYPSAFCR	0.969	48.2	57.8	30.4	33.5	0	1	0	0	2	1230.54	1307	462454
MSB-6681 CSULB Livingston 051218	MSB32201InSolBand_16 (F140158)	1967 TRINITY_DN59156_c0_g1_i1 len=913	196719681969		0	1	5	6	6	0.0032	KLEQHATNWVSR	0.982	62.6	59.5	36.5	42.5	0	0	1	0	2	1468.77	993	106235
MSB-6681 CSULB Livingston 051218	MSB32201InSolBand_16 (F140158)	1967 TRINITY_DN59156_c0_g1_i1 len=913	196719681969		0	1	5	6	6	0.0032	SELDVVIR	0.894	32.7	58.6	36	0	0	1	0	0	2	930.525	1296	670025
MSB-6681 CSULB Livingston 051218	MSB32201InSolBand_16 (F140158)	1967 TRINITY_DN59156_c0_g1_i1 len=913	196719681969		0	1	5	6	6	0.0032	VGCALKR	0.9	35.7	58.6	38.9	1.72	0	1	0	0	2	803.456	747	198985
MSB-6681 CSULB Livingston 051218	MSB32201InSolBand_16 (F140158)	TRINITY_DN159885_c3_g1_i1 len=1224	823388233982340	CSULB-Mantle_051118.fasta	103053	1	2	2	2	0.0011	LSGGSNTGLLLLAK	0.986	80.6	54.7	28.4	70.2	0	1	0	0	2	1343.79	1373	510356
MSB-6681 CSULB Livingston 051218	MSB32201InSolBand_16 (F140158)	TRINITY_DN159885_c3_g1_i1 len=1224	823388233982340	CSULB-Mantle_051118.fasta	103053	1	2	2	2	0.0011	SGYFQDPQTLVGR	0.961	49.9	60.3	36.6	29.3	0	1	0	0	2	1467.72	1328	276480
MSB-6681 CSULB Livingston 051218	MSB32201InSolBand_16 (F140158)	TRINITY_DN153208_c0_g1_i1 len=1493	253413	CSULB-Mantle_051118.fasta	121368	1	5	5	5	0.0027	AFFDDDDEEVLCR	0.985	77.3	55	34.8	60.2	0	1	0	0	2	1630.67	1362	123706
MSB-6681 CSULB Livingston 051218	MSB32201InSolBand_16 (F140158)	TRINITY_DN153208_c0_g1_i1 len=1493	253413	CSULB-Mantle_051118.fasta	121368	1	5	5	5	0.0027	EAMHELR	0.895	33.2	58.9	33.5	14.5	0	1	0	0	2	901.42	689	324579
MSB-6681 CSULB Livingston 051218	MSB32201InSolBand_16 (F140158)	TRINITY_DN153208_c0_g1_i1 len=1493	253413	CSULB-Mantle_051118.fasta	121368	1	5	5	5	0.0027	GANPGLQLAFR	0.984	76.1	58.4	65.5	27.8	0	1	0	0	2	1143.63	1342	480958
MSB-6681 CSULB Livingston 051218	MSB32201InSolBand_16 (F140158)	TRINITY_DN153208_c0_g1_i1 len=1493	253413	CSULB-Mantle_051118.fasta	121368	1	5	5	5	0.0027	QAGDDSADHGTIPAFR	0.968	29	58.6	23.8	20	0	0	1	0	2	1640.73	1280	227485
MSB-6681 CSULB Livingston 051218	MSB32201InSolBand_16 (F140158)	TRINITY_DN153208_c0_g1_i1 len=1493	253413	CSULB-Mantle_051118.fasta	121368	1	5	5	5	0.0027	RGTAFSADEFGEK	0.963	37.5	59.4	35.3	17.3	0	0	1	0	2	1414.66	1186	560657
MSB-6681 CSULB Livingston 051218	MSB32201InSolBand_16 (F140158)	TRINITY_DN164325_c1_g2_i1 len=1707	6.89257e+19	CSULB-Mantle_051118.fasta	140784	0.998	2	2	2	0.0011	INQLFIHVPETN	0.933	37.1	59.1	36.5	15.5	0	1	0	0	2	1424.75	1363	275308
MSB-6681 CSULB Livingston 051218	MSB32201InSolBand_16 (F140158)	TRINITY_DN164325_c1_g2_i1 len=1707	6.89257e+19	CSULB-Mantle_051118.fasta	140784	0.998	2	2	2	0.0011	SHHQNSYYR	0.963	26.8	57.5	39.7	1.41	0	0	1	0	2	1192.51	707	126114
MSB-6681 CSULB Livingston 051218	MSB32201InSolBand_16 (F140158)	TRINITY_DN151382_c3_g1_i1 len=1507	126061	CSULB-Mantle_051118.fasta	125787	1	5	5	5	0.0027	LFQIIMAR	0.967	44.8	55.9	45.6	14.1	0	1	0	0	2	1007.57	1347	2178000
MSB-6681 CSULB Livingston 051218	MSB32201InSolBand_16 (F140158)	TRINITY_DN151382_c3_g1_i1 len=1507	126061	CSULB-Mantle_051118.fasta	125787	1	5	5	5	0.0027	NTMALLQR	0.868	33.5	59.6	38.5	9.82	0	1	0	0	2	946.514	1259	225317
MSB-6681 CSULB Livingston 051218	MSB32201InSolBand_16 (F140158)	TRINITY_DN151382_c3_g1_i1 len=1507	126061	CSULB-Mantle_051118.fasta	125787	1	5	5	5	0.0027	SCIMPFGK	0.937	37.7	58.8	36.1	17	0	1	0	0	2	939.443	1304	98731
MSB-6681 CSULB Livingston 051218	MSB32201InSolBand_16 (F140158)	TRINITY_DN151382_c3_g1_i1 len=1507	126061	CSULB-Mantle_051118.fasta	125787	1	5	5	5	0.0027	TDLCCSNDVWPK	0.899	35.3	56.4	26.7	23.8	0	1	0	0	2	1494.64	1281	134330
MSB-6681 CSULB Livingston 051218	MSB32201InSolBand_16 (F140158)	TRINITY_DN151382_c3_g1_i1 len=1507	126061	CSULB-Mantle_051118.fasta	125787	1	5	5	5	0.0027	TFIDETSAICCDGEMR	0.972	68.6	53.9	29.8	56.1	0	1	0	0	2	1920.78	1293	285411
MSB-6681 CSULB Livingston 051218	MSB32201InSolBand_16 (F140158)	TRINITY_DN166715_c6_g4_i1 len=1724	300354300355	CSULB-Mantle_051118.fasta	143953	0.999	2	3	3	0.0016	GFWDCDSGTAIAR	0.978	70.5	57.9	41.2	46.3	0	1	0	0	2	1455.63	1339	231499
MSB-6681 CSULB Livingston 051218	MSB32201InSolBand_16 (F140158)	TRINITY_DN166715_c6_g4_i1 len=1724	300354300355	CSULB-Mantle_051118.fasta	143953	0.999	2	3	3	0.0016	MGVDGVPVVAAVK	0.961	47.9	58.4	37.5	26.4	0	2	0	0	2	1257.69	1306	363868
MSB-6681 CSULB Livingston 051218	MSB32201InSolBand_16 (F140158)	TRINITY_DN165067_c0_g1_i1 len=2240	297467	CSULB-Mantle_051118.fasta	188592	1	7	10	10	0.0053	AQAAVLKNSALTPEQR	0.997	71.2	58.9	24.6	46.2	0	0	1	0	2	1697.92	1107	1230010
MSB-6681 CSULB Livingston 051218	MSB32201InSolBand_16 (F140158)	TRINITY_DN165067_c0_g1_i1 len=2240	297467	CSULB-Mantle_051118.fasta	188592	1	7	10	10	0.0053	AVNPNTMLSMIR	0.972	53	60.2	25.3	44	0	2	0	0	2	1378.68	1256.5	714480
MSB-6681 CSULB Livingston 051218	MSB32201InSolBand_16 (F140158)	TRINITY_DN165067_c0_g1_i1 len=2240	297467	CSULB-Mantle_051118.fasta	188592	1	7	10	10	0.0053	GSSGPSSSTAAQR	0.974	54.4	59.7	33.5	37	0	1	0	0	2	1192.56	669	198206
MSB-6681 CSULB Livingston 051218	MSB32201InSolBand_16 (F140158)	TRINITY_DN165067_c0_g1_i1 len=2240	297467	CSULB-Mantle_051118.fasta	188592	1	7	10	10	0.0053	KGSSGPSSSTAAQR	0.966	35.6	60.2	38.6	12	0	0	1	0	2	1320.65	629	260686
MSB-6681 CSULB Livingston 051218	MSB32201InSolBand_16 (F140158)	TRINITY_DN165067_c0_g1_i1 len=2240	297467	CSULB-Mantle_051118.fasta	188592	1	7	10	10	0.0053	NSALTPEQR	0.902	35.8	59.2	35.8	15	0	2	0	0	2	1016.5	903.5	277134
MSB-6681 CSULB Livingston 051218	MSB32201InSolBand_16 (F140158)	TRINITY_DN165067_c0_g1_i1 len=2240	297467	CSULB-Mantle_051118.fasta	188592	1	7	10	10	0.0053	SALPPALYTK	0.927	35.5	58	39.6	10.7	0	1	0	0	2	1060.6	1267	635891
MSB-6681 CSULB Livingston 051218	MSB32201InSolBand_16 (F140158)	TRINITY_DN165067_c0_g1_i1 len=2240	297467	CSULB-Mantle_051118.fasta	188592	1	7	10	10	0.0053	SYQSQANR	0.942	38.7	58.7	40.6	13.1	0	2	0	0	2	953.443	698	261816
MSB-6681 CSULB Livingston 051218	MSB32201InSolBand_16 (F140158)	TRINITY_DN167515_c1_g2_i1 len=888	211122	CSULB-Mantle_051118.fasta	73114.4	0.999	2	3	3	0.0016	AEDVTSYLGQGLK	0.973	62.5	60.2	45	34.3	0	1	0	0	2	1380.7	1332	330895
MSB-6681 CSULB Livingston 051218	MSB32201InSolBand_16 (F140158)	TRINITY_DN167515_c1_g2_i1 len=888	211122	CSULB-Mantle_051118.fasta	73114.4	0.999	2	3	3	0.0016	QTYGEIKR	0.962	59.3	59.1	60.6	14.4	0	1	1	0	2	994.532	841	448866
MSB-6681 CSULB Livingston 051218	MSB32201InSolBand_16 (F140158)	TRINITY_DN166114_c1_g2_i1 len=1426	270002270004	CSULB-Mantle_051118.fasta	118638	1	8	14	16	0.0086	AKDMVTGMITSK	0.978	79.8	60	43	48.4	0	2	3	0	2	1297.65	1031	1272640
MSB-6681 CSULB Livingston 051218	MSB32201InSolBand_16 (F140158)	TRINITY_DN166114_c1_g2_i1 len=1426	270002270004	CSULB-Mantle_051118.fasta	118638	1	8	14	16	0.0086	DMHMYQVPLNPR	0.979	46.4	59	22.5	39.8	0	1	2	0	2	1500.71	1239	1136210
MSB-6681 CSULB Livingston 051218	MSB32201InSolBand_16 (F140158)	TRINITY_DN166114_c1_g2_i1 len=1426	270002270004	CSULB-Mantle_051118.fasta	118638	1	8	14	16	0.0086	DMVTGMITSK	0.967	49	59.9	39.6	25.3	0	3	0	0	2	1082.52	1157	2733630
MSB-6681 CSULB Livingston 051218	MSB32201InSolBand_16 (F140158)	TRINITY_DN166114_c1_g2_i1 len=1426	270002270004	CSULB-Mantle_051118.fasta	118638	1	8	14	16	0.0086	GTWSTEER	0.895	34.7	59	35	0	0	1	0	0	2	965.432	946	126032
MSB-6681 CSULB Livingston 051218	MSB32201InSolBand_16 (F140158)	TRINITY_DN166114_c1_g2_i1 len=1426	270002270004	CSULB-Mantle_051118.fasta	118638	1	8	14	16	0.0086	KLNLDRDPYLSR	0.978	43.9	59.1	34.7	24.2	0	0	1	0	2	1489.81	1180	1128520
MSB-6681 CSULB Livingston 051218	MSB32201InSolBand_16 (F140158)	TRINITY_DN166114_c1_g2_i1 len=1426	270002270004	CSULB-Mantle_051118.fasta	118638	1	8	14	16	0.0086	LNLDRDPYLSR	0.981	33.9	59.6	34.7	13.8	0	0	1	0	2	1361.72	1251	775538
MSB-6681 CSULB Livingston 051218	MSB32201InSolBand_16 (F140158)	TRINITY_DN166114_c1_g2_i1 len=1426	270002270004	CSULB-Mantle_051118.fasta	118638	1	8	14	16	0.0086	MQFMMAALR	0.971	49.2	58	34.3	30.8	0	1	0	0	2	1146.51	1085	339306
MSB-6681 CSULB Livingston 051218	MSB32201InSolBand_16 (F140158)	TRINITY_DN166114_c1_g2_i1 len=1426	270002270004	CSULB-Mantle_051118.fasta	118638	1	8	14	16	0.0086	QLLQHVLPLILK	0.977	53.5	43.8	31.2	38.5	0	1	0	0	2	1414.91	1428	245521
MSB-6681 CSULB Livingston 051218	MSB32201InSolBand_16 (F140158)	TRINITY_DN164811_c0_g3_i1 len=575	163409	CSULB-Mantle_051118.fasta	46528.9	0.999	2	3	3	0.0016	KTGQHVHFPLTSMDR	0.925	25.8	60.4	25.9	14.1	0	0	1	0	2	1769.88	1061	442732
MSB-6681 CSULB Livingston 051218	MSB32201InSolBand_16 (F140158)	TRINITY_DN164811_c0_g3_i1 len=575	163409	CSULB-Mantle_051118.fasta	46528.9	0.999	2	3	3	0.0016	TGQHVHFPLTSMDR	0.915	26	60.3	30.1	10.1	0	0	2	0	2	1625.79	1175	483171
MSB-6681 CSULB Livingston 051218	MSB32201InSolBand_16 (F140158)	TRINITY_DN166970_c1_g5_i2 len=3919	87323	CSULB-Mantle_051118.fasta	324229	1	13	15	15	0.008	ALNAANNQGVGK	0.962	49.5	59.2	37.5	28.1	0	1	0	0	2	1156.61	826	92968
MSB-6681 CSULB Livingston 051218	MSB32201InSolBand_16 (F140158)	TRINITY_DN166970_c1_g5_i2 len=3919	87323	CSULB-Mantle_051118.fasta	324229	1	13	15	15	0.008	AQATAVLAR	0.98	61.6	56.3	40.4	37.5	0	1	0	0	2	900.526	992	358278
MSB-6681 CSULB Livingston 051218	MSB32201InSolBand_16 (F140158)	TRINITY_DN166970_c1_g5_i2 len=3919	87323	CSULB-Mantle_051118.fasta	324229	1	13	15	15	0.008	ELPDWECDGR	0.936	36.5	55.5	38.1	13.6	0	1	0	0	2	1276.53	1281	175780
MSB-6681 CSULB Livingston 051218	MSB32201InSolBand_16 (F140158)	TRINITY_DN166970_c1_g5_i2 len=3919	87323	CSULB-Mantle_051118.fasta	324229	1	13	15	15	0.008	HDAGLWR	0.9	38.3	57.8	44.1	8.9	0	1	0	0	2	854.427	1070	413813
MSB-6681 CSULB Livingston 051218	MSB32201InSolBand_16 (F140158)	TRINITY_DN166970_c1_g5_i2 len=3919	87323	CSULB-Mantle_051118.fasta	324229	1	13	15	15	0.008	KMILAALISR	0.983	66.6	52.1	66.1	17	0	1	0	0	2	1131.69	1320	817265
MSB-6681 CSULB Livingston 051218	MSB32201InSolBand_16 (F140158)	TRINITY_DN166970_c1_g5_i2 len=3919	87323	CSULB-Mantle_051118.fasta	324229	1	13	15	15	0.008	LCDNELASSMSVIEK	0.996	83.6	59.6	31.6	70.2	0	1	1	0	2	1711.79	1255	425137
MSB-6681 CSULB Livingston 051218	MSB32201InSolBand_16 (F140158)	TRINITY_DN166970_c1_g5_i2 len=3919	87323	CSULB-Mantle_051118.fasta	324229	1	13	15	15	0.008	MILAALISR	0.961	52.2	55.8	41.7	26.4	0	2	0	0	2	987.602	1393.5	7532120
MSB-6681 CSULB Livingston 051218	MSB32201InSolBand_16 (F140158)	TRINITY_DN166970_c1_g5_i2 len=3919	87323	CSULB-Mantle_051118.fasta	324229	1	13	15	15	0.008	QAFVSLLAK	0.962	46	55.4	43.6	17.9	0	1	0	0	2	976.583	1359	379065
MSB-6681 CSULB Livingston 051218	MSB32201InSolBand_16 (F140158)	TRINITY_DN166970_c1_g5_i2 len=3919	87323	CSULB-Mantle_051118.fasta	324229	1	13	15	15	0.008	QLGHFALGLTANR	0.993	44.3	57.8	41.1	18.8	0	0	1	0	2	1397.76	1315	454497
MSB-6681 CSULB Livingston 051218	MSB32201InSolBand_16 (F140158)	TRINITY_DN166970_c1_g5_i2 len=3919	87323	CSULB-Mantle_051118.fasta	324229	1	13	15	15	0.008	SMPALGTLPFNR	0.925	39	59.9	29.1	25.2	0	1	0	0	2	1319.68	1344	302129
MSB-6681 CSULB Livingston 051218	MSB32201InSolBand_16 (F140158)	TRINITY_DN166970_c1_g5_i2 len=3919	87323	CSULB-Mantle_051118.fasta	324229	1	13	15	15	0.008	TDDMDTQPEIK	0.953	43.2	57.2	41	17.9	0	1	0	0	2	1308.56	906	47178
MSB-6681 CSULB Livingston 051218	MSB32201InSolBand_16 (F140158)	TRINITY_DN166970_c1_g5_i2 len=3919	87323	CSULB-Mantle_051118.fasta	324229	1	13	15	15	0.008	TFSASTAINWR	0.976	58.7	60.1	37.7	37	0	1	0	0	2	1253.63	1334	212530
MSB-6681 CSULB Livingston 051218	MSB32201InSolBand_16 (F140158)	TRINITY_DN166970_c1_g5_i2 len=3919	87323	CSULB-Mantle_051118.fasta	324229	1	13	15	15	0.008	VTAHYVAQK	0.965	52.1	59.4	40.7	26.9	0	1	0	0	2	1016.55	775	199899
MSB-6681 CSULB Livingston 051218	MSB32201InSolBand_16 (F140158)	TRINITY_DN157672_c1_g5_i1 len=781	100853	CSULB-Mantle_051118.fasta	66419.1	0.999	2	3	3	0.0016	DGCTVVIHLSDR	0.984	40.4	59.8	31.1	24.8	0	1	1	0	2	1371.67	1246	642651
MSB-6681 CSULB Livingston 051218	MSB32201InSolBand_16 (F140158)	TRINITY_DN157672_c1_g5_i1 len=781	100853	CSULB-Mantle_051118.fasta	66419.1	0.999	2	3	3	0.0016	SISTLTNEEAR	0.965	52.5	59.6	48	20.3	0	1	0	0	2	1220.61	1094	1520910
MSB-6681 CSULB Livingston 051218	MSB32201InSolBand_16 (F140158)	TRINITY_DN158789_c1_g2_i1 len=1617	2.02986e+17	CSULB-Mantle_051118.fasta	134940	1	2	4	4	0.0021	ASMGISPLAMGGNNK	0.97	51.8	60.2	31.7	36.1	0	3	0	0	2	1479.69	1098	1315910
MSB-6681 CSULB Livingston 051218	MSB32201InSolBand_16 (F140158)	TRINITY_DN158789_c1_g2_i1 len=1617	2.02986e+17	CSULB-Mantle_051118.fasta	134940	1	2	4	4	0.0021	SAVSQSGVSDHLSDVMR	0.938	46.2	60.2	27.9	34	0	1	0	0	2	1774.84	1247	154815
MSB-6681 CSULB Livingston 051218	MSB32201InSolBand_16 (F140158)	TRINITY_DN160675_c0_g2_i1 len=1045	325029	CSULB-Mantle_051118.fasta	85902.3	1	4	4	4	0.0021	CLLQSAVNPAAR	0.97	50.7	59.2	39.1	27.2	0	1	0	0	2	1299.68	1262	126251
MSB-6681 CSULB Livingston 051218	MSB32201InSolBand_16 (F140158)	TRINITY_DN160675_c0_g2_i1 len=1045	325029	CSULB-Mantle_051118.fasta	85902.3	1	4	4	4	0.0021	QILQQVQR	0.954	37	54.1	40.6	11.4	0	1	0	0	2	1012.59	1057	137522
MSB-6681 CSULB Livingston 051218	MSB32201InSolBand_16 (F140158)	TRINITY_DN160675_c0_g2_i1 len=1045	325029	CSULB-Mantle_051118.fasta	85902.3	1	4	4	4	0.0021	SMNGLQSLAHR	0.976	66.6	59.6	30.5	29.1	0	1	0	0	2	1230.59	1081	95790
MSB-6681 CSULB Livingston 051218	MSB32201InSolBand_16 (F140158)	TRINITY_DN160675_c0_g2_i1 len=1045	325029	CSULB-Mantle_051118.fasta	85902.3	1	4	4	4	0.0021	VNPLDAICR	0.965	46.2	58.7	42.9	18.7	0	1	0	0	2	1057.55	1320	856740
MSB-6681 CSULB Livingston 051218	MSB32201InSolBand_17 (F140159)	TRINITY_DN157314_c3_g3_i1 len=1060	9432294323	CSULB-Mantle_051118.fasta	88405.4	1	3	4	4	0.0023	DGDDRLDFDEYK	0.941	21.1	56.1	20.3	15.2	0	0	1	0	2	1487.63	1271	160985
MSB-6681 CSULB Livingston 051218	MSB32201InSolBand_17 (F140159)	TRINITY_DN157314_c3_g3_i1 len=1060	9432294323	CSULB-Mantle_051118.fasta	88405.4	1	3	4	4	0.0023	EQQVTAFIQR	0.987	52.6	60.1	49.1	19.5	0	1	1	0	2	1219.64	1265.5	2375510
MSB-6681 CSULB Livingston 051218	MSB32201InSolBand_17 (F140159)	TRINITY_DN157314_c3_g3_i1 len=1060	9432294323	CSULB-Mantle_051118.fasta	88405.4	1	3	4	4	0.0023	HFNPEVR	0.9	35.7	58.4	38	12.6	0	1	0	0	2	898.453	907	307059
MSB-6681 CSULB Livingston 051218	MSB32201InSolBand_17 (F140159)	TRINITY_DN163936_c1_g1_i1 len=767	151078	CSULB-Mantle_051118.fasta	63357.5	0.999	2	2	2	0.0012	LIVSIVNPEFK	0.956	45.4	55.3	37.1	24.1	0	1	0	0	2	1258.74	1393	326271
MSB-6681 CSULB Livingston 051218	MSB32201InSolBand_17 (F140159)	TRINITY_DN163936_c1_g1_i1 len=767	151078	CSULB-Mantle_051118.fasta	63357.5	0.999	2	2	2	0.0012	LSSQQMYELR	0.976	76.3	59.6	59	34.5	0	1	0	0	2	1254.61	1258	206500
MSB-6681 CSULB Livingston 051218	MSB32201InSolBand_17 (F140159)	TRINITY_DN160912_c0_g1_i1 len=1175	250163	CSULB-Mantle_051118.fasta	97859.5	1	3	4	4	0.0023	ATQPCEHDITK	0.929	23.8	59.3	19.9	18.3	0	0	1	0	2	1299.6	802	172579
MSB-6681 CSULB Livingston 051218	MSB32201InSolBand_17 (F140159)	TRINITY_DN160912_c0_g1_i1 len=1175	250163	CSULB-Mantle_051118.fasta	97859.5	1	3	4	4	0.0023	LLIHNAFFGK	0.964	43.4	57.8	40.1	18.4	0	1	1	0	2	1159.66	1341	1135080
MSB-6681 CSULB Livingston 051218	MSB32201InSolBand_17 (F140159)	TRINITY_DN160912_c0_g1_i1 len=1175	250163	CSULB-Mantle_051118.fasta	97859.5	1	3	4	4	0.0023	YDCVLPATVQR	0.901	30.3	60.5	32.6	12.5	0	1	0	0	2	1321.66	1257	594657
MSB-6681 CSULB Livingston 051218	MSB32201InSolBand_17 (F140159)	TRINITY_DN157115_c3_g1_i1 len=1116	166764166765	CSULB-Mantle_051118.fasta	93693.1	1	2	3	3	0.0017	MFAAMANGGR	0.976	58.3	57.9	44.5	30	0	2	0	0	2	1026.45	1038.5	674055
MSB-6681 CSULB Livingston 051218	MSB32201InSolBand_17 (F140159)	TRINITY_DN157115_c3_g1_i1 len=1116	166764166765	CSULB-Mantle_051118.fasta	93693.1	1	2	3	3	0.0017	MFAAMANGGRR	0.987	32.7	59.5	39.2	8.01	0	0	1	0	2	1182.55	1091	74919
MSB-6681 CSULB Livingston 051218	MSB32201InSolBand_17 (F140159)	TRINITY_DN165067_c0_g1_i1 len=2240	297467	CSULB-Mantle_051118.fasta	188592	1	5	5	6	0.0035	GSSGPSSSTAAQR	0.954	35	59.7	28.6	21.6	0	1	0	0	2	1192.56	677	190008
MSB-6681 CSULB Livingston 051218	MSB32201InSolBand_17 (F140159)	TRINITY_DN165067_c0_g1_i1 len=2240	297467	CSULB-Mantle_051118.fasta	188592	1	5	5	6	0.0035	KGSSGPSSSTAAQR	0.991	41.6	60.2	36.7	20.3	0	0	1	0	2	1320.65	637	274324
MSB-6681 CSULB Livingston 051218	MSB32201InSolBand_17 (F140159)	TRINITY_DN165067_c0_g1_i1 len=2240	297467	CSULB-Mantle_051118.fasta	188592	1	5	5	6	0.0035	NSALTPEQR	0.942	32.1	58.9	34.2	12.6	0	1	0	0	2	1015.52	873	387867
MSB-6681 CSULB Livingston 051218	MSB32201InSolBand_17 (F140159)	TRINITY_DN165067_c0_g1_i1 len=2240	297467	CSULB-Mantle_051118.fasta	188592	1	5	5	6	0.0035	SALPPALYTK	0.953	43.5	58	45.5	13	0	2	0	0	2	1060.6	1285.5	3065160
MSB-6681 CSULB Livingston 051218	MSB32201InSolBand_17 (F140159)	TRINITY_DN165067_c0_g1_i1 len=2240	297467	CSULB-Mantle_051118.fasta	188592	1	5	5	6	0.0035	SYQSQANR	0.967	38.2	58.7	34.8	18.4	0	1	0	0	2	953.443	686	97600
MSB-6681 CSULB Livingston 051218	MSB32201InSolBand_17 (F140159)	1967 TRINITY_DN59156_c0_g1_i1 len=913	196719681969		0	1	5	6	6	0.0035	ATAMIALR	0.964	50.5	58.4	57.1	0	0	2	0	0	2	862.482	1171.5	948720
MSB-6681 CSULB Livingston 051218	MSB32201InSolBand_17 (F140159)	1967 TRINITY_DN59156_c0_g1_i1 len=913	196719681969		0	1	5	6	6	0.0035	CHFQHQLNGR	0.972	26.5	58.8	28.8	12.3	0	0	1	0	2	1297.59	847	90135
MSB-6681 CSULB Livingston 051218	MSB32201InSolBand_17 (F140159)	1967 TRINITY_DN59156_c0_g1_i1 len=913	196719681969		0	1	5	6	6	0.0035	GLCYPSAFCR	0.974	43.9	57.7	32.8	26.5	0	1	0	0	2	1230.54	1307	240228
MSB-6681 CSULB Livingston 051218	MSB32201InSolBand_17 (F140159)	1967 TRINITY_DN59156_c0_g1_i1 len=913	196719681969		0	1	5	6	6	0.0035	KLEQHATNWVSR	0.991	44.4	59.6	36.9	22.7	0	0	1	0	2	1468.77	994	147489
MSB-6681 CSULB Livingston 051218	MSB32201InSolBand_17 (F140159)	1967 TRINITY_DN59156_c0_g1_i1 len=913	196719681969		0	1	5	6	6	0.0035	VGCALKR	0.893	31.4	58.6	35.5	1.52	0	1	0	0	2	803.456	750	174157
MSB-6681 CSULB Livingston 051218	MSB32201InSolBand_17 (F140159)	TRINITY_DN159885_c3_g1_i1 len=1224	823388233982340	CSULB-Mantle_051118.fasta	103053	1	3	5	6	0.0035	LSGGSNTGLLLLAK	0.986	125	54.7	41.5	104	0	2	1	0	2	1343.79	1376	5928050
MSB-6681 CSULB Livingston 051218	MSB32201InSolBand_17 (F140159)	TRINITY_DN159885_c3_g1_i1 len=1224	823388233982340	CSULB-Mantle_051118.fasta	103053	1	3	5	6	0.0035	SGYFQDPQTLVGR	0.991	55.2	60.3	34.3	37.3	0	1	1	0	2	1467.72	1330	811343
MSB-6681 CSULB Livingston 051218	MSB32201InSolBand_17 (F140159)	TRINITY_DN159885_c3_g1_i1 len=1224	823388233982340	CSULB-Mantle_051118.fasta	103053	1	3	5	6	0.0035	SNTGLLLLAK	0.95	35	54.2	19.8	30.4	0	1	0	0	2	1029.63	1365	399500
MSB-6681 CSULB Livingston 051218	MSB32201InSolBand_17 (F140159)	TRINITY_DN153208_c0_g1_i1 len=1493	253413	CSULB-Mantle_051118.fasta	121368	1	4	4	4	0.0023	EAMHELR	0.9	33.1	58.8	35.5	12.4	0	1	0	0	2	901.42	695	229187
MSB-6681 CSULB Livingston 051218	MSB32201InSolBand_17 (F140159)	TRINITY_DN153208_c0_g1_i1 len=1493	253413	CSULB-Mantle_051118.fasta	121368	1	4	4	4	0.0023	EDIREQAR	0.985	30.7	59	34.4	0	0	0	1	0	2	1016.51	753	297384
MSB-6681 CSULB Livingston 051218	MSB32201InSolBand_17 (F140159)	TRINITY_DN153208_c0_g1_i1 len=1493	253413	CSULB-Mantle_051118.fasta	121368	1	4	4	4	0.0023	QAQPSGPLQIGR	0.976	60	58.7	35.8	40.6	0	1	0	0	2	1251.68	1201	262990
MSB-6681 CSULB Livingston 051218	MSB32201InSolBand_17 (F140159)	TRINITY_DN153208_c0_g1_i1 len=1493	253413	CSULB-Mantle_051118.fasta	121368	1	4	4	4	0.0023	RGTAFSADEFGEK	0.96	47.9	59.6	58.1	4.98	0	1	0	0	2	1414.66	1186	101940
MSB-6681 CSULB Livingston 051218	MSB32201InSolBand_17 (F140159)	TRINITY_DN153208_c0_g1_i1 len=1493	253413	CSULB-Mantle_051118.fasta	121368	1	4	4	4	0.0023	VVKPGPK	0.9	21.4	47.8	33	2.74	0	1	0	0	2	724.472	649	90923
MSB-6681 CSULB Livingston 051218	MSB32201InSolBand_17 (F140159)	TRINITY_DN151382_c3_g1_i1 len=1507	126061	CSULB-Mantle_051118.fasta	125787	1	4	8	8	0.0046	KNTMALLQR	0.991	43.5	59.2	47.4	11.4	0	1	2	0	2	1091.59	1035	1344020
MSB-6681 CSULB Livingston 051218	MSB32201InSolBand_17 (F140159)	TRINITY_DN151382_c3_g1_i1 len=1507	126061	CSULB-Mantle_051118.fasta	125787	1	4	8	8	0.0046	LFQIIMAR	0.954	42.9	55.9	45.3	12.3	0	2	0	0	2	1007.57	1355	1597050
MSB-6681 CSULB Livingston 051218	MSB32201InSolBand_17 (F140159)	TRINITY_DN151382_c3_g1_i1 len=1507	126061	CSULB-Mantle_051118.fasta	125787	1	4	8	8	0.0046	NTMALLQR	0.966	50.4	59.6	36.9	29.2	0	2	0	0	2	946.514	1174	414900
MSB-6681 CSULB Livingston 051218	MSB32201InSolBand_17 (F140159)	TRINITY_DN151382_c3_g1_i1 len=1507	126061	CSULB-Mantle_051118.fasta	125787	1	4	8	8	0.0046	TDLCCSNDVWPK	0.956	40.1	56.3	29.9	25.7	0	1	0	0	2	1494.64	1284	172356
MSB-6681 CSULB Livingston 051218	MSB32201InSolBand_17 (F140159)	TRINITY_DN166783_c1_g1_i3 len=1900	300370	CSULB-Mantle_051118.fasta	158479	1	3	4	4	0.0023	AIAFGVPR	0.927	29.8	58.3	38.1	6.33	0	1	0	0	2	830.488	1298	659420
MSB-6681 CSULB Livingston 051218	MSB32201InSolBand_17 (F140159)	TRINITY_DN166783_c1_g1_i3 len=1900	300370	CSULB-Mantle_051118.fasta	158479	1	3	4	4	0.0023	GELVPDAAQLSER	0.961	36.7	59.8	36.1	15.6	0	1	0	0	2	1384.71	1296	461591
MSB-6681 CSULB Livingston 051218	MSB32201InSolBand_17 (F140159)	TRINITY_DN166783_c1_g1_i3 len=1900	300370	CSULB-Mantle_051118.fasta	158479	1	3	4	4	0.0023	VGDFVNNQLR	0.976	70.5	59.8	48.4	38.6	0	2	0	0	2	1161.6	1249	768862
MSB-6681 CSULB Livingston 051218	MSB32201InSolBand_17 (F140159)	TRINITY_DN166715_c6_g4_i1 len=1724	300354300355	CSULB-Mantle_051118.fasta	143953	1	2	3	3	0.0017	GFWDCDSGTAIAR	0.976	67.3	57.8	42.8	41.6	0	1	0	0	2	1455.63	1339	220475
MSB-6681 CSULB Livingston 051218	MSB32201InSolBand_17 (F140159)	TRINITY_DN166715_c6_g4_i1 len=1724	300354300355	CSULB-Mantle_051118.fasta	143953	1	2	3	3	0.0017	MGVDGVPVVAAVK	0.975	43.6	56.9	36.8	22.5	0	2	0	0	2	1241.69	1307.5	403363
MSB-6681 CSULB Livingston 051218	MSB32201InSolBand_17 (F140159)	TRINITY_DN166114_c1_g2_i1 len=1426	270002270004	CSULB-Mantle_051118.fasta	118638	1	5	7	7	0.004	AKDMVTGMITSK	0.964	52.7	59.9	38.7	30	0	2	0	0	2	1281.65	1107	595059
MSB-6681 CSULB Livingston 051218	MSB32201InSolBand_17 (F140159)	TRINITY_DN166114_c1_g2_i1 len=1426	270002270004	CSULB-Mantle_051118.fasta	118638	1	5	7	7	0.004	DMVTGMITSK	0.976	57.5	59	44.8	29	0	2	0	0	2	1098.52	1230	1540160
MSB-6681 CSULB Livingston 051218	MSB32201InSolBand_17 (F140159)	TRINITY_DN166114_c1_g2_i1 len=1426	270002270004	CSULB-Mantle_051118.fasta	118638	1	5	7	7	0.004	GTWSTEER	0.952	37.5	58.8	46.5	5.82	0	1	0	0	2	965.432	950	237797
MSB-6681 CSULB Livingston 051218	MSB32201InSolBand_17 (F140159)	TRINITY_DN166114_c1_g2_i1 len=1426	270002270004	CSULB-Mantle_051118.fasta	118638	1	5	7	7	0.004	LNLDRDPYLSR	0.977	28.7	60.1	30.7	12.3	0	0	1	0	2	1361.72	1250	390216
MSB-6681 CSULB Livingston 051218	MSB32201InSolBand_17 (F140159)	TRINITY_DN166114_c1_g2_i1 len=1426	270002270004	CSULB-Mantle_051118.fasta	118638	1	5	7	7	0.004	MQFMMAALR	0.966	49.8	58.2	35.7	30	0	1	0	0	2	1146.51	1090	320428
MSB-6681 CSULB Livingston 051218	MSB32201InSolBand_17 (F140159)	TRINITY_DN164811_c0_g3_i1 len=575	163409	CSULB-Mantle_051118.fasta	46528.9	1	4	7	7	0.004	AAFAVGR	0.9	39	54.3	42.1	12.3	0	1	0	0	2	691.389	1046	691056
MSB-6681 CSULB Livingston 051218	MSB32201InSolBand_17 (F140159)	TRINITY_DN164811_c0_g3_i1 len=575	163409	CSULB-Mantle_051118.fasta	46528.9	1	4	7	7	0.004	DKQALYTK	0.931	23.2	58.7	35.7	0	0	0	1	0	2	967.51	843	193689
MSB-6681 CSULB Livingston 051218	MSB32201InSolBand_17 (F140159)	TRINITY_DN164811_c0_g3_i1 len=575	163409	CSULB-Mantle_051118.fasta	46528.9	1	4	7	7	0.004	QALYTKGDKL	0.985	31	58.8	36.8	8.78	0	1	1	0	2	1136.63	1077	326496
MSB-6681 CSULB Livingston 051218	MSB32201InSolBand_17 (F140159)	TRINITY_DN164811_c0_g3_i1 len=575	163409	CSULB-Mantle_051118.fasta	46528.9	1	4	7	7	0.004	TGQHVHFPLTSMDR	0.99	39.7	60.4	40.6	14.1	0	0	2	1	2	1625.79	1234	1276040
MSB-6681 CSULB Livingston 051218	MSB32201InSolBand_17 (F140159)	TRINITY_DN166970_c1_g5_i2 len=3919	87323	CSULB-Mantle_051118.fasta	324229	1	11	12	12	0.0069	ALNAANNQGVGK	0.94	35.8	59.2	31.9	19.1	0	1	0	0	2	1156.61	828	63165
MSB-6681 CSULB Livingston 051218	MSB32201InSolBand_17 (F140159)	TRINITY_DN166970_c1_g5_i2 len=3919	87323	CSULB-Mantle_051118.fasta	324229	1	11	12	12	0.0069	AQATAVLAR	0.961	47.9	56.1	37.2	26.5	0	1	0	0	2	900.526	995	202837
MSB-6681 CSULB Livingston 051218	MSB32201InSolBand_17 (F140159)	TRINITY_DN166970_c1_g5_i2 len=3919	87323	CSULB-Mantle_051118.fasta	324229	1	11	12	12	0.0069	ASQASALVSK	0.969	39	58.5	41.7	12.6	0	1	0	0	2	961.531	918	63885
MSB-6681 CSULB Livingston 051218	MSB32201InSolBand_17 (F140159)	TRINITY_DN166970_c1_g5_i2 len=3919	87323	CSULB-Mantle_051118.fasta	324229	1	11	12	12	0.0069	ELPDWECDGR	0.97	36.2	55.2	38.5	13	0	1	0	0	2	1276.53	1284	116678
MSB-6681 CSULB Livingston 051218	MSB32201InSolBand_17 (F140159)	TRINITY_DN166970_c1_g5_i2 len=3919	87323	CSULB-Mantle_051118.fasta	324229	1	11	12	12	0.0069	GMTAIQLR	0.927	33.7	59.1	42	6.87	0	1	0	0	2	905.487	1078	145782
MSB-6681 CSULB Livingston 051218	MSB32201InSolBand_17 (F140159)	TRINITY_DN166970_c1_g5_i2 len=3919	87323	CSULB-Mantle_051118.fasta	324229	1	11	12	12	0.0069	HDAGLWR	0.9	33	59.1	41.1	6.23	0	1	0	0	2	854.427	1072	297214
MSB-6681 CSULB Livingston 051218	MSB32201InSolBand_17 (F140159)	TRINITY_DN166970_c1_g5_i2 len=3919	87323	CSULB-Mantle_051118.fasta	324229	1	11	12	12	0.0069	KMILAALISR	0.957	45.6	52.1	45.5	15.6	0	2	0	0	2	1131.69	1350	568194
MSB-6681 CSULB Livingston 051218	MSB32201InSolBand_17 (F140159)	TRINITY_DN166970_c1_g5_i2 len=3919	87323	CSULB-Mantle_051118.fasta	324229	1	11	12	12	0.0069	LEFDDGGK	0.943	36.6	58.3	49	0	0	1	0	0	2	880.405	1088	227456
MSB-6681 CSULB Livingston 051218	MSB32201InSolBand_17 (F140159)	TRINITY_DN166970_c1_g5_i2 len=3919	87323	CSULB-Mantle_051118.fasta	324229	1	11	12	12	0.0069	MILAALISR	0.976	52	55.5	37.9	30	0	1	0	0	2	1003.6	1370	4049680
MSB-6681 CSULB Livingston 051218	MSB32201InSolBand_17 (F140159)	TRINITY_DN166970_c1_g5_i2 len=3919	87323	CSULB-Mantle_051118.fasta	324229	1	11	12	12	0.0069	QAFVSLLAK	0.957	31.1	55.3	33.4	12.5	0	1	0	0	2	976.583	1359	232052
MSB-6681 CSULB Livingston 051218	MSB32201InSolBand_17 (F140159)	TRINITY_DN166970_c1_g5_i2 len=3919	87323	CSULB-Mantle_051118.fasta	324229	1	11	12	12	0.0069	QAQPSGPLQIGR	0.976	60	58.7	35.8	40.6	0	1	0	0	2	1251.68	1201	262990
MSB-6681 CSULB Livingston 051218	MSB32201InSolBand_17 (F140159)	TRINITY_DN158789_c1_g2_i1 len=1617	2.02986e+17	CSULB-Mantle_051118.fasta	134940	1	3	6	6	0.0035	ASMGISPLAMGGNNK	0.969	41.2	60.3	31	25.5	0	2	0	0	2	1447.7	1191	672063
MSB-6681 CSULB Livingston 051218	MSB32201InSolBand_17 (F140159)	TRINITY_DN158789_c1_g2_i1 len=1617	2.02986e+17	CSULB-Mantle_051118.fasta	134940	1	3	6	6	0.0035	FTSLESICR	0.976	57.8	59.2	60.2	12.8	0	1	0	0	2	1112.54	1276	3921100
MSB-6681 CSULB Livingston 051218	MSB32201InSolBand_17 (F140159)	TRINITY_DN158789_c1_g2_i1 len=1617	2.02986e+17	CSULB-Mantle_051118.fasta	134940	1	3	6	6	0.0035	SAVSQSGVSDHLSDVMR	0.976	75.9	60.3	36	57.2	0	1	2	0	2	1774.84	1130	836873
MSB-6681 CSULB Livingston 051218	MSB32201InSolBand_18 (F140160)	TRINITY_DN157115_c3_g1_i1 len=1116	166764166765	CSULB-Mantle_051118.fasta	93693.1	1	3	7	8	0.0042	FGMPVTK	0.9	35.9	58.2	38.6	12.2	0	1	0	0	2	795.407	898	226917
MSB-6681 CSULB Livingston 051218	MSB32201InSolBand_18 (F140160)	TRINITY_DN157115_c3_g1_i1 len=1116	166764166765	CSULB-Mantle_051118.fasta	93693.1	1	3	7	8	0.0042	MFAAMANGGR	0.978	61	58	47.6	29.6	0	5	0	0	2	1058.44	889	2810130
MSB-6681 CSULB Livingston 051218	MSB32201InSolBand_18 (F140160)	TRINITY_DN157115_c3_g1_i1 len=1116	166764166765	CSULB-Mantle_051118.fasta	93693.1	1	3	7	8	0.0042	MFAAMANGGRR	0.992	42.1	59.3	42.8	14.7	0	0	2	0	2	1198.55	863	3210120
MSB-6681 CSULB Livingston 051218	MSB32201InSolBand_18 (F140160)	TRINITY_DN166114_c1_g2_i1 len=1426	270002270004	CSULB-Mantle_051118.fasta	118638	1	7	13	13	0.0069	AKDMVTGMITSK	0.992	75.7	60	39.3	40.4	0	2	1	0	2	1297.65	1028	857171
MSB-6681 CSULB Livingston 051218	MSB32201InSolBand_18 (F140160)	TRINITY_DN166114_c1_g2_i1 len=1426	270002270004	CSULB-Mantle_051118.fasta	118638	1	7	13	13	0.0069	DMHMYQVPLNPR	0.972	40	59.8	22.1	33.4	0	1	2	0	2	1516.7	1297	943224
MSB-6681 CSULB Livingston 051218	MSB32201InSolBand_18 (F140160)	TRINITY_DN166114_c1_g2_i1 len=1426	270002270004	CSULB-Mantle_051118.fasta	118638	1	7	13	13	0.0069	DMVTGMITSK	0.968	51.5	58.8	42.5	25	0	3	0	0	2	1082.52	1156	2789570
MSB-6681 CSULB Livingston 051218	MSB32201InSolBand_18 (F140160)	TRINITY_DN166114_c1_g2_i1 len=1426	270002270004	CSULB-Mantle_051118.fasta	118638	1	7	13	13	0.0069	GTWSTEERK	0.947	38.7	59.8	38	15.5	0	1	0	0	2	1093.53	825	225354
MSB-6681 CSULB Livingston 051218	MSB32201InSolBand_18 (F140160)	TRINITY_DN166114_c1_g2_i1 len=1426	270002270004	CSULB-Mantle_051118.fasta	118638	1	7	13	13	0.0069	KLNLDRDPYLSR	0.963	25.7	59	25.6	14.4	0	0	1	0	2	1489.81	1177	658662
MSB-6681 CSULB Livingston 051218	MSB32201InSolBand_18 (F140160)	TRINITY_DN166114_c1_g2_i1 len=1426	270002270004	CSULB-Mantle_051118.fasta	118638	1	7	13	13	0.0069	LNLDRDPYLSR	0.993	44.4	59.6	35.5	24.2	0	0	1	0	2	1361.72	1253	1379890
MSB-6681 CSULB Livingston 051218	MSB32201InSolBand_18 (F140160)	TRINITY_DN166114_c1_g2_i1 len=1426	270002270004	CSULB-Mantle_051118.fasta	118638	1	7	13	13	0.0069	MQFMMAALR	0.925	33.2	58	28.3	20	0	1	0	0	2	1146.51	1084	166738
MSB-6681 CSULB Livingston 051218	MSB32201InSolBand_18 (F140160)	TRINITY_DN173732_c0_g1_i1 len=391	102712	CSULB-Mantle_051118.fasta	33017.5	0.999	2	2	2	0.0011	INGKDFVTLR	0.973	50.2	58.2	55.8	9.85	0	1	0	0	2	1163.64	1264	192399
MSB-6681 CSULB Livingston 051218	MSB32201InSolBand_18 (F140160)	TRINITY_DN173732_c0_g1_i1 len=391	102712	CSULB-Mantle_051118.fasta	33017.5	0.999	2	2	2	0.0011	ITMDTAAEIDQLK	0.978	72	60.5	39.8	49.3	0	1	0	0	2	1464.73	1269	204859
MSB-6681 CSULB Livingston 051218	MSB32201InSolBand_18 (F140160)	TRINITY_DN165067_c0_g1_i1 len=2240	297467	CSULB-Mantle_051118.fasta	188592	0.999	2	3	3	0.0016	NSALTPEQR	0.915	33.8	58.6	38.6	9.94	0	2	0	0	2	1015.52	884.5	313193
MSB-6681 CSULB Livingston 051218	MSB32201InSolBand_18 (F140160)	TRINITY_DN165067_c0_g1_i1 len=2240	297467	CSULB-Mantle_051118.fasta	188592	0.999	2	3	3	0.0016	SALPPALYTK	0.961	41.3	58	45.6	10.6	0	1	0	0	2	1060.6	1269	7996440
MSB-6681 CSULB Livingston 051218	MSB32201InSolBand_18 (F140160)	TRINITY_DN159885_c3_g1_i1 len=1224	823388233982340	CSULB-Mantle_051118.fasta	103053	1	8	11	13	0.0069	DDGIDSDSKSGTGSLSR	0.905	24.6	58.7	25.6	13.6	0	0	1	0	2	1696.76	930	174130
MSB-6681 CSULB Livingston 051218	MSB32201InSolBand_18 (F140160)	TRINITY_DN159885_c3_g1_i1 len=1224	823388233982340	CSULB-Mantle_051118.fasta	103053	1	8	11	13	0.0069	GGSNTGLLLLAK	0.942	36.9	55.5	24.8	27.4	0	1	0	0	2	1143.67	1360	146244
MSB-6681 CSULB Livingston 051218	MSB32201InSolBand_18 (F140160)	TRINITY_DN159885_c3_g1_i1 len=1224	823388233982340	CSULB-Mantle_051118.fasta	103053	1	8	11	13	0.0069	GSNTGLLLLAK	0.984	82.2	54.9	42.8	57.5	0	1	0	0	2	1086.65	1359	411798
MSB-6681 CSULB Livingston 051218	MSB32201InSolBand_18 (F140160)	TRINITY_DN159885_c3_g1_i1 len=1224	823388233982340	CSULB-Mantle_051118.fasta	103053	1	8	11	13	0.0069	LSGGSNTGLLLLAK	0.997	125	55.4	47.6	98.1	0	3	1	0	2	1343.79	1374.5	6886640
MSB-6681 CSULB Livingston 051218	MSB32201InSolBand_18 (F140160)	TRINITY_DN159885_c3_g1_i1 len=1224	823388233982340	CSULB-Mantle_051118.fasta	103053	1	8	11	13	0.0069	RFNTFSR	0.9	35.2	59.2	46.4	3.26	0	1	1	0	2	928.463	1014	2078600
MSB-6681 CSULB Livingston 051218	MSB32201InSolBand_18 (F140160)	TRINITY_DN159885_c3_g1_i1 len=1224	823388233982340	CSULB-Mantle_051118.fasta	103053	1	8	11	13	0.0069	SGTGSLSR	0.977	59	59	61.7	12.7	0	1	0	0	2	764.39	720	184079
MSB-6681 CSULB Livingston 051218	MSB32201InSolBand_18 (F140160)	TRINITY_DN159885_c3_g1_i1 len=1224	823388233982340	CSULB-Mantle_051118.fasta	103053	1	8	11	13	0.0069	SGYFQDPQTLVGR	0.997	53.8	60.3	31.8	38.2	0	1	1	0	2	1467.72	1329	1847090
MSB-6681 CSULB Livingston 051218	MSB32201InSolBand_18 (F140160)	TRINITY_DN159885_c3_g1_i1 len=1224	823388233982340	CSULB-Mantle_051118.fasta	103053	1	8	11	13	0.0069	SNTGLLLLAK	0.971	55.3	54.2	33.7	38	0	1	0	0	2	1029.63	1362	1015090
MSB-6681 CSULB Livingston 051218	MSB32201InSolBand_18 (F140160)	TRINITY_DN153208_c0_g1_i1 len=1493	253413	CSULB-Mantle_051118.fasta	121368	1	6	6	6	0.0032	AFFDDDDEEVLCR	0.966	98.6	54.4	39.7	77.8	0	1	0	0	2	1630.67	1362	251058
MSB-6681 CSULB Livingston 051218	MSB32201InSolBand_18 (F140160)	TRINITY_DN153208_c0_g1_i1 len=1493	253413	CSULB-Mantle_051118.fasta	121368	1	6	6	6	0.0032	EAMHELR	0.9	33.5	58.9	35	13.4	0	1	0	0	2	901.42	690	260972
MSB-6681 CSULB Livingston 051218	MSB32201InSolBand_18 (F140160)	TRINITY_DN153208_c0_g1_i1 len=1493	253413	CSULB-Mantle_051118.fasta	121368	1	6	6	6	0.0032	GANPGLQLAFR	0.97	52	58.5	63.9	4.09	0	1	0	0	2	1143.63	1342	315145
MSB-6681 CSULB Livingston 051218	MSB32201InSolBand_18 (F140160)	TRINITY_DN153208_c0_g1_i1 len=1493	253413	CSULB-Mantle_051118.fasta	121368	1	6	6	6	0.0032	GTAFSADEFGEK	0.973	55.8	58.2	52.1	19.6	0	1	0	0	2	1258.56	1269	817063
MSB-6681 CSULB Livingston 051218	MSB32201InSolBand_18 (F140160)	TRINITY_DN153208_c0_g1_i1 len=1493	253413	CSULB-Mantle_051118.fasta	121368	1	6	6	6	0.0032	QAQPSGPLQIGR	0.933	40.3	58.7	33.5	22.1	0	1	0	0	2	1251.68	1198	205270
MSB-6681 CSULB Livingston 051218	MSB32201InSolBand_18 (F140160)	TRINITY_DN153208_c0_g1_i1 len=1493	253413	CSULB-Mantle_051118.fasta	121368	1	6	6	6	0.0032	SPNTWTSQDLQR	0.875	31.2	60.1	32.5	13.7	0	1	0	0	2	1432.68	1186	92669
MSB-6681 CSULB Livingston 051218	MSB32201InSolBand_18 (F140160)	TRINITY_DN153208_c0_g1_i1 len=1493	253413	CSULB-Mantle_051118.fasta	121368	1	6	6	6	0.0032	VVKPGPK	0.9	27	47.8	33.6	8.1	0	1	0	0	2	724.472	647	117067
MSB-6681 CSULB Livingston 051218	MSB32201InSolBand_18 (F140160)	TRINITY_DN164325_c1_g2_i1 len=1707	6.89257e+19	CSULB-Mantle_051118.fasta	140784	0.998	2	2	2	0.0011	SHHQNSYYR	0.961	27	56.6	26	7.55	0	0	1	0	2	1192.51	701	176978
MSB-6681 CSULB Livingston 051218	MSB32201InSolBand_18 (F140160)	TRINITY_DN164325_c1_g2_i1 len=1707	6.89257e+19	CSULB-Mantle_051118.fasta	140784	0.998	2	2	2	0.0011	WIPPINSR	0.933	36.2	57.9	49.2	1.68	0	1	0	0	2	983.531	1302	602441
MSB-6681 CSULB Livingston 051218	MSB32201InSolBand_18 (F140160)	TRINITY_DN151382_c3_g1_i1 len=1507	126061	CSULB-Mantle_051118.fasta	125787	1	4	8	8	0.0042	KNTMALLQR	0.997	55.4	58.3	52.8	18.4	0	0	3	0	2	1075.59	1069	1444210
MSB-6681 CSULB Livingston 051218	MSB32201InSolBand_18 (F140160)	TRINITY_DN151382_c3_g1_i1 len=1507	126061	CSULB-Mantle_051118.fasta	125787	1	4	8	8	0.0042	LFQIIMAR	0.971	46.5	55.8	45.6	15.9	0	2	0	0	2	1007.57	1354	4520670
MSB-6681 CSULB Livingston 051218	MSB32201InSolBand_18 (F140160)	TRINITY_DN151382_c3_g1_i1 len=1507	126061	CSULB-Mantle_051118.fasta	125787	1	4	8	8	0.0042	NTMALLQR	0.964	49.6	60.2	50	15.1	0	2	0	0	2	963.493	1062.5	147768
MSB-6681 CSULB Livingston 051218	MSB32201InSolBand_18 (F140160)	TRINITY_DN151382_c3_g1_i1 len=1507	126061	CSULB-Mantle_051118.fasta	125787	1	4	8	8	0.0042	TFIDETSAICCDGEMR	0.98	28.5	53.6	32.3	10.9	0	0	1	0	2	1920.78	1295	91108
MSB-6681 CSULB Livingston 051218	MSB32201InSolBand_18 (F140160)	TRINITY_DN166715_c6_g4_i1 len=1724	300354300355	CSULB-Mantle_051118.fasta	143953	0.999	2	2	2	0.0011	GFWDCDSGTAIAR	0.978	60.2	57.7	35.9	41	0	1	0	0	2	1455.63	1340	269066
MSB-6681 CSULB Livingston 051218	MSB32201InSolBand_18 (F140160)	TRINITY_DN166715_c6_g4_i1 len=1724	300354300355	CSULB-Mantle_051118.fasta	143953	0.999	2	2	2	0.0011	MGVDGVPVVAAVK	0.942	35.3	57.5	35	15.5	0	1	0	0	2	1241.69	1327	143899
MSB-6681 CSULB Livingston 051218	MSB32201InSolBand_18 (F140160)	TRINITY_DN164811_c0_g3_i1 len=575	163409	CSULB-Mantle_051118.fasta	46528.9	0.998	2	3	3	0.0016	LRPDNVR	0.886	26.3	54.5	38	0	0	1	0	0	2	869.495	764	201219
MSB-6681 CSULB Livingston 051218	MSB32201InSolBand_18 (F140160)	TRINITY_DN164811_c0_g3_i1 len=575	163409	CSULB-Mantle_051118.fasta	46528.9	0.998	2	3	3	0.0016	TGQHVHFPLTSMDR	0.958	30.5	60.4	40.9	4.04	0	0	2	0	2	1625.79	1177	613930
MSB-6681 CSULB Livingston 051218	MSB32201InSolBand_18 (F140160)	TRINITY_DN166970_c1_g5_i2 len=3919	87323	CSULB-Mantle_051118.fasta	324229	1	15	19	19	0.01	ALNAANNQGVGK	0.961	42.8	59.5	35.2	23.3	0	1	0	0	2	1156.61	823	95054
MSB-6681 CSULB Livingston 051218	MSB32201InSolBand_18 (F140160)	TRINITY_DN166970_c1_g5_i2 len=3919	87323	CSULB-Mantle_051118.fasta	324229	1	15	19	19	0.01	AQATAVLAR	0.975	58.5	56.3	41.1	33.5	0	2	0	0	2	900.526	1014.5	390979
MSB-6681 CSULB Livingston 051218	MSB32201InSolBand_18 (F140160)	TRINITY_DN166970_c1_g5_i2 len=3919	87323	CSULB-Mantle_051118.fasta	324229	1	15	19	19	0.01	DIDFEESQSR	0.944	42.6	57.8	50	7.5	0	1	0	0	2	1225.53	1170	656732
MSB-6681 CSULB Livingston 051218	MSB32201InSolBand_18 (F140160)	TRINITY_DN166970_c1_g5_i2 len=3919	87323	CSULB-Mantle_051118.fasta	324229	1	15	19	19	0.01	EILEDMFDDDNEVR	0.982	70.8	56.1	51	37.1	0	1	0	0	2	1755.74	1314	192587
MSB-6681 CSULB Livingston 051218	MSB32201InSolBand_18 (F140160)	TRINITY_DN166970_c1_g5_i2 len=3919	87323	CSULB-Mantle_051118.fasta	324229	1	15	19	19	0.01	FGLSDAQK	0.969	54.6	59.1	64.3	5.6	0	1	0	0	2	865.442	1099	497727
MSB-6681 CSULB Livingston 051218	MSB32201InSolBand_18 (F140160)	TRINITY_DN166970_c1_g5_i2 len=3919	87323	CSULB-Mantle_051118.fasta	324229	1	15	19	19	0.01	FPALNQFSR	0.939	40	59.6	48.3	6.52	0	1	0	0	2	1079.56	1334	353831
MSB-6681 CSULB Livingston 051218	MSB32201InSolBand_18 (F140160)	TRINITY_DN166970_c1_g5_i2 len=3919	87323	CSULB-Mantle_051118.fasta	324229	1	15	19	19	0.01	GMTAIQLR	0.938	39.6	59.2	32.5	22.5	0	2	0	0	2	905.487	1088.5	275961
MSB-6681 CSULB Livingston 051218	MSB32201InSolBand_18 (F140160)	TRINITY_DN166970_c1_g5_i2 len=3919	87323	CSULB-Mantle_051118.fasta	324229	1	15	19	19	0.01	KMILAALISR	0.996	43.7	52.7	50.2	8.85	0	1	1	0	2	1131.69	1321	684044
MSB-6681 CSULB Livingston 051218	MSB32201InSolBand_18 (F140160)	TRINITY_DN166970_c1_g5_i2 len=3919	87323	CSULB-Mantle_051118.fasta	324229	1	15	19	19	0.01	LCDNELASSMSVIEK	0.918	66.1	59.6	30.4	52.8	0	1	0	0	2	1711.79	1256	192502
MSB-6681 CSULB Livingston 051218	MSB32201InSolBand_18 (F140160)	TRINITY_DN166970_c1_g5_i2 len=3919	87323	CSULB-Mantle_051118.fasta	324229	1	15	19	19	0.01	MILAALISR	0.933	49.2	53.8	40	24.9	0	1	0	0	2	987.602	1420	1052340
MSB-6681 CSULB Livingston 051218	MSB32201InSolBand_18 (F140160)	TRINITY_DN166970_c1_g5_i2 len=3919	87323	CSULB-Mantle_051118.fasta	324229	1	15	19	19	0.01	QAQPSGPLQIGR	0.933	40.3	58.7	33.5	22.1	0	1	0	0	2	1251.68	1198	205270
MSB-6681 CSULB Livingston 051218	MSB32201InSolBand_18 (F140160)	TRINITY_DN166970_c1_g5_i2 len=3919	87323	CSULB-Mantle_051118.fasta	324229	1	15	19	19	0.01	SSLAELR	0.9	34.6	58.7	46.9	0	0	1	0	0	2	775.431	1107	1190120
MSB-6681 CSULB Livingston 051218	MSB32201InSolBand_18 (F140160)	TRINITY_DN166970_c1_g5_i2 len=3919	87323	CSULB-Mantle_051118.fasta	324229	1	15	19	19	0.01	TDDMDTQPEIK	0.938	36.6	57.3	36	15.9	0	1	0	0	2	1308.56	902	35586
MSB-6681 CSULB Livingston 051218	MSB32201InSolBand_18 (F140160)	TRINITY_DN166970_c1_g5_i2 len=3919	87323	CSULB-Mantle_051118.fasta	324229	1	15	19	19	0.01	TFSASTAINWR	0.931	37.3	60.1	34.1	18.1	0	1	0	0	2	1253.63	1335	141289
MSB-6681 CSULB Livingston 051218	MSB32201InSolBand_18 (F140160)	TRINITY_DN166970_c1_g5_i2 len=3919	87323	CSULB-Mantle_051118.fasta	324229	1	15	19	19	0.01	VTAHYVAQK	0.918	39.8	59.3	29.5	25.4	0	1	1	0	2	1016.55	768	348784
MSB-6681 CSULB Livingston 051218	MSB32201InSolBand_18 (F140160)	TRINITY_DN160675_c0_g2_i1 len=1045	325029	CSULB-Mantle_051118.fasta	85902.3	0.995	2	2	2	0.0011	QILQQVQR	0.965	39.7	54	52.5	2.13	0	1	0	0	2	1012.59	1055	179125
MSB-6681 CSULB Livingston 051218	MSB32201InSolBand_18 (F140160)	TRINITY_DN160675_c0_g2_i1 len=1045	325029	CSULB-Mantle_051118.fasta	85902.3	0.995	2	2	2	0.0011	SMNGLQSLAHR	0.865	23.9	59.4	29.9	0	0	0	1	0	2	1230.59	1072	27789
MSB-6681 CSULB Livingston 051218	MSB32201InSolBand_19 (F140161)	TRINITY_DN152792_c5_g1_i6 len=1454	160800	CSULB-Mantle_051118.fasta	120090	1	4	4	4	0.0019	AWTEICGGLK	0.929	36.5	60.2	41.4	0	0	1	0	0	2	1134.56	1308	569809
MSB-6681 CSULB Livingston 051218	MSB32201InSolBand_19 (F140161)	TRINITY_DN152792_c5_g1_i6 len=1454	160800	CSULB-Mantle_051118.fasta	120090	1	4	4	4	0.0019	LISGSLK	0.9	52.4	54.8	52.2	0	0	1	0	0	2	717.451	1027	659175
MSB-6681 CSULB Livingston 051218	MSB32201InSolBand_19 (F140161)	TRINITY_DN152792_c5_g1_i6 len=1454	160800	CSULB-Mantle_051118.fasta	120090	1	4	4	4	0.0019	PGGDSWQTIGGQLK	0.981	84.7	60.1	45.7	57.1	0	1	0	0	2	1443.72	1320	325458
MSB-6681 CSULB Livingston 051218	MSB32201InSolBand_19 (F140161)	TRINITY_DN152792_c5_g1_i6 len=1454	160800	CSULB-Mantle_051118.fasta	120090	1	4	4	4	0.0019	SNDAIFIR	0.925	34.4	58.7	36.9	0	0	1	0	0	2	935.495	1279	189679
MSB-6681 CSULB Livingston 051218	MSB32201InSolBand_19 (F140161)	TRINITY_DN151382_c3_g1_i1 len=1507	126061	CSULB-Mantle_051118.fasta	125787	1	3	5	5	0.0024	KNTMALLQR	0.984	41.5	59.2	43.7	12.9	0	0	2	0	2	1091.59	1133	1519320
MSB-6681 CSULB Livingston 051218	MSB32201InSolBand_19 (F140161)	TRINITY_DN151382_c3_g1_i1 len=1507	126061	CSULB-Mantle_051118.fasta	125787	1	3	5	5	0.0024	LFQIIMAR	0.944	46.6	55.9	45.3	16.3	0	2	0	0	2	1007.57	1356.5	7469390
MSB-6681 CSULB Livingston 051218	MSB32201InSolBand_19 (F140161)	TRINITY_DN151382_c3_g1_i1 len=1507	126061	CSULB-Mantle_051118.fasta	125787	1	3	5	5	0.0024	NTMALLQR	0.926	42.7	60.2	44.1	13.6	0	1	0	0	2	963.493	1089	108299
MSB-6681 CSULB Livingston 051218	MSB32201InSolBand_19 (F140161)	TRINITY_DN165067_c0_g1_i1 len=2240	297467	CSULB-Mantle_051118.fasta	188592	0.999	2	2	2	0.0009	NSALTPEQR	0.934	40.2	59.6	44.5	11.2	0	1	0	0	2	1016.5	941	114505
MSB-6681 CSULB Livingston 051218	MSB32201InSolBand_19 (F140161)	TRINITY_DN165067_c0_g1_i1 len=2240	297467	CSULB-Mantle_051118.fasta	188592	0.999	2	2	2	0.0009	SALPPALYTK	0.941	47.2	58	43.2	19.4	0	1	0	0	2	1060.6	1270	4321880
MSB-6681 CSULB Livingston 051218	MSB32201InSolBand_19 (F140161)	TRINITY_DN159885_c3_g1_i1 len=1224	823388233982340	CSULB-Mantle_051118.fasta	103053	1	9	11	11	0.0052	GGSNTGLLLLAK	0.947	46.5	55.5	38.9	23.5	0	1	0	0	2	1143.67	1362	155411
MSB-6681 CSULB Livingston 051218	MSB32201InSolBand_19 (F140161)	TRINITY_DN159885_c3_g1_i1 len=1224	823388233982340	CSULB-Mantle_051118.fasta	103053	1	9	11	11	0.0052	LSGGSNTGLLLLAK	0.997	123	54.7	44.6	98.2	0	1	1	0	2	1343.79	1375.5	5865280
MSB-6681 CSULB Livingston 051218	MSB32201InSolBand_19 (F140161)	TRINITY_DN159885_c3_g1_i1 len=1224	823388233982340	CSULB-Mantle_051118.fasta	103053	1	9	11	11	0.0052	PQTLVGR	0.88	29.8	53.9	41.9	2.61	0	1	0	0	2	770.452	916	351321
MSB-6681 CSULB Livingston 051218	MSB32201InSolBand_19 (F140161)	TRINITY_DN159885_c3_g1_i1 len=1224	823388233982340	CSULB-Mantle_051118.fasta	103053	1	9	11	11	0.0052	RFNTFSR	0.9	30.3	58.6	39.2	0	0	0	1	0	2	928.463	998	558234
MSB-6681 CSULB Livingston 051218	MSB32201InSolBand_19 (F140161)	TRINITY_DN159885_c3_g1_i1 len=1224	823388233982340	CSULB-Mantle_051118.fasta	103053	1	9	11	11	0.0052	SGGSNTGLLLLAK	0.988	100	56.9	45.9	73.3	0	1	0	0	2	1230.71	1359	384931
MSB-6681 CSULB Livingston 051218	MSB32201InSolBand_19 (F140161)	TRINITY_DN159885_c3_g1_i1 len=1224	823388233982340	CSULB-Mantle_051118.fasta	103053	1	9	11	11	0.0052	SGTGSLSR	0.962	54.4	59.1	59.8	9.71	0	1	0	0	2	764.39	724	296398
MSB-6681 CSULB Livingston 051218	MSB32201InSolBand_19 (F140161)	TRINITY_DN159885_c3_g1_i1 len=1224	823388233982340	CSULB-Mantle_051118.fasta	103053	1	9	11	11	0.0052	SGYFQDPQTLVGR	0.99	59.8	60.3	36.1	40.3	0	1	1	0	2	1467.72	1330	1613210
MSB-6681 CSULB Livingston 051218	MSB32201InSolBand_19 (F140161)	TRINITY_DN159885_c3_g1_i1 len=1224	823388233982340	CSULB-Mantle_051118.fasta	103053	1	9	11	11	0.0052	SNTGLLLLAK	0.98	77.1	54.2	51.1	43.8	0	1	0	0	2	1029.63	1362	719409
MSB-6681 CSULB Livingston 051218	MSB32201InSolBand_19 (F140161)	TRINITY_DN159885_c3_g1_i1 len=1224	823388233982340	CSULB-Mantle_051118.fasta	103053	1	9	11	11	0.0052	TGLLLLAK	0.945	48.5	50	50	1.62	0	1	0	0	2	828.556	1372	2381350
MSB-6681 CSULB Livingston 051218	MSB32201InSolBand_19 (F140161)	TRINITY_DN157115_c3_g1_i1 len=1116	166764166765	CSULB-Mantle_051118.fasta	93693.1	1	3	4	5	0.0024	FGMPVTK	0.9	39.6	58.2	42.3	12.4	0	1	0	0	2	795.407	904	184233
MSB-6681 CSULB Livingston 051218	MSB32201InSolBand_19 (F140161)	TRINITY_DN157115_c3_g1_i1 len=1116	166764166765	CSULB-Mantle_051118.fasta	93693.1	1	3	4	5	0.0024	MFAAMANGGR	0.972	55.8	57.8	43.8	28.1	0	3	0	0	2	1026.45	1197	2972320
MSB-6681 CSULB Livingston 051218	MSB32201InSolBand_19 (F140161)	TRINITY_DN157115_c3_g1_i1 len=1116	166764166765	CSULB-Mantle_051118.fasta	93693.1	1	3	4	5	0.0024	MFAAMANGGRR	0.961	31.7	58.3	22.7	24	0	0	1	0	2	1214.54	817	2635700
MSB-6681 CSULB Livingston 051218	MSB32201InSolBand_19 (F140161)	TRINITY_DN166114_c1_g2_i1 len=1426	270002270004	CSULB-Mantle_051118.fasta	118638	1	8	15	16	0.0075	AKDMVTGMITSK	0.964	74.4	60	40.1	43.2	0	2	1	0	2	1297.65	1033	1311110
MSB-6681 CSULB Livingston 051218	MSB32201InSolBand_19 (F140161)	TRINITY_DN166114_c1_g2_i1 len=1426	270002270004	CSULB-Mantle_051118.fasta	118638	1	8	15	16	0.0075	DMHMYQVPLN	0.938	32.4	57.4	27.9	4.54	0	1	0	0	2	1263.55	1284	191440
MSB-6681 CSULB Livingston 051218	MSB32201InSolBand_19 (F140161)	TRINITY_DN166114_c1_g2_i1 len=1426	270002270004	CSULB-Mantle_051118.fasta	118638	1	8	15	16	0.0075	DMHMYQVPLNPR	0.962	40.5	59.9	26.6	29.5	0	2	3	0	2	1500.71	1191	7346480
MSB-6681 CSULB Livingston 051218	MSB32201InSolBand_19 (F140161)	TRINITY_DN166114_c1_g2_i1 len=1426	270002270004	CSULB-Mantle_051118.fasta	118638	1	8	15	16	0.0075	DMVTGMITSK	0.971	54.3	59.9	42.6	28	0	1	0	0	2	1082.52	1303	4857490
MSB-6681 CSULB Livingston 051218	MSB32201InSolBand_19 (F140161)	TRINITY_DN166114_c1_g2_i1 len=1426	270002270004	CSULB-Mantle_051118.fasta	118638	1	8	15	16	0.0075	GTWSTEER	0.902	43.3	58.8	43.8	14.7	0	1	0	0	2	965.432	947	264480
MSB-6681 CSULB Livingston 051218	MSB32201InSolBand_19 (F140161)	TRINITY_DN166114_c1_g2_i1 len=1426	270002270004	CSULB-Mantle_051118.fasta	118638	1	8	15	16	0.0075	GTWSTEERK	0.916	40.4	59.9	39.1	16.2	0	1	0	0	2	1093.53	828	169952
MSB-6681 CSULB Livingston 051218	MSB32201InSolBand_19 (F140161)	TRINITY_DN166114_c1_g2_i1 len=1426	270002270004	CSULB-Mantle_051118.fasta	118638	1	8	15	16	0.0075	KLNLDRDPYLSR	0.986	42.4	59.3	40.1	17.3	0	0	3	0	2	1490.8	1225	6939080
MSB-6681 CSULB Livingston 051218	MSB32201InSolBand_19 (F140161)	TRINITY_DN166114_c1_g2_i1 len=1426	270002270004	CSULB-Mantle_051118.fasta	118638	1	8	15	16	0.0075	LNLDRDPYLSR	0.894	32.7	59.9	32.2	15	0	1	0	0	2	1361.72	1255	765618
MSB-6681 CSULB Livingston 051218	MSB32201InSolBand_19 (F140161)	TRINITY_DN173732_c0_g1_i1 len=391	102712	CSULB-Mantle_051118.fasta	33017.5	0.998	2	3	3	0.0014	INGKDFVTLR	0.958	30.8	57.9	37.9	7.53	0	0	1	0	2	1163.64	1265	1355200
MSB-6681 CSULB Livingston 051218	MSB32201InSolBand_19 (F140161)	TRINITY_DN173732_c0_g1_i1 len=391	102712	CSULB-Mantle_051118.fasta	33017.5	0.998	2	3	3	0.0014	ITMDTAAEIDQLK	0.941	73.2	60.4	40.3	50.1	0	2	0	0	2	1464.73	1301.5	339931
MSB-6681 CSULB Livingston 051218	MSB32201InSolBand_19 (F140161)	TRINITY_DN152377_c0_g1_i4 len=1371	328141328145	CSULB-Mantle_051118.fasta	114754	1	2	2	2	0.0009	AWACQGHSITIR	0.953	32.1	59.9	30.9	16.2	0	0	1	0	2	1399.69	1190	345374
MSB-6681 CSULB Livingston 051218	MSB32201InSolBand_19 (F140161)	TRINITY_DN152377_c0_g1_i4 len=1371	328141328145	CSULB-Mantle_051118.fasta	114754	1	2	2	2	0.0009	SIPTTTCSAAGVLTK	0.985	84.1	60	43.6	58.6	0	1	0	0	2	1506.78	1252	840411
MSB-6681 CSULB Livingston 051218	MSB32201InSolBand_19 (F140161)	TRINITY_DN166970_c1_g5_i2 len=3919	87323	CSULB-Mantle_051118.fasta	324229	1	7	10	10	0.0047	AQATAVLAR	0.966	57.9	56.3	38.9	35	0	2	0	0	2	900.526	1021	389755
MSB-6681 CSULB Livingston 051218	MSB32201InSolBand_19 (F140161)	TRINITY_DN166970_c1_g5_i2 len=3919	87323	CSULB-Mantle_051118.fasta	324229	1	7	10	10	0.0047	ASQASALVSK	0.936	36.3	58.8	28.3	23.3	0	1	0	0	2	961.531	919	119089
MSB-6681 CSULB Livingston 051218	MSB32201InSolBand_19 (F140161)	TRINITY_DN166970_c1_g5_i2 len=3919	87323	CSULB-Mantle_051118.fasta	324229	1	7	10	10	0.0047	ELASSMSVIEK	0.96	45	60.1	36.3	24.3	0	1	0	0	2	1209.6	1049	95870
MSB-6681 CSULB Livingston 051218	MSB32201InSolBand_19 (F140161)	TRINITY_DN166970_c1_g5_i2 len=3919	87323	CSULB-Mantle_051118.fasta	324229	1	7	10	10	0.0047	KMILAALISR	0.995	67.7	52	49.9	34.4	0	1	1	0	2	1131.69	1323	907376
MSB-6681 CSULB Livingston 051218	MSB32201InSolBand_19 (F140161)	TRINITY_DN166970_c1_g5_i2 len=3919	87323	CSULB-Mantle_051118.fasta	324229	1	7	10	10	0.0047	LEFDDGGK	0.865	35.2	58.3	43.6	6.46	0	1	0	0	2	880.405	1089	280221
MSB-6681 CSULB Livingston 051218	MSB32201InSolBand_19 (F140161)	TRINITY_DN166970_c1_g5_i2 len=3919	87323	CSULB-Mantle_051118.fasta	324229	1	7	10	10	0.0047	MILAALISR	0.951	49.7	55.7	39.4	25.8	0	2	0	0	2	1003.6	1397.5	3733140
MSB-6681 CSULB Livingston 051218	MSB32201InSolBand_19 (F140161)	TRINITY_DN166970_c1_g5_i2 len=3919	87323	CSULB-Mantle_051118.fasta	324229	1	7	10	10	0.0047	QAFVSLLAK	0.969	47.5	55.3	43.6	19.3	0	1	0	0	2	976.583	1362	799376
MSB-6681 CSULB Livingston 051218	MSB32201InSolBand_19 (F140161)	TRINITY_DN164811_c0_g3_i1 len=575	163409	CSULB-Mantle_051118.fasta	46528.9	0.995	2	2	2	0.0009	AAFAVGR	0.9	42.5	54.3	52.6	5.62	0	1	0	0	2	691.389	1042	1713520
MSB-6681 CSULB Livingston 051218	MSB32201InSolBand_19 (F140161)	TRINITY_DN164811_c0_g3_i1 len=575	163409	CSULB-Mantle_051118.fasta	46528.9	0.995	2	2	2	0.0009	GNYNSAVR	0.905	40.1	58.4	42.8	6.13	0	1	0	0	2	881.411	794	583068
MSB-6681 CSULB Livingston 051218	MSB32201InSolBand_20 (F140162)	TRINITY_DN152377_c0_g1_i4 len=1371	328141328145	CSULB-Mantle_051118.fasta	114754	1	3	3	3	0.0015	SIPTTTCSAAGVLTK	0.992	83	60.2	36.6	64.4	0	1	0	0	2	1506.78	1271	472387
MSB-6681 CSULB Livingston 051218	MSB32201InSolBand_20 (F140162)	TRINITY_DN152377_c0_g1_i4 len=1371	328141328145	CSULB-Mantle_051118.fasta	114754	1	3	3	3	0.0015	SLTFCNPAR	0.992	40.6	59.7	41.3	14.4	0	1	0	0	2	1065.51	1256	881717
MSB-6681 CSULB Livingston 051218	MSB32201InSolBand_20 (F140162)	TRINITY_DN152377_c0_g1_i4 len=1371	328141328145	CSULB-Mantle_051118.fasta	114754	1	3	3	3	0.0015	TTTCSAAGVLTK	0.992	46.9	60	33.8	29.1	0	1	0	0	2	1209.61	1111	119158
MSB-6681 CSULB Livingston 051218	MSB32201InSolBand_20 (F140162)	TRINITY_DN152094_c0_g1_i2 len=511	226647	CSULB-Mantle_051118.fasta	44345	1	3	3	3	0.0015	LSDDANEEGSSR	0.992	35.1	56.5	35.3	15	0	1	0	0	2	1279.54	807	55034
MSB-6681 CSULB Livingston 051218	MSB32201InSolBand_20 (F140162)	TRINITY_DN152094_c0_g1_i2 len=511	226647	CSULB-Mantle_051118.fasta	44345	1	3	3	3	0.0015	PLSDDANEEGSSR	0.992	46.1	57	48.1	13.8	0	1	0	0	2	1376.59	892	191380
MSB-6681 CSULB Livingston 051218	MSB32201InSolBand_20 (F140162)	TRINITY_DN152094_c0_g1_i2 len=511	226647	CSULB-Mantle_051118.fasta	44345	1	3	3	3	0.0015	PPCICVR	0.9	46.9	58.7	49.9	0	0	1	0	0	2	901.438	1144	354417
MSB-6681 CSULB Livingston 051218	MSB32201InSolBand_20 (F140162)	TRINITY_DN165536_c5_g3_i3 len=1254	8094080944	CSULB-Mantle_051118.fasta	104662	0.991	2	2	2	0.001	AGFAGDDAPR	0.893	35.6	59.4	45.2	5.04	0	1	0	0	2	976.448	1035	160908
MSB-6681 CSULB Livingston 051218	MSB32201InSolBand_20 (F140162)	TRINITY_DN165536_c5_g3_i3 len=1254	8094080944	CSULB-Mantle_051118.fasta	104662	0.991	2	2	2	0.001	IIAPPER	0.9	36.9	53.2	39.1	0	0	1	0	0	2	795.472	1056	183364
MSB-6681 CSULB Livingston 051218	MSB32201InSolBand_20 (F140162)	TRINITY_DN146846_c0_g1_i1 len=436	1.87005e+23	CSULB-Mantle_051118.fasta	44844	1	2	2	2	0.001	EDSPHGLVK	0.992	45.7	59.9	45.7	15.7	0	1	0	0	2	981.5	931	88089
MSB-6681 CSULB Livingston 051218	MSB32201InSolBand_20 (F140162)	TRINITY_DN146846_c0_g1_i1 len=436	1.87005e+23	CSULB-Mantle_051118.fasta	44844	1	2	2	2	0.001	ENEELDEHANEDSPHGLVK	0.913	42.5	58.2	26.5	31.7	0	0	1	0	2	2161.96	1095	217806
MSB-6681 CSULB Livingston 051218	MSB32201InSolBand_20 (F140162)	TRINITY_DN166114_c1_g2_i1 len=1426	270002270004	CSULB-Mantle_051118.fasta	118638	1	6	10	12	0.0061	AKDMVTGMITSK	0.994	80.1	60	43.1	43.7	0	3	1	0	2	1297.65	1090.5	1431370
MSB-6681 CSULB Livingston 051218	MSB32201InSolBand_20 (F140162)	TRINITY_DN166114_c1_g2_i1 len=1426	270002270004	CSULB-Mantle_051118.fasta	118638	1	6	10	12	0.0061	DMHMYQVPLN	0.869	31.9	57.5	26	7.38	0	1	0	0	2	1263.55	1302	416427
MSB-6681 CSULB Livingston 051218	MSB32201InSolBand_20 (F140162)	TRINITY_DN166114_c1_g2_i1 len=1426	270002270004	CSULB-Mantle_051118.fasta	118638	1	6	10	12	0.0061	DMHMYQVPLNPR	0.887	35.6	59.4	22.3	6.55	0	2	0	0	2	1516.7	1231	580424
MSB-6681 CSULB Livingston 051218	MSB32201InSolBand_20 (F140162)	TRINITY_DN166114_c1_g2_i1 len=1426	270002270004	CSULB-Mantle_051118.fasta	118638	1	6	10	12	0.0061	DMVTGMITSK	0.992	49.4	59.9	38.8	26.7	0	3	0	0	2	1082.52	1190	3249720
MSB-6681 CSULB Livingston 051218	MSB32201InSolBand_20 (F140162)	TRINITY_DN166114_c1_g2_i1 len=1426	270002270004	CSULB-Mantle_051118.fasta	118638	1	6	10	12	0.0061	GNKDAEILR	0.867	32.8	59.5	33.8	13.6	0	1	0	0	2	1016.54	1032	138140
MSB-6681 CSULB Livingston 051218	MSB32201InSolBand_20 (F140162)	TRINITY_DN166114_c1_g2_i1 len=1426	270002270004	CSULB-Mantle_051118.fasta	118638	1	6	10	12	0.0061	KDAEILR	0.872	31.9	57.8	37.5	0.59	0	1	0	0	2	844.489	978	1991640
MSB-6681 CSULB Livingston 051218	MSB32201InSolBand_20 (F140162)	TRINITY_DN157667_c0_g1_i1 len=366	101039101040	CSULB-Mantle_051118.fasta	31023.1	1	3	4	5	0.0025	MMGLLDSK	0.99	50.4	58.7	54.9	11.4	0	3	0	0	2	926.432	1207	30700000
MSB-6681 CSULB Livingston 051218	MSB32201InSolBand_20 (F140162)	TRINITY_DN157667_c0_g1_i1 len=366	101039101040	CSULB-Mantle_051118.fasta	31023.1	1	3	4	5	0.0025	PLTYDPVER	0.992	40.8	60.3	41.6	0	0	1	0	0	2	1089.56	1254	622843
MSB-6681 CSULB Livingston 051218	MSB32201InSolBand_20 (F140162)	TRINITY_DN157667_c0_g1_i1 len=366	101039101040	CSULB-Mantle_051118.fasta	31023.1	1	3	4	5	0.0025	SIAPLTYDPVER	0.992	43.3	59.9	33.2	25.4	0	1	0	0	2	1360.71	1339	320059
MSB-6681 CSULB Livingston 051218	MSB32201InSolBand_20 (F140162)	TRINITY_DN159885_c3_g1_i1 len=1224	823388233982340	CSULB-Mantle_051118.fasta	103053	1	7	7	7	0.0035	DDGIDSDSK	0.992	36.9	56.3	43.3	8.85	0	1	0	0	2	951.39	790	203099
MSB-6681 CSULB Livingston 051218	MSB32201InSolBand_20 (F140162)	TRINITY_DN159885_c3_g1_i1 len=1224	823388233982340	CSULB-Mantle_051118.fasta	103053	1	7	7	7	0.0035	GGSNTGLLLLAK	0.992	35	56.8	20	30.2	0	1	0	0	2	1144.66	1389	273119
MSB-6681 CSULB Livingston 051218	MSB32201InSolBand_20 (F140162)	TRINITY_DN159885_c3_g1_i1 len=1224	823388233982340	CSULB-Mantle_051118.fasta	103053	1	7	7	7	0.0035	LSGGSNTGLLLLAK	0.992	80	54.7	30.7	67.3	0	1	0	0	2	1343.79	1391	592405
MSB-6681 CSULB Livingston 051218	MSB32201InSolBand_20 (F140162)	TRINITY_DN159885_c3_g1_i1 len=1224	823388233982340	CSULB-Mantle_051118.fasta	103053	1	7	7	7	0.0035	SGTGSLSR	0.99	65.2	59	70.2	10.7	0	1	0	0	2	764.39	784	119787
MSB-6681 CSULB Livingston 051218	MSB32201InSolBand_20 (F140162)	TRINITY_DN159885_c3_g1_i1 len=1224	823388233982340	CSULB-Mantle_051118.fasta	103053	1	7	7	7	0.0035	SGYFQDPQTLVGR	0.992	58.5	60.3	36.9	38.2	0	1	0	0	2	1467.72	1347	1855640
MSB-6681 CSULB Livingston 051218	MSB32201InSolBand_20 (F140162)	TRINITY_DN159885_c3_g1_i1 len=1224	823388233982340	CSULB-Mantle_051118.fasta	103053	1	7	7	7	0.0035	SNTGLLLLAK	0.992	77.1	53.3	51.1	43.7	0	1	0	0	2	1029.63	1381	1075900
MSB-6681 CSULB Livingston 051218	MSB32201InSolBand_20 (F140162)	TRINITY_DN159885_c3_g1_i1 len=1224	823388233982340	CSULB-Mantle_051118.fasta	103053	1	7	7	7	0.0035	TGLLLLAK	0.99	49.9	50	62.8	3.15	0	1	0	0	2	828.556	1391	2932500
MSB-6681 CSULB Livingston 051218	MSB32201InSolBand_20 (F140162)	TRINITY_DN153208_c0_g1_i1 len=1493	253413	CSULB-Mantle_051118.fasta	121368	1	3	3	3	0.0015	EAMHELR	0.9	37.6	59.3	36.3	16.4	0	1	0	0	2	901.42	777	362511
MSB-6681 CSULB Livingston 051218	MSB32201InSolBand_20 (F140162)	TRINITY_DN153208_c0_g1_i1 len=1493	253413	CSULB-Mantle_051118.fasta	121368	1	3	3	3	0.0015	GTAFSADEFGEK	0.992	38.3	58.2	32.2	21.4	0	1	0	0	2	1258.56	1291	2314180
MSB-6681 CSULB Livingston 051218	MSB32201InSolBand_20 (F140162)	TRINITY_DN153208_c0_g1_i1 len=1493	253413	CSULB-Mantle_051118.fasta	121368	1	3	3	3	0.0015	LLGQVAAR	0.99	47.3	51.5	46.6	16.5	0	1	0	0	2	827.51	1127	438775
MSB-6681 CSULB Livingston 051218	MSB32201InSolBand_20 (F140162)	TRINITY_DN151382_c3_g1_i1 len=1507	126061	CSULB-Mantle_051118.fasta	125787	1	4	6	6	0.003	KNTMALLQR	0.992	55.1	59.3	40.7	30.2	0	1	0	0	2	1091.59	1036	288038
MSB-6681 CSULB Livingston 051218	MSB32201InSolBand_20 (F140162)	TRINITY_DN151382_c3_g1_i1 len=1507	126061	CSULB-Mantle_051118.fasta	125787	1	4	6	6	0.003	LFQIIMAR	0.901	33.8	57.3	44.1	4	0	1	0	0	2	1007.57	1365	949189
MSB-6681 CSULB Livingston 051218	MSB32201InSolBand_20 (F140162)	TRINITY_DN151382_c3_g1_i1 len=1507	126061	CSULB-Mantle_051118.fasta	125787	1	4	6	6	0.003	NTMALLQR	0.99	54.7	60.3	55.1	15.4	0	3	0	0	2	964.477	1192	2523380
MSB-6681 CSULB Livingston 051218	MSB32201InSolBand_20 (F140162)	TRINITY_DN151382_c3_g1_i1 len=1507	126061	CSULB-Mantle_051118.fasta	125787	1	4	6	6	0.003	TMALLQR	0.9	42.8	58.3	45.8	0	0	1	0	0	2	848.466	1083	467640
MSB-6681 CSULB Livingston 051218	MSB32201InSolBand_20 (F140162)	TRINITY_DN159590_c2_g10_i1 len=889	1.16784e+17	CSULB-Mantle_051118.fasta	73750.1	1	2	2	2	0.001	TSVELVTADK	0.992	58.3	59.3	57.4	16.8	0	1	0	0	2	1062.57	1170	117018
MSB-6681 CSULB Livingston 051218	MSB32201InSolBand_20 (F140162)	TRINITY_DN159590_c2_g10_i1 len=889	1.16784e+17	CSULB-Mantle_051118.fasta	73750.1	1	2	2	2	0.001	TSVELVTADKR	0.972	49.3	59	45.2	19.7	0	0	1	0	2	1218.67	1087	423205
MSB-6681 CSULB Livingston 051218	MSB32201InSolBand_20 (F140162)	TRINITY_DN173732_c0_g1_i1 len=391	102712	CSULB-Mantle_051118.fasta	33017.5	1	2	2	2	0.001	INGKDFVTLR	0.992	44.5	57.9	55.3	4.37	0	1	0	0	2	1163.64	1285	294114
MSB-6681 CSULB Livingston 051218	MSB32201InSolBand_20 (F140162)	TRINITY_DN173732_c0_g1_i1 len=391	102712	CSULB-Mantle_051118.fasta	33017.5	1	2	2	2	0.001	ITMDTAAEIDQLK	0.992	67.3	60.4	38.8	45.8	0	1	0	0	2	1464.73	1285	299581
MSB-6681 CSULB Livingston 051218	MSB32201InSolBand_20 (F140162)	TRINITY_DN165067_c0_g1_i1 len=2240	297467	CSULB-Mantle_051118.fasta	188592	1	3	3	3	0.0015	LMAAMMR	0.9	37.6	58.8	38.7	14.3	0	1	0	0	2	823.399	1271	562453
MSB-6681 CSULB Livingston 051218	MSB32201InSolBand_20 (F140162)	TRINITY_DN165067_c0_g1_i1 len=2240	297467	CSULB-Mantle_051118.fasta	188592	1	3	3	3	0.0015	NSALTPEQR	0.891	34.8	59.6	43.9	5.64	0	1	0	0	2	1016.5	968	424095
MSB-6681 CSULB Livingston 051218	MSB32201InSolBand_20 (F140162)	TRINITY_DN165067_c0_g1_i1 len=2240	297467	CSULB-Mantle_051118.fasta	188592	1	3	3	3	0.0015	SYQSQANR	0.99	40.5	58.7	36.8	18.8	0	1	0	0	2	953.443	735	213119
MSB-6681 CSULB Livingston 051218	MSB32201InSolBand_20 (F140162)	TRINITY_DN76638_c0_g1_i1 len=357	54214	CSULB-Mantle_051118.fasta	28879.9	0.999	2	2	2	0.001	LMMDGDMNF	0.992	30.9	47.3	29.9	15.9	0	1	0	0	2	1121.4	1204	302776
MSB-6681 CSULB Livingston 051218	MSB32201InSolBand_20 (F140162)	TRINITY_DN76638_c0_g1_i1 len=357	54214	CSULB-Mantle_051118.fasta	28879.9	0.999	2	2	2	0.001	SLGSGTNSNSR	0.888	34.6	59.3	38.1	11.3	0	1	0	0	2	1079.51	764	176629
MSB-6681 CSULB Livingston 051218	MSB32201InSolBand_20 (F140162)	TRINITY_DN127870_c0_g1_i1 len=449	289375	CSULB-Mantle_051118.fasta	39636.8	0.999	2	3	3	0.0015	NDIMIIK	0.9	60.5	58.9	58.4	0	0	2	0	0	2	846.476	1295	7868480
MSB-6681 CSULB Livingston 051218	MSB32201InSolBand_20 (F140162)	TRINITY_DN127870_c0_g1_i1 len=449	289375	CSULB-Mantle_051118.fasta	39636.8	0.999	2	3	3	0.0015	NNDIMIIK	0.99	38.3	60	38.3	0	0	1	0	0	2	961.503	1348	269663
MSB-6681 CSULB Livingston 051218	MSB32201InSolBand_20 (F140162)	TRINITY_DN158394_c1_g2_i3 len=416	151743	CSULB-Mantle_051118.fasta	34630.5	1	2	3	3	0.0015	NNGCVCVPR	0.992	48	57.9	35.1	28.9	0	1	0	0	2	1075.48	1019	1343020
MSB-6681 CSULB Livingston 051218	MSB32201InSolBand_20 (F140162)	TRINITY_DN158394_c1_g2_i3 len=416	151743	CSULB-Mantle_051118.fasta	34630.5	1	2	3	3	0.0015	SPGFSCVPNQR	0.992	47.5	59.4	33.6	29.6	0	2	0	0	2	1248.58	1152.5	1677210
MSB-6681 CSULB Livingston 051218	MSB32201InSolBand_20 (F140162)	TRINITY_DN158789_c1_g2_i1 len=1617	2.02986e+17	CSULB-Mantle_051118.fasta	134940	0.999	2	2	2	0.001	ASMGISPLAMGGNNK	0.89	36.8	60.2	28.5	23.6	0	1	0	0	2	1463.7	1262	147132
MSB-6681 CSULB Livingston 051218	MSB32201InSolBand_20 (F140162)	TRINITY_DN158789_c1_g2_i1 len=1617	2.02986e+17	CSULB-Mantle_051118.fasta	134940	0.999	2	2	2	0.001	FAVDFGR	0.9	40.8	58.8	50	5.86	0	1	0	0	2	811.41	1315	398527
MSB-6681 CSULB Livingston 051218	MSB32201InSolBand_20 (F140162)	TRINITY_DN166970_c1_g5_i2 len=3919	87323	CSULB-Mantle_051118.fasta	324229	1	4	5	5	0.0025	ALNAANNQGVGK	0.992	53.6	58.9	39.6	30.3	0	1	0	0	2	1156.61	890	162861
MSB-6681 CSULB Livingston 051218	MSB32201InSolBand_20 (F140162)	TRINITY_DN166970_c1_g5_i2 len=3919	87323	CSULB-Mantle_051118.fasta	324229	1	4	5	5	0.0025	AQATAVLAR	0.992	59.6	55.4	40.4	35.5	0	2	0	0	2	900.526	1078.5	1214380
MSB-6681 CSULB Livingston 051218	MSB32201InSolBand_20 (F140162)	TRINITY_DN166970_c1_g5_i2 len=3919	87323	CSULB-Mantle_051118.fasta	324229	1	4	5	5	0.0025	ASQASALVSK	0.992	59.3	58.7	36.2	39.3	0	1	0	0	2	961.531	984	257458
MSB-6681 CSULB Livingston 051218	MSB32201InSolBand_20 (F140162)	TRINITY_DN166970_c1_g5_i2 len=3919	87323	CSULB-Mantle_051118.fasta	324229	1	4	5	5	0.0025	VTAHYVAQK	0.878	34.8	59.4	30.7	18.8	0	1	0	0	2	1016.55	858	115576
MSB-6681 CSULB Livingston 051218	MSB32203SolBand_01 (F140163)	TRINITY_DN165536_c5_g3_i3 len=1254	8094080944	CSULB-Mantle_051118.fasta	104662	1	6	6	6	0.0015	AGFAGDDAPR	0.91	78.5	59.2	59.4	36.2	0	1	0	0	2	976.448	964	654067
MSB-6681 CSULB Livingston 051218	MSB32203SolBand_01 (F140163)	TRINITY_DN165536_c5_g3_i3 len=1254	8094080944	CSULB-Mantle_051118.fasta	104662	1	6	6	6	0.0015	AVFPSIVGRPR	0.944	43	54.9	39	19.2	0	0	1	0	2	1198.71	1271	1201710
MSB-6681 CSULB Livingston 051218	MSB32203SolBand_01 (F140163)	TRINITY_DN165536_c5_g3_i3 len=1254	8094080944	CSULB-Mantle_051118.fasta	104662	1	6	6	6	0.0015	DSYVGDEAQSK	0.91	57.6	57.5	34.1	39.8	0	1	0	0	2	1198.52	879	543128
MSB-6681 CSULB Livingston 051218	MSB32203SolBand_01 (F140163)	TRINITY_DN165536_c5_g3_i3 len=1254	8094080944	CSULB-Mantle_051118.fasta	104662	1	6	6	6	0.0015	GYSFTTTAER	0.905	44.3	58.9	45.7	13.9	0	1	0	0	2	1132.53	1142	2853270
MSB-6681 CSULB Livingston 051218	MSB32203SolBand_01 (F140163)	TRINITY_DN165536_c5_g3_i3 len=1254	8094080944	CSULB-Mantle_051118.fasta	104662	1	6	6	6	0.0015	IIAPPER	0.882	37.2	53.1	37.2	0	0	1	0	0	2	795.472	984	1108580
MSB-6681 CSULB Livingston 051218	MSB32203SolBand_01 (F140163)	TRINITY_DN165536_c5_g3_i3 len=1254	8094080944	CSULB-Mantle_051118.fasta	104662	1	6	6	6	0.0015	VAPEEHPVLLTEAPLNPK	0.944	38.2	58.5	17	36.6	0	0	1	0	2	1954.06	1297	2148550
MSB-6681 CSULB Livingston 051218	MSB32203SolBand_01 (F140163)	TRINITY_DN127870_c0_g1_i1 len=449	289375	CSULB-Mantle_051118.fasta	39636.8	0.988	2	2	2	0.0005	NDIMIIK	0.9	60.4	58.9	58.3	0	0	1	0	0	2	846.476	1292	3903170
MSB-6681 CSULB Livingston 051218	MSB32203SolBand_01 (F140163)	TRINITY_DN127870_c0_g1_i1 len=449	289375	CSULB-Mantle_051118.fasta	39636.8	0.988	2	2	2	0.0005	NNDIMIIK	0.881	45.2	60.2	44.3	0	0	1	0	0	2	961.503	1324	351471
MSB-6681 CSULB Livingston 051218	MSB32203SolBand_01 (F140163)	TRINITY_DN163206_c3_g3_i2 len=977	242649	CSULB-Mantle_051118.fasta	82835	0.998	2	3	3	0.0007	QCNAVSADAMR	0.91	63.3	57.2	42.3	37.6	0	2	0	0	2	1238.53	882	1258070
MSB-6681 CSULB Livingston 051218	MSB32203SolBand_01 (F140163)	TRINITY_DN163206_c3_g3_i2 len=977	242649	CSULB-Mantle_051118.fasta	82835	0.998	2	3	3	0.0007	VTVFPAGNVIR	0.91	53.2	56.5	50.7	17.9	0	1	0	0	2	1172.68	1326	2501830
MSB-6681 CSULB Livingston 051218	MSB32203SolBand_01 (F140163)	TRINITY_DN166114_c1_g2_i1 len=1426	270002270004	CSULB-Mantle_051118.fasta	118638	1	3	3	3	0.0007	AKDMVTGMITSK	0.908	33.7	59.7	25.8	22.9	0	0	1	0	2	1313.64	844	420930
MSB-6681 CSULB Livingston 051218	MSB32203SolBand_01 (F140163)	TRINITY_DN166114_c1_g2_i1 len=1426	270002270004	CSULB-Mantle_051118.fasta	118638	1	3	3	3	0.0007	DMHMYQVPLNPR	0.904	30.5	59	22.2	23.3	0	0	1	0	2	1532.7	1146	588921
MSB-6681 CSULB Livingston 051218	MSB32203SolBand_01 (F140163)	TRINITY_DN166114_c1_g2_i1 len=1426	270002270004	CSULB-Mantle_051118.fasta	118638	1	3	3	3	0.0007	LNLDRDPYLSR	0.944	41.5	59.9	29.1	27.5	0	0	1	0	2	1361.72	1241	1284080
MSB-6681 CSULB Livingston 051218	MSB32203SolBand_01 (F140163)	TRINITY_DN159885_c3_g1_i1 len=1224	823388233982340	CSULB-Mantle_051118.fasta	103053	0.99	2	2	2	0.0005	LSGGSNTGLLLLAK	0.91	121	55.3	47.9	93.3	0	1	0	0	2	1343.79	1364	418170
MSB-6681 CSULB Livingston 051218	MSB32203SolBand_01 (F140163)	TRINITY_DN159885_c3_g1_i1 len=1224	823388233982340	CSULB-Mantle_051118.fasta	103053	0.99	2	2	2	0.0005	SGYFQDPQTLVGR	0.889	51.5	60.3	34.1	33.5	0	1	0	0	2	1467.72	1323	838511
MSB-6681 CSULB Livingston 051218	MSB32203SolBand_01 (F140163)	21569 TRINITY_DN44761_c0_g1_i1 len=279	21569		0	0.984	2	2	2	0.0005	ALNEIIK	0.867	38.5	57.1	48.3	0	0	1	0	0	2	801.472	1313	114747
MSB-6681 CSULB Livingston 051218	MSB32203SolBand_01 (F140163)	21569 TRINITY_DN44761_c0_g1_i1 len=279	21569		0	0.984	2	2	2	0.0005	ILLQEVR	0.876	31.1	52.3	34.5	0	0	1	0	0	2	870.541	1278	607126
MSB-6681 CSULB Livingston 051218	MSB32203SolBand_01 (F140163)	TRINITY_DN164903_c0_g1_i1 len=1249	243947	CSULB-Mantle_051118.fasta	104689	0.995	2	2	2	0.0005	IQLSLDGK	0.91	51.8	57.5	52.4	14.6	0	1	0	0	2	873.504	1270	5650970
MSB-6681 CSULB Livingston 051218	MSB32203SolBand_01 (F140163)	TRINITY_DN164903_c0_g1_i1 len=1249	243947	CSULB-Mantle_051118.fasta	104689	0.995	2	2	2	0.0005	IQLSLDGKR	0.944	38.8	56.1	39.4	14.5	0	0	1	0	2	1029.61	1151	1684400
MSB-6681 CSULB Livingston 051218	MSB32203SolBand_01 (F140163)	TRINITY_DN166970_c1_g5_i2 len=3919	87323	CSULB-Mantle_051118.fasta	324229	1	5	5	5	0.0012	ALNAANNQGVGK	0.91	54.1	58.9	37.7	32.8	0	1	0	0	2	1156.61	821	156758
MSB-6681 CSULB Livingston 051218	MSB32203SolBand_01 (F140163)	TRINITY_DN166970_c1_g5_i2 len=3919	87323	CSULB-Mantle_051118.fasta	324229	1	5	5	5	0.0012	AQATAVLAR	0.91	51.5	55.4	39.3	27.7	0	1	0	0	2	900.526	986	832079
MSB-6681 CSULB Livingston 051218	MSB32203SolBand_01 (F140163)	TRINITY_DN166970_c1_g5_i2 len=3919	87323	CSULB-Mantle_051118.fasta	324229	1	5	5	5	0.0012	ASQASALVSK	0.91	77.6	58.8	42.7	52.1	0	1	0	0	2	961.531	909	584910
MSB-6681 CSULB Livingston 051218	MSB32203SolBand_01 (F140163)	TRINITY_DN166970_c1_g5_i2 len=3919	87323	CSULB-Mantle_051118.fasta	324229	1	5	5	5	0.0012	LEFDDGGK	0.91	59.5	58.3	60	15	0	1	0	0	2	880.405	1072	392760
MSB-6681 CSULB Livingston 051218	MSB32203SolBand_01 (F140163)	TRINITY_DN166970_c1_g5_i2 len=3919	87323	CSULB-Mantle_051118.fasta	324229	1	5	5	5	0.0012	VGESNDDADLR	0.91	65.6	58	47.9	34.6	0	1	0	0	2	1190.53	904	259165
MSB-6681 CSULB Livingston 051218	MSB32203SolBand_01 (F140163)	TRINITY_DN157672_c1_g5_i1 len=781	100853	CSULB-Mantle_051118.fasta	66419.1	1	3	4	4	0.001	DGCTVVIHLSDR	0.944	62.7	59.7	34.3	45.3	0	1	1	0	2	1371.67	1233.5	3311230
MSB-6681 CSULB Livingston 051218	MSB32203SolBand_01 (F140163)	TRINITY_DN157672_c1_g5_i1 len=781	100853	CSULB-Mantle_051118.fasta	66419.1	1	3	4	4	0.001	GLATQVDDINDK	0.91	69.9	60.4	35.3	51.5	0	1	0	0	2	1288.64	1151	646975
MSB-6681 CSULB Livingston 051218	MSB32203SolBand_01 (F140163)	TRINITY_DN157672_c1_g5_i1 len=781	100853	CSULB-Mantle_051118.fasta	66419.1	1	3	4	4	0.001	SISTLTNEEAR	0.91	55.1	60.2	47.9	23.1	0	1	0	0	2	1220.61	1077	2410200
MSB-6681 CSULB Livingston 051218	MSB32203SolBand_02 (F140164)	TRINITY_DN168155_c0_g1_i1 len=468	201228	CSULB-Mantle_051118.fasta	39967.6	0.995	2	2	2	0.0013	IEDIVACK	0.931	63.4	60.9	62.9	16.5	0	1	0	0	2	947.487	1081	187879
MSB-6681 CSULB Livingston 051218	MSB32203SolBand_02 (F140164)	TRINITY_DN168155_c0_g1_i1 len=468	201228	CSULB-Mantle_051118.fasta	39967.6	0.995	2	2	2	0.0013	VNLYINQGTQGEQK	0.931	52.9	60.6	37.9	30.9	0	1	0	0	2	1591.81	1196	151720
MSB-6681 CSULB Livingston 051218	MSB32203SolBand_02 (F140164)	TRINITY_DN127870_c0_g1_i1 len=449	289375	CSULB-Mantle_051118.fasta	39636.8	0.992	2	3	3	0.002	NDIMIIK	0.9	60.5	58.5	58.5	0	0	2	0	0	2	846.476	1251.5	4006630
MSB-6681 CSULB Livingston 051218	MSB32203SolBand_02 (F140164)	TRINITY_DN127870_c0_g1_i1 len=449	289375	CSULB-Mantle_051118.fasta	39636.8	0.992	2	3	3	0.002	NNDIMIIK	0.922	39.7	60.4	48.7	0	0	1	0	0	2	961.503	1323	100966
MSB-6681 CSULB Livingston 051218	MSB32203SolBand_02 (F140164)	TRINITY_DN163206_c3_g3_i2 len=977	242649	CSULB-Mantle_051118.fasta	82835	0.996	2	4	4	0.0026	QCNAVSADAMR	0.931	54	57.2	32.3	38.1	0	3	0	0	2	1238.53	959	1069860
MSB-6681 CSULB Livingston 051218	MSB32203SolBand_02 (F140164)	TRINITY_DN163206_c3_g3_i2 len=977	242649	CSULB-Mantle_051118.fasta	82835	0.996	2	4	4	0.0026	VTVFPAGNVIR	0.931	53.3	56.6	45.2	23.6	0	1	0	0	2	1172.68	1325	1192210
MSB-6681 CSULB Livingston 051218	MSB32203SolBand_02 (F140164)	TRINITY_DN157672_c1_g5_i1 len=781	100853	CSULB-Mantle_051118.fasta	66419.1	0.999	2	2	2	0.0013	GLATQVDDINDK	0.931	71.4	60.5	43.9	44.5	0	1	0	0	2	1288.64	1156	647490
MSB-6681 CSULB Livingston 051218	MSB32203SolBand_02 (F140164)	TRINITY_DN157672_c1_g5_i1 len=781	100853	CSULB-Mantle_051118.fasta	66419.1	0.999	2	2	2	0.0013	SISTLTNEEAR	0.931	61.8	59.6	45.9	32.2	0	1	0	0	2	1220.61	1079	2277780
MSB-6681 CSULB Livingston 051218	MSB32203SolBand_03 (F140165)	TRINITY_DN166715_c6_g4_i1 len=1724	300354300355	CSULB-Mantle_051118.fasta	143953	0.998	2	2	2	0.0013	GFWDCDSGTAIAR	0.967	66.1	57.7	33.7	49.4	0	1	0	0	2	1455.63	1334	127050
MSB-6681 CSULB Livingston 051218	MSB32203SolBand_03 (F140165)	TRINITY_DN166715_c6_g4_i1 len=1724	300354300355	CSULB-Mantle_051118.fasta	143953	0.998	2	2	2	0.0013	MGVDGVPVVAAVK	0.873	27.3	58.6	22.2	19.8	0	1	0	0	2	1257.69	1265	283708
MSB-6681 CSULB Livingston 051218	MSB32203SolBand_03 (F140165)	TRINITY_DN153208_c0_g1_i1 len=1493	253413	CSULB-Mantle_051118.fasta	121368	1	3	3	3	0.002	EAMHELR	0.895	30.3	58	35.8	9.34	0	1	0	0	2	885.425	823	93045
MSB-6681 CSULB Livingston 051218	MSB32203SolBand_03 (F140165)	TRINITY_DN153208_c0_g1_i1 len=1493	253413	CSULB-Mantle_051118.fasta	121368	1	3	3	3	0.002	GTAFSADEFGEK	0.967	42	58	30.9	26.7	0	1	0	0	2	1258.56	1265	345393
MSB-6681 CSULB Livingston 051218	MSB32203SolBand_03 (F140165)	TRINITY_DN153208_c0_g1_i1 len=1493	253413	CSULB-Mantle_051118.fasta	121368	1	3	3	3	0.002	VVKPGPK	0.9	17.8	47.8	18.5	0	0	1	0	0	2	724.472	641	71745
MSB-6681 CSULB Livingston 051218	MSB32203SolBand_03 (F140165)	TRINITY_DN152702_c5_g2_i5 len=597	160557	CSULB-Mantle_051118.fasta	48437.2	1	3	3	3	0.002	GCFDDVTNNR	0.865	26.6	55.8	33.1	8.11	0	1	0	0	2	1197.5	1054	66883
[truncated: 1,772 more rows]

## Sheet: Protein Sequences 185 SMPs
Protein sequences for all 185 SMPs identified in the shell proteome of C. fornicata
Protein ID	Protein Sequence
[truncated: 185 more rows]

## Sheet: Nucleotide Sequences 39 DEGs
Nucleotide sequences for all 39 differentially expressed mantle genes in C. fornicata
[truncated: 40 more rows]
